# Supplementary material for: Alpha-glucans from bacterial necromass indicate an intra-population loop within the marine carbon cycle
Source: Nat Commun. 2024 May 14;15:4048. doi: 10.1038/s41467-024-48301-5 (PMC11093988; doi:10.1038/s41467-024-48301-5)
Supplement: Supplementary file 8 — Supplementary Dataset 5 [file 41467_2024_48301_MOESM8_ESM.zip › Supplement_5_Flavimarina_Hel_1_48_SusD_IDDT.pdb]

ATOM      1  N   MET A   1     -81.451   8.474  30.966  1.00 48.91           N  
ATOM      2  H   MET A   1     -80.838   9.271  31.058  1.00 48.91           H  
ATOM      3  H2  MET A   1     -81.969   8.385  31.829  1.00 48.91           H  
ATOM      4  H3  MET A   1     -82.114   8.625  30.220  1.00 48.91           H  
ATOM      5  CA  MET A   1     -80.672   7.233  30.734  1.00 48.91           C  
ATOM      6  HA  MET A   1     -79.978   7.138  31.570  1.00 48.91           H  
ATOM      7  C   MET A   1     -79.788   7.233  29.472  1.00 48.91           C  
ATOM      8  CB  MET A   1     -81.591   5.991  30.734  1.00 48.91           C  
ATOM      9  HB2 MET A   1     -82.390   6.141  30.008  1.00 48.91           H  
ATOM     10  HB3 MET A   1     -81.025   5.111  30.427  1.00 48.91           H  
ATOM     11  O   MET A   1     -79.152   6.223  29.202  1.00 48.91           O  
ATOM     12  CG  MET A   1     -82.209   5.681  32.103  1.00 48.91           C  
ATOM     13  HG2 MET A   1     -82.744   6.562  32.457  1.00 48.91           H  
ATOM     14  HG3 MET A   1     -81.427   5.448  32.825  1.00 48.91           H  
ATOM     15  SD  MET A   1     -83.390   4.310  32.076  1.00 48.91           S  
ATOM     16  CE  MET A   1     -82.304   2.867  31.902  1.00 48.91           C  
ATOM     17  HE1 MET A   1     -82.904   1.958  31.955  1.00 48.91           H  
ATOM     18  HE2 MET A   1     -81.577   2.855  32.715  1.00 48.91           H  
ATOM     19  HE3 MET A   1     -81.793   2.898  30.940  1.00 48.91           H  
ATOM     20  N   ARG A   2     -79.718   8.313  28.671  1.00 53.78           N  
ATOM     21  H   ARG A   2     -80.199   9.171  28.897  1.00 53.78           H  
ATOM     22  CA  ARG A   2     -78.986   8.286  27.384  1.00 53.78           C  
ATOM     23  HA  ARG A   2     -78.914   7.256  27.034  1.00 53.78           H  
ATOM     24  C   ARG A   2     -77.511   8.709  27.459  1.00 53.78           C  
ATOM     25  CB  ARG A   2     -79.760   9.065  26.302  1.00 53.78           C  
ATOM     26  HB2 ARG A   2     -80.113  10.016  26.702  1.00 53.78           H  
ATOM     27  HB3 ARG A   2     -79.081   9.279  25.477  1.00 53.78           H  
ATOM     28  O   ARG A   2     -76.742   8.279  26.614  1.00 53.78           O  
ATOM     29  CG  ARG A   2     -80.941   8.250  25.740  1.00 53.78           C  
ATOM     30  HG2 ARG A   2     -81.666   8.057  26.531  1.00 53.78           H  
ATOM     31  HG3 ARG A   2     -80.565   7.298  25.364  1.00 53.78           H  
ATOM     32  CD  ARG A   2     -81.633   8.994  24.587  1.00 53.78           C  
ATOM     33  HD2 ARG A   2     -82.074   9.913  24.972  1.00 53.78           H  
ATOM     34  HD3 ARG A   2     -80.881   9.256  23.843  1.00 53.78           H  
ATOM     35  NE  ARG A   2     -82.680   8.172  23.941  1.00 53.78           N  
ATOM     36  HE  ARG A   2     -82.788   7.219  24.257  1.00 53.78           H  
ATOM     37  NH1 ARG A   2     -83.372   9.732  22.396  1.00 53.78           N  
ATOM     38 HH11 ARG A   2     -82.686  10.392  22.736  1.00 53.78           H  
ATOM     39 HH12 ARG A   2     -83.942   9.981  21.600  1.00 53.78           H  
ATOM     40  NH2 ARG A   2     -84.304   7.711  22.402  1.00 53.78           N  
ATOM     41 HH21 ARG A   2     -84.385   6.760  22.734  1.00 53.78           H  
ATOM     42 HH22 ARG A   2     -84.866   8.000  21.614  1.00 53.78           H  
ATOM     43  CZ  ARG A   2     -83.443   8.541  22.922  1.00 53.78           C  
ATOM     44  N   THR A   3     -77.094   9.472  28.468  1.00 57.88           N  
ATOM     45  H   THR A   3     -77.753   9.849  29.134  1.00 57.88           H  
ATOM     46  CA  THR A   3     -75.721  10.009  28.555  1.00 57.88           C  
ATOM     47  HA  THR A   3     -75.346  10.188  27.547  1.00 57.88           H  
ATOM     48  C   THR A   3     -74.711   9.056  29.198  1.00 57.88           C  
ATOM     49  CB  THR A   3     -75.726  11.363  29.279  1.00 57.88           C  
ATOM     50  HB  THR A   3     -74.721  11.606  29.620  1.00 57.88           H  
ATOM     51  O   THR A   3     -73.568   9.018  28.760  1.00 57.88           O  
ATOM     52  CG2 THR A   3     -76.223  12.470  28.350  1.00 57.88           C  
ATOM     53 HG21 THR A   3     -76.232  13.420  28.885  1.00 57.88           H  
ATOM     54 HG22 THR A   3     -77.228  12.251  27.989  1.00 57.88           H  
ATOM     55 HG23 THR A   3     -75.548  12.565  27.500  1.00 57.88           H  
ATOM     56  OG1 THR A   3     -76.616  11.316  30.380  1.00 57.88           O  
ATOM     57  HG1 THR A   3     -76.398  12.075  30.925  1.00 57.88           H  
ATOM     58  N   TYR A   4     -75.113   8.208  30.154  1.00 66.12           N  
ATOM     59  H   TYR A   4     -76.047   8.287  30.529  1.00 66.12           H  
ATOM     60  CA  TYR A   4     -74.176   7.256  30.776  1.00 66.12           C  
ATOM     61  HA  TYR A   4     -73.278   7.803  31.062  1.00 66.12           H  
ATOM     62  C   TYR A   4     -73.712   6.146  29.817  1.00 66.12           C  
ATOM     63  CB  TYR A   4     -74.774   6.674  32.064  1.00 66.12           C  
ATOM     64  HB2 TYR A   4     -73.998   6.097  32.568  1.00 66.12           H  
ATOM     65  HB3 TYR A   4     -75.035   7.496  32.731  1.00 66.12           H  
ATOM     66  O   TYR A   4     -72.612   5.627  29.971  1.00 66.12           O  
ATOM     67  CG  TYR A   4     -75.980   5.775  31.871  1.00 66.12           C  
ATOM     68  CD1 TYR A   4     -77.269   6.253  32.164  1.00 66.12           C  
ATOM     69  HD1 TYR A   4     -77.388   7.243  32.579  1.00 66.12           H  
ATOM     70  CD2 TYR A   4     -75.799   4.431  31.487  1.00 66.12           C  
ATOM     71  HD2 TYR A   4     -74.802   4.047  31.331  1.00 66.12           H  
ATOM     72  CE1 TYR A   4     -78.368   5.380  32.056  1.00 66.12           C  
ATOM     73  HE1 TYR A   4     -79.335   5.651  32.452  1.00 66.12           H  
ATOM     74  CE2 TYR A   4     -76.904   3.579  31.323  1.00 66.12           C  
ATOM     75  HE2 TYR A   4     -76.748   2.551  31.032  1.00 66.12           H  
ATOM     76  OH  TYR A   4     -79.273   3.252  31.452  1.00 66.12           O  
ATOM     77  HH  TYR A   4     -78.997   2.334  31.403  1.00 66.12           H  
ATOM     78  CZ  TYR A   4     -78.197   4.066  31.585  1.00 66.12           C  
ATOM     79  N   LYS A   5     -74.513   5.805  28.794  1.00 61.53           N  
ATOM     80  H   LYS A   5     -75.404   6.272  28.708  1.00 61.53           H  
ATOM     81  CA  LYS A   5     -74.120   4.811  27.780  1.00 61.53           C  
ATOM     82  HA  LYS A   5     -73.722   3.931  28.285  1.00 61.53           H  
ATOM     83  C   LYS A   5     -72.974   5.304  26.893  1.00 61.53           C  
ATOM     84  CB  LYS A   5     -75.321   4.385  26.922  1.00 61.53           C  
ATOM     85  HB2 LYS A   5     -75.786   5.263  26.475  1.00 61.53           H  
ATOM     86  HB3 LYS A   5     -74.946   3.754  26.116  1.00 61.53           H  
ATOM     87  O   LYS A   5     -72.143   4.497  26.503  1.00 61.53           O  
ATOM     88  CG  LYS A   5     -76.368   3.589  27.718  1.00 61.53           C  
ATOM     89  HG2 LYS A   5     -76.878   4.252  28.416  1.00 61.53           H  
ATOM     90  HG3 LYS A   5     -75.865   2.801  28.279  1.00 61.53           H  
ATOM     91  CD  LYS A   5     -77.393   2.948  26.772  1.00 61.53           C  
ATOM     92  HD2 LYS A   5     -77.921   3.730  26.227  1.00 61.53           H  
ATOM     93  HD3 LYS A   5     -76.860   2.319  26.059  1.00 61.53           H  
ATOM     94  CE  LYS A   5     -78.392   2.089  27.556  1.00 61.53           C  
ATOM     95  HE2 LYS A   5     -77.825   1.425  28.209  1.00 61.53           H  
ATOM     96  HE3 LYS A   5     -79.000   2.738  28.186  1.00 61.53           H  
ATOM     97  NZ  LYS A   5     -79.243   1.277  26.648  1.00 61.53           N  
ATOM     98  HZ1 LYS A   5     -79.873   0.686  27.171  1.00 61.53           H  
ATOM     99  HZ2 LYS A   5     -79.775   1.859  26.017  1.00 61.53           H  
ATOM    100  HZ3 LYS A   5     -78.662   0.668  26.089  1.00 61.53           H  
ATOM    101  N   LEU A   6     -72.914   6.608  26.614  1.00 61.41           N  
ATOM    102  H   LEU A   6     -73.606   7.222  27.019  1.00 61.41           H  
ATOM    103  CA  LEU A   6     -71.844   7.216  25.815  1.00 61.41           C  
ATOM    104  HA  LEU A   6     -71.654   6.598  24.938  1.00 61.41           H  
ATOM    105  C   LEU A   6     -70.520   7.263  26.583  1.00 61.41           C  
ATOM    106  CB  LEU A   6     -72.295   8.614  25.354  1.00 61.41           C  
ATOM    107  HB2 LEU A   6     -71.428   9.269  25.271  1.00 61.41           H  
ATOM    108  HB3 LEU A   6     -72.953   9.049  26.106  1.00 61.41           H  
ATOM    109  O   LEU A   6     -69.487   6.928  26.019  1.00 61.41           O  
ATOM    110  CG  LEU A   6     -73.007   8.565  23.989  1.00 61.41           C  
ATOM    111  HG  LEU A   6     -73.544   7.621  23.890  1.00 61.41           H  
ATOM    112  CD1 LEU A   6     -74.031   9.693  23.867  1.00 61.41           C  
ATOM    113 HD11 LEU A   6     -74.795   9.582  24.637  1.00 61.41           H  
ATOM    114 HD12 LEU A   6     -73.532  10.656  23.979  1.00 61.41           H  
ATOM    115 HD13 LEU A   6     -74.504   9.650  22.886  1.00 61.41           H  
ATOM    116  CD2 LEU A   6     -71.996   8.691  22.849  1.00 61.41           C  
ATOM    117 HD21 LEU A   6     -72.502   8.602  21.888  1.00 61.41           H  
ATOM    118 HD22 LEU A   6     -71.252   7.898  22.921  1.00 61.41           H  
ATOM    119 HD23 LEU A   6     -71.486   9.653  22.894  1.00 61.41           H  
ATOM    120  N   VAL A   7     -70.553   7.593  27.878  1.00 67.62           N  
ATOM    121  H   VAL A   7     -71.430   7.891  28.282  1.00 67.62           H  
ATOM    122  CA  VAL A   7     -69.343   7.613  28.719  1.00 67.62           C  
ATOM    123  HA  VAL A   7     -68.566   8.173  28.198  1.00 67.62           H  
ATOM    124  C   VAL A   7     -68.787   6.202  28.933  1.00 67.62           C  
ATOM    125  CB  VAL A   7     -69.614   8.322  30.059  1.00 67.62           C  
ATOM    126  HB  VAL A   7     -70.416   7.801  30.583  1.00 67.62           H  
ATOM    127  O   VAL A   7     -67.577   6.012  28.865  1.00 67.62           O  
ATOM    128  CG1 VAL A   7     -68.376   8.347  30.964  1.00 67.62           C  
ATOM    129 HG11 VAL A   7     -68.096   7.335  31.259  1.00 67.62           H  
ATOM    130 HG12 VAL A   7     -68.582   8.917  31.870  1.00 67.62           H  
ATOM    131 HG13 VAL A   7     -67.537   8.804  30.440  1.00 67.62           H  
ATOM    132  CG2 VAL A   7     -70.051   9.776  29.826  1.00 67.62           C  
ATOM    133 HG21 VAL A   7     -70.214  10.270  30.784  1.00 67.62           H  
ATOM    134 HG22 VAL A   7     -69.274  10.312  29.281  1.00 67.62           H  
ATOM    135 HG23 VAL A   7     -70.979   9.814  29.257  1.00 67.62           H  
ATOM    136  N   LEU A   8     -69.656   5.199  29.119  1.00 63.88           N  
ATOM    137  H   LEU A   8     -70.641   5.407  29.204  1.00 63.88           H  
ATOM    138  CA  LEU A   8     -69.218   3.806  29.247  1.00 63.88           C  
ATOM    139  HA  LEU A   8     -68.440   3.769  30.010  1.00 63.88           H  
ATOM    140  C   LEU A   8     -68.595   3.280  27.942  1.00 63.88           C  
ATOM    141  CB  LEU A   8     -70.396   2.926  29.699  1.00 63.88           C  
ATOM    142  HB2 LEU A   8     -71.005   2.694  28.825  1.00 63.88           H  
ATOM    143  HB3 LEU A   8     -71.021   3.473  30.405  1.00 63.88           H  
ATOM    144  O   LEU A   8     -67.583   2.594  27.998  1.00 63.88           O  
ATOM    145  CG  LEU A   8     -69.915   1.620  30.368  1.00 63.88           C  
ATOM    146  HG  LEU A   8     -68.965   1.302  29.939  1.00 63.88           H  
ATOM    147  CD1 LEU A   8     -69.744   1.818  31.877  1.00 63.88           C  
ATOM    148 HD11 LEU A   8     -69.017   2.609  32.062  1.00 63.88           H  
ATOM    149 HD12 LEU A   8     -70.695   2.079  32.342  1.00 63.88           H  
ATOM    150 HD13 LEU A   8     -69.364   0.898  32.321  1.00 63.88           H  
ATOM    151  CD2 LEU A   8     -70.929   0.499  30.145  1.00 63.88           C  
ATOM    152 HD21 LEU A   8     -70.574  -0.409  30.631  1.00 63.88           H  
ATOM    153 HD22 LEU A   8     -71.018   0.300  29.077  1.00 63.88           H  
ATOM    154 HD23 LEU A   8     -71.900   0.778  30.556  1.00 63.88           H  
ATOM    155  N   PHE A   9     -69.150   3.636  26.776  1.00 61.88           N  
ATOM    156  H   PHE A   9     -69.993   4.192  26.777  1.00 61.88           H  
ATOM    157  CA  PHE A   9     -68.556   3.270  25.483  1.00 61.88           C  
ATOM    158  HA  PHE A   9     -68.347   2.200  25.491  1.00 61.88           H  
ATOM    159  C   PHE A   9     -67.207   3.955  25.240  1.00 61.88           C  
ATOM    160  CB  PHE A   9     -69.535   3.561  24.331  1.00 61.88           C  
ATOM    161  HB2 PHE A   9     -70.347   4.202  24.671  1.00 61.88           H  
ATOM    162  HB3 PHE A   9     -69.014   4.114  23.550  1.00 61.88           H  
ATOM    163  O   PHE A   9     -66.308   3.330  24.688  1.00 61.88           O  
ATOM    164  CG  PHE A   9     -70.100   2.303  23.703  1.00 61.88           C  
ATOM    165  CD1 PHE A   9     -69.355   1.623  22.721  1.00 61.88           C  
ATOM    166  HD1 PHE A   9     -68.389   1.997  22.417  1.00 61.88           H  
ATOM    167  CD2 PHE A   9     -71.343   1.789  24.117  1.00 61.88           C  
ATOM    168  HD2 PHE A   9     -71.901   2.299  24.889  1.00 61.88           H  
ATOM    169  CE1 PHE A   9     -69.855   0.442  22.146  1.00 61.88           C  
ATOM    170  HE1 PHE A   9     -69.273  -0.080  21.402  1.00 61.88           H  
ATOM    171  CE2 PHE A   9     -71.843   0.605  23.542  1.00 61.88           C  
ATOM    172  HE2 PHE A   9     -72.789   0.198  23.867  1.00 61.88           H  
ATOM    173  CZ  PHE A   9     -71.099  -0.067  22.556  1.00 61.88           C  
ATOM    174  HZ  PHE A   9     -71.469  -0.983  22.120  1.00 61.88           H  
ATOM    175  N   LEU A  10     -67.036   5.206  25.682  1.00 64.50           N  
ATOM    176  H   LEU A  10     -67.821   5.699  26.084  1.00 64.50           H  
ATOM    177  CA  LEU A  10     -65.762   5.915  25.540  1.00 64.50           C  
ATOM    178  HA  LEU A  10     -65.419   5.770  24.515  1.00 64.50           H  
ATOM    179  C   LEU A  10     -64.674   5.336  26.465  1.00 64.50           C  
ATOM    180  CB  LEU A  10     -65.975   7.420  25.789  1.00 64.50           C  
ATOM    181  HB2 LEU A  10     -65.724   7.641  26.826  1.00 64.50           H  
ATOM    182  HB3 LEU A  10     -67.025   7.681  25.655  1.00 64.50           H  
ATOM    183  O   LEU A  10     -63.535   5.168  26.042  1.00 64.50           O  
ATOM    184  CG  LEU A  10     -65.122   8.288  24.840  1.00 64.50           C  
ATOM    185  HG  LEU A  10     -64.305   7.700  24.422  1.00 64.50           H  
ATOM    186  CD1 LEU A  10     -65.986   8.830  23.696  1.00 64.50           C  
ATOM    187 HD11 LEU A  10     -65.358   9.399  23.010  1.00 64.50           H  
ATOM    188 HD12 LEU A  10     -66.773   9.476  24.087  1.00 64.50           H  
ATOM    189 HD13 LEU A  10     -66.429   7.997  23.151  1.00 64.50           H  
ATOM    190  CD2 LEU A  10     -64.511   9.473  25.582  1.00 64.50           C  
ATOM    191 HD21 LEU A  10     -63.848   9.106  26.365  1.00 64.50           H  
ATOM    192 HD22 LEU A  10     -63.917  10.070  24.890  1.00 64.50           H  
ATOM    193 HD23 LEU A  10     -65.292  10.093  26.022  1.00 64.50           H  
ATOM    194  N   MET A  11     -65.029   4.978  27.705  1.00 57.22           N  
ATOM    195  H   MET A  11     -65.973   5.173  28.008  1.00 57.22           H  
ATOM    196  CA  MET A  11     -64.107   4.335  28.656  1.00 57.22           C  
ATOM    197  HA  MET A  11     -63.172   4.895  28.683  1.00 57.22           H  
ATOM    198  C   MET A  11     -63.739   2.904  28.238  1.00 57.22           C  
ATOM    199  CB  MET A  11     -64.721   4.349  30.065  1.00 57.22           C  
ATOM    200  HB2 MET A  11     -64.212   3.616  30.692  1.00 57.22           H  
ATOM    201  HB3 MET A  11     -65.770   4.063  30.002  1.00 57.22           H  
ATOM    202  O   MET A  11     -62.587   2.506  28.402  1.00 57.22           O  
ATOM    203  CG  MET A  11     -64.605   5.729  30.730  1.00 57.22           C  
ATOM    204  HG2 MET A  11     -65.536   5.942  31.255  1.00 57.22           H  
ATOM    205  HG3 MET A  11     -64.489   6.489  29.957  1.00 57.22           H  
ATOM    206  SD  MET A  11     -63.237   5.896  31.913  1.00 57.22           S  
ATOM    207  CE  MET A  11     -64.013   5.251  33.418  1.00 57.22           C  
ATOM    208  HE1 MET A  11     -64.327   4.220  33.254  1.00 57.22           H  
ATOM    209  HE2 MET A  11     -64.877   5.863  33.679  1.00 57.22           H  
ATOM    210  HE3 MET A  11     -63.290   5.279  34.233  1.00 57.22           H  
ATOM    211  N   LEU A  12     -64.678   2.150  27.651  1.00 60.19           N  
ATOM    212  H   LEU A  12     -65.623   2.500  27.585  1.00 60.19           H  
ATOM    213  CA  LEU A  12     -64.382   0.833  27.077  1.00 60.19           C  
ATOM    214  HA  LEU A  12     -63.786   0.279  27.803  1.00 60.19           H  
ATOM    215  C   LEU A  12     -63.526   0.954  25.803  1.00 60.19           C  
ATOM    216  CB  LEU A  12     -65.691   0.059  26.827  1.00 60.19           C  
ATOM    217  HB2 LEU A  12     -66.067   0.327  25.839  1.00 60.19           H  
ATOM    218  HB3 LEU A  12     -66.442   0.350  27.562  1.00 60.19           H  
ATOM    219  O   LEU A  12     -62.673   0.113  25.566  1.00 60.19           O  
ATOM    220  CG  LEU A  12     -65.504  -1.468  26.921  1.00 60.19           C  
ATOM    221  HG  LEU A  12     -64.573  -1.762  26.436  1.00 60.19           H  
ATOM    222  CD1 LEU A  12     -65.492  -1.931  28.383  1.00 60.19           C  
ATOM    223 HD11 LEU A  12     -65.355  -3.011  28.419  1.00 60.19           H  
ATOM    224 HD12 LEU A  12     -66.424  -1.661  28.880  1.00 60.19           H  
ATOM    225 HD13 LEU A  12     -64.653  -1.471  28.905  1.00 60.19           H  
ATOM    226  CD2 LEU A  12     -66.659  -2.185  26.220  1.00 60.19           C  
ATOM    227 HD21 LEU A  12     -66.513  -3.262  26.291  1.00 60.19           H  
ATOM    228 HD22 LEU A  12     -66.666  -1.909  25.165  1.00 60.19           H  
ATOM    229 HD23 LEU A  12     -67.609  -1.909  26.678  1.00 60.19           H  
ATOM    230  N   GLY A  13     -63.693   2.025  25.017  1.00 57.88           N  
ATOM    231  H   GLY A  13     -64.454   2.659  25.216  1.00 57.88           H  
ATOM    232  CA  GLY A  13     -62.840   2.316  23.860  1.00 57.88           C  
ATOM    233  HA2 GLY A  13     -63.244   3.180  23.332  1.00 57.88           H  
ATOM    234  HA3 GLY A  13     -62.841   1.462  23.182  1.00 57.88           H  
ATOM    235  C   GLY A  13     -61.389   2.628  24.237  1.00 57.88           C  
ATOM    236  O   GLY A  13     -60.474   2.187  23.553  1.00 57.88           O  
ATOM    237  N   LEU A  14     -61.163   3.325  25.355  1.00 57.88           N  
ATOM    238  H   LEU A  14     -61.954   3.703  25.857  1.00 57.88           H  
ATOM    239  CA  LEU A  14     -59.809   3.641  25.831  1.00 57.88           C  
ATOM    240  HA  LEU A  14     -59.198   3.920  24.973  1.00 57.88           H  
ATOM    241  C   LEU A  14     -59.083   2.443  26.463  1.00 57.88           C  
ATOM    242  CB  LEU A  14     -59.879   4.840  26.792  1.00 57.88           C  
ATOM    243  HB2 LEU A  14     -60.728   4.703  27.461  1.00 57.88           H  
ATOM    244  HB3 LEU A  14     -58.978   4.866  27.404  1.00 57.88           H  
ATOM    245  O   LEU A  14     -57.859   2.439  26.493  1.00 57.88           O  
ATOM    246  CG  LEU A  14     -60.003   6.185  26.051  1.00 57.88           C  
ATOM    247  HG  LEU A  14     -60.727   6.094  25.242  1.00 57.88           H  
ATOM    248  CD1 LEU A  14     -60.500   7.268  27.009  1.00 57.88           C  
ATOM    249 HD11 LEU A  14     -59.801   7.375  27.839  1.00 57.88           H  
ATOM    250 HD12 LEU A  14     -60.580   8.216  26.478  1.00 57.88           H  
ATOM    251 HD13 LEU A  14     -61.482   6.989  27.392  1.00 57.88           H  
ATOM    252  CD2 LEU A  14     -58.660   6.640  25.472  1.00 57.88           C  
ATOM    253 HD21 LEU A  14     -57.921   6.745  26.267  1.00 57.88           H  
ATOM    254 HD22 LEU A  14     -58.777   7.597  24.963  1.00 57.88           H  
ATOM    255 HD23 LEU A  14     -58.291   5.912  24.750  1.00 57.88           H  
ATOM    256  N   SER A  15     -59.802   1.411  26.915  1.00 56.75           N  
ATOM    257  H   SER A  15     -60.806   1.428  26.805  1.00 56.75           H  
ATOM    258  CA  SER A  15     -59.182   0.185  27.449  1.00 56.75           C  
ATOM    259  HA  SER A  15     -58.224   0.458  27.891  1.00 56.75           H  
ATOM    260  C   SER A  15     -58.821  -0.846  26.372  1.00 56.75           C  
ATOM    261  CB  SER A  15     -60.004  -0.429  28.596  1.00 56.75           C  
ATOM    262  HB2 SER A  15     -59.573  -0.092  29.538  1.00 56.75           H  
ATOM    263  HB3 SER A  15     -59.923  -1.516  28.567  1.00 56.75           H  
ATOM    264  O   SER A  15     -58.148  -1.825  26.679  1.00 56.75           O  
ATOM    265  OG  SER A  15     -61.376  -0.060  28.585  1.00 56.75           O  
ATOM    266  HG  SER A  15     -61.446   0.896  28.636  1.00 56.75           H  
ATOM    267  N   ILE A  16     -59.203  -0.625  25.108  1.00 58.28           N  
ATOM    268  H   ILE A  16     -59.771   0.184  24.902  1.00 58.28           H  
ATOM    269  CA  ILE A  16     -58.785  -1.489  23.987  1.00 58.28           C  
ATOM    270  HA  ILE A  16     -58.684  -2.509  24.357  1.00 58.28           H  
ATOM    271  C   ILE A  16     -57.386  -1.094  23.476  1.00 58.28           C  
ATOM    272  CB  ILE A  16     -59.876  -1.521  22.885  1.00 58.28           C  
ATOM    273  HB  ILE A  16     -60.031  -0.502  22.529  1.00 58.28           H  
ATOM    274  O   ILE A  16     -56.706  -1.916  22.873  1.00 58.28           O  
ATOM    275  CG1 ILE A  16     -61.206  -2.074  23.454  1.00 58.28           C  
ATOM    276 HG12 ILE A  16     -61.126  -3.153  23.580  1.00 58.28           H  
ATOM    277 HG13 ILE A  16     -61.396  -1.658  24.443  1.00 58.28           H  
ATOM    278  CG2 ILE A  16     -59.472  -2.408  21.691  1.00 58.28           C  
ATOM    279 HG21 ILE A  16     -58.589  -2.004  21.197  1.00 58.28           H  
ATOM    280 HG22 ILE A  16     -59.250  -3.421  22.027  1.00 58.28           H  
ATOM    281 HG23 ILE A  16     -60.264  -2.442  20.943  1.00 58.28           H  
ATOM    282  CD1 ILE A  16     -62.435  -1.762  22.588  1.00 58.28           C  
ATOM    283 HD11 ILE A  16     -62.499  -0.688  22.414  1.00 58.28           H  
ATOM    284 HD12 ILE A  16     -62.379  -2.284  21.633  1.00 58.28           H  
ATOM    285 HD13 ILE A  16     -63.332  -2.090  23.113  1.00 58.28           H  
ATOM    286  N   PHE A  17     -56.898   0.114  23.782  1.00 51.28           N  
ATOM    287  H   PHE A  17     -57.473   0.761  24.303  1.00 51.28           H  
ATOM    288  CA  PHE A  17     -55.574   0.565  23.336  1.00 51.28           C  
ATOM    289  HA  PHE A  17     -55.336   0.055  22.403  1.00 51.28           H  
ATOM    290  C   PHE A  17     -54.413   0.200  24.272  1.00 51.28           C  
ATOM    291  CB  PHE A  17     -55.611   2.063  23.011  1.00 51.28           C  
ATOM    292  HB2 PHE A  17     -55.981   2.614  23.875  1.00 51.28           H  
ATOM    293  HB3 PHE A  17     -54.598   2.411  22.811  1.00 51.28           H  
ATOM    294  O   PHE A  17     -53.276   0.479  23.927  1.00 51.28           O  
ATOM    295  CG  PHE A  17     -56.447   2.377  21.787  1.00 51.28           C  
ATOM    296  CD1 PHE A  17     -55.979   2.017  20.509  1.00 51.28           C  
ATOM    297  HD1 PHE A  17     -55.018   1.537  20.402  1.00 51.28           H  
ATOM    298  CD2 PHE A  17     -57.698   3.005  21.922  1.00 51.28           C  
ATOM    299  HD2 PHE A  17     -58.064   3.269  22.903  1.00 51.28           H  
ATOM    300  CE1 PHE A  17     -56.759   2.284  19.371  1.00 51.28           C  
ATOM    301  HE1 PHE A  17     -56.391   2.004  18.395  1.00 51.28           H  
ATOM    302  CE2 PHE A  17     -58.477   3.276  20.784  1.00 51.28           C  
ATOM    303  HE2 PHE A  17     -59.442   3.749  20.894  1.00 51.28           H  
ATOM    304  CZ  PHE A  17     -58.008   2.916  19.508  1.00 51.28           C  
ATOM    305  HZ  PHE A  17     -58.604   3.119  18.630  1.00 51.28           H  
ATOM    306  N   THR A  18     -54.646  -0.445  25.421  1.00 54.03           N  
ATOM    307  H   THR A  18     -55.596  -0.646  25.699  1.00 54.03           H  
ATOM    308  CA  THR A  18     -53.548  -0.834  26.335  1.00 54.03           C  
ATOM    309  HA  THR A  18     -52.645  -0.289  26.058  1.00 54.03           H  
ATOM    310  C   THR A  18     -53.156  -2.310  26.240  1.00 54.03           C  
ATOM    311  CB  THR A  18     -53.838  -0.437  27.791  1.00 54.03           C  
ATOM    312  HB  THR A  18     -52.961  -0.653  28.401  1.00 54.03           H  
ATOM    313  O   THR A  18     -52.396  -2.783  27.076  1.00 54.03           O  
ATOM    314  CG2 THR A  18     -54.165   1.048  27.944  1.00 54.03           C  
ATOM    315 HG21 THR A  18     -54.256   1.289  29.004  1.00 54.03           H  
ATOM    316 HG22 THR A  18     -55.102   1.287  27.441  1.00 54.03           H  
ATOM    317 HG23 THR A  18     -53.360   1.643  27.513  1.00 54.03           H  
ATOM    318  OG1 THR A  18     -54.934  -1.170  28.296  1.00 54.03           O  
ATOM    319  HG1 THR A  18     -54.619  -2.069  28.415  1.00 54.03           H  
ATOM    320  N   SER A  19     -53.700  -3.071  25.282  1.00 48.94           N  
ATOM    321  H   SER A  19     -54.309  -2.626  24.609  1.00 48.94           H  
ATOM    322  CA  SER A  19     -53.491  -4.529  25.194  1.00 48.94           C  
ATOM    323  HA  SER A  19     -52.932  -4.863  26.068  1.00 48.94           H  
ATOM    324  C   SER A  19     -52.663  -4.984  23.986  1.00 48.94           C  
ATOM    325  CB  SER A  19     -54.842  -5.250  25.245  1.00 48.94           C  
ATOM    326  HB2 SER A  19     -55.388  -4.933  26.133  1.00 48.94           H  
ATOM    327  HB3 SER A  19     -55.423  -4.979  24.364  1.00 48.94           H  
ATOM    328  O   SER A  19     -52.489  -6.186  23.816  1.00 48.94           O  
ATOM    329  OG  SER A  19     -54.684  -6.653  25.278  1.00 48.94           O  
ATOM    330  HG  SER A  19     -53.947  -6.873  24.703  1.00 48.94           H  
ATOM    331  N   CYS A  20     -52.157  -4.069  23.158  1.00 44.62           N  
ATOM    332  H   CYS A  20     -52.287  -3.088  23.360  1.00 44.62           H  
ATOM    333  CA  CYS A  20     -51.318  -4.410  22.000  1.00 44.62           C  
ATOM    334  HA  CYS A  20     -50.990  -5.447  22.074  1.00 44.62           H  
ATOM    335  C   CYS A  20     -50.025  -3.580  21.974  1.00 44.62           C  
ATOM    336  CB  CYS A  20     -52.115  -4.285  20.688  1.00 44.62           C  
ATOM    337  HB2 CYS A  20     -52.418  -3.248  20.543  1.00 44.62           H  
ATOM    338  HB3 CYS A  20     -51.465  -4.560  19.858  1.00 44.62           H  
ATOM    339  O   CYS A  20     -49.600  -3.151  20.913  1.00 44.62           O  
ATOM    340  SG  CYS A  20     -53.571  -5.374  20.660  1.00 44.62           S  
ATOM    341  HG  CYS A  20     -54.058  -4.991  21.843  1.00 44.62           H  
ATOM    342  N   GLU A  21     -49.415  -3.305  23.131  1.00 49.97           N  
ATOM    343  H   GLU A  21     -49.819  -3.611  24.005  1.00 49.97           H  
ATOM    344  CA  GLU A  21     -48.038  -2.768  23.150  1.00 49.97           C  
ATOM    345  HA  GLU A  21     -47.876  -2.118  22.290  1.00 49.97           H  
ATOM    346  C   GLU A  21     -46.999  -3.895  23.016  1.00 49.97           C  
ATOM    347  CB  GLU A  21     -47.801  -1.913  24.405  1.00 49.97           C  
ATOM    348  HB2 GLU A  21     -48.101  -2.495  25.276  1.00 49.97           H  
ATOM    349  HB3 GLU A  21     -46.733  -1.717  24.499  1.00 49.97           H  
ATOM    350  O   GLU A  21     -45.912  -3.657  22.518  1.00 49.97           O  
ATOM    351  CG  GLU A  21     -48.594  -0.586  24.394  1.00 49.97           C  
ATOM    352  HG2 GLU A  21     -49.117  -0.508  25.347  1.00 49.97           H  
ATOM    353  HG3 GLU A  21     -49.368  -0.628  23.627  1.00 49.97           H  
ATOM    354  CD  GLU A  21     -47.752   0.694  24.210  1.00 49.97           C  
ATOM    355  OE1 GLU A  21     -48.316   1.670  23.658  1.00 49.97           O  
ATOM    356  OE2 GLU A  21     -46.619   0.750  24.732  1.00 49.97           O  
ATOM    357  N   ASN A  22     -47.354  -5.142  23.354  1.00 47.25           N  
ATOM    358  H   ASN A  22     -48.274  -5.298  23.740  1.00 47.25           H  
ATOM    359  CA  ASN A  22     -46.450  -6.295  23.226  1.00 47.25           C  
ATOM    360  HA  ASN A  22     -45.428  -5.943  23.366  1.00 47.25           H  
ATOM    361  C   ASN A  22     -46.454  -6.957  21.835  1.00 47.25           C  
ATOM    362  CB  ASN A  22     -46.772  -7.313  24.340  1.00 47.25           C  
ATOM    363  HB2 ASN A  22     -47.040  -8.272  23.897  1.00 47.25           H  
ATOM    364  HB3 ASN A  22     -47.610  -6.979  24.950  1.00 47.25           H  
ATOM    365  O   ASN A  22     -45.751  -7.938  21.646  1.00 47.25           O  
ATOM    366  CG  ASN A  22     -45.587  -7.510  25.265  1.00 47.25           C  
ATOM    367  ND2 ASN A  22     -45.134  -8.718  25.464  1.00 47.25           N  
ATOM    368 HD21 ASN A  22     -44.212  -8.693  25.878  1.00 47.25           H  
ATOM    369 HD22 ASN A  22     -45.332  -9.400  24.746  1.00 47.25           H  
ATOM    370  OD1 ASN A  22     -45.102  -6.593  25.891  1.00 47.25           O  
ATOM    371  N   ASP A  23     -47.276  -6.470  20.898  1.00 46.22           N  
ATOM    372  H   ASP A  23     -47.799  -5.635  21.119  1.00 46.22           H  
ATOM    373  CA  ASP A  23     -47.327  -6.942  19.497  1.00 46.22           C  
ATOM    374  HA  ASP A  23     -46.812  -7.900  19.422  1.00 46.22           H  
ATOM    375  C   ASP A  23     -46.594  -5.972  18.545  1.00 46.22           C  
ATOM    376  CB  ASP A  23     -48.801  -7.158  19.102  1.00 46.22           C  
ATOM    377  HB2 ASP A  23     -49.258  -6.190  18.901  1.00 46.22           H  
ATOM    378  HB3 ASP A  23     -49.326  -7.593  19.953  1.00 46.22           H  
ATOM    379  O   ASP A  23     -46.589  -6.142  17.331  1.00 46.22           O  
ATOM    380  CG  ASP A  23     -49.028  -8.099  17.907  1.00 46.22           C  
ATOM    381  OD1 ASP A  23     -48.262  -9.074  17.767  1.00 46.22           O  
ATOM    382  OD2 ASP A  23     -50.084  -7.925  17.250  1.00 46.22           O  
ATOM    383  N   LEU A  24     -45.988  -4.915  19.103  1.00 47.16           N  
ATOM    384  H   LEU A  24     -46.032  -4.822  20.108  1.00 47.16           H  
ATOM    385  CA  LEU A  24     -44.989  -4.093  18.414  1.00 47.16           C  
ATOM    386  HA  LEU A  24     -45.138  -4.173  17.337  1.00 47.16           H  
ATOM    387  C   LEU A  24     -43.563  -4.599  18.653  1.00 47.16           C  
ATOM    388  CB  LEU A  24     -45.138  -2.624  18.835  1.00 47.16           C  
ATOM    389  HB2 LEU A  24     -45.187  -2.581  19.923  1.00 47.16           H  
ATOM    390  HB3 LEU A  24     -44.250  -2.073  18.526  1.00 47.16           H  
ATOM    391  O   LEU A  24     -42.648  -4.130  17.979  1.00 47.16           O  
ATOM    392  CG  LEU A  24     -46.370  -1.929  18.234  1.00 47.16           C  
ATOM    393  HG  LEU A  24     -47.265  -2.518  18.435  1.00 47.16           H  
ATOM    394  CD1 LEU A  24     -46.544  -0.558  18.889  1.00 47.16           C  
ATOM    395 HD11 LEU A  24     -47.429  -0.064  18.488  1.00 47.16           H  
ATOM    396 HD12 LEU A  24     -45.661   0.054  18.709  1.00 47.16           H  
ATOM    397 HD13 LEU A  24     -46.672  -0.687  19.964  1.00 47.16           H  
ATOM    398  CD2 LEU A  24     -46.243  -1.709  16.721  1.00 47.16           C  
ATOM    399 HD21 LEU A  24     -47.101  -1.146  16.354  1.00 47.16           H  
ATOM    400 HD22 LEU A  24     -45.321  -1.170  16.500  1.00 47.16           H  
ATOM    401 HD23 LEU A  24     -46.221  -2.672  16.211  1.00 47.16           H  
ATOM    402  N   ASP A  25     -43.385  -5.585  19.537  1.00 47.31           N  
ATOM    403  H   ASP A  25     -44.182  -5.931  20.052  1.00 47.31           H  
ATOM    404  CA  ASP A  25     -42.201  -6.440  19.534  1.00 47.31           C  
ATOM    405  HA  ASP A  25     -41.310  -5.835  19.368  1.00 47.31           H  
ATOM    406  C   ASP A  25     -42.337  -7.401  18.350  1.00 47.31           C  
ATOM    407  CB  ASP A  25     -42.032  -7.172  20.877  1.00 47.31           C  
ATOM    408  HB2 ASP A  25     -41.290  -7.960  20.751  1.00 47.31           H  
ATOM    409  HB3 ASP A  25     -42.976  -7.642  21.152  1.00 47.31           H  
ATOM    410  O   ASP A  25     -42.658  -8.580  18.491  1.00 47.31           O  
ATOM    411  CG  ASP A  25     -41.551  -6.276  22.024  1.00 47.31           C  
ATOM    412  OD1 ASP A  25     -40.897  -5.244  21.753  1.00 47.31           O  
ATOM    413  OD2 ASP A  25     -41.834  -6.648  23.189  1.00 47.31           O  
ATOM    414  N   VAL A  26     -42.167  -6.857  17.146  1.00 46.31           N  
ATOM    415  H   VAL A  26     -41.960  -5.869  17.105  1.00 46.31           H  
ATOM    416  CA  VAL A  26     -42.053  -7.653  15.931  1.00 46.31           C  
ATOM    417  HA  VAL A  26     -42.860  -8.385  15.911  1.00 46.31           H  
ATOM    418  C   VAL A  26     -40.721  -8.383  16.043  1.00 46.31           C  
ATOM    419  CB  VAL A  26     -42.138  -6.794  14.649  1.00 46.31           C  
ATOM    420  HB  VAL A  26     -41.225  -6.210  14.529  1.00 46.31           H  
ATOM    421  O   VAL A  26     -39.669  -7.832  15.732  1.00 46.31           O  
ATOM    422  CG1 VAL A  26     -42.314  -7.692  13.417  1.00 46.31           C  
ATOM    423 HG11 VAL A  26     -41.467  -8.373  13.335  1.00 46.31           H  
ATOM    424 HG12 VAL A  26     -42.352  -7.085  12.513  1.00 46.31           H  
ATOM    425 HG13 VAL A  26     -43.229  -8.279  13.503  1.00 46.31           H  
ATOM    426  CG2 VAL A  26     -43.309  -5.800  14.685  1.00 46.31           C  
ATOM    427 HG21 VAL A  26     -44.237  -6.330  14.898  1.00 46.31           H  
ATOM    428 HG22 VAL A  26     -43.390  -5.287  13.727  1.00 46.31           H  
ATOM    429 HG23 VAL A  26     -43.139  -5.053  15.461  1.00 46.31           H  
ATOM    430  N   THR A  27     -40.744  -9.617  16.535  1.00 49.91           N  
ATOM    431  H   THR A  27     -41.609  -9.981  16.910  1.00 49.91           H  
ATOM    432  CA  THR A  27     -39.655 -10.551  16.260  1.00 49.91           C  
ATOM    433  HA  THR A  27     -38.699 -10.098  16.525  1.00 49.91           H  
ATOM    434  C   THR A  27     -39.687 -10.801  14.759  1.00 49.91           C  
ATOM    435  CB  THR A  27     -39.818 -11.864  17.038  1.00 49.91           C  
ATOM    436  HB  THR A  27     -39.062 -12.572  16.700  1.00 49.91           H  
ATOM    437  O   THR A  27     -40.743 -11.172  14.240  1.00 49.91           O  
ATOM    438  CG2 THR A  27     -39.655 -11.648  18.544  1.00 49.91           C  
ATOM    439 HG21 THR A  27     -38.673 -11.222  18.750  1.00 49.91           H  
ATOM    440 HG22 THR A  27     -40.427 -10.973  18.913  1.00 49.91           H  
ATOM    441 HG23 THR A  27     -39.740 -12.606  19.056  1.00 49.91           H  
ATOM    442  OG1 THR A  27     -41.099 -12.417  16.828  1.00 49.91           O  
ATOM    443  HG1 THR A  27     -41.264 -12.354  15.884  1.00 49.91           H  
ATOM    444  N   LEU A  28     -38.583 -10.544  14.058  1.00 43.72           N  
ATOM    445  H   LEU A  28     -37.749 -10.232  14.535  1.00 43.72           H  
ATOM    446  CA  LEU A  28     -38.475 -10.861  12.636  1.00 43.72           C  
ATOM    447  HA  LEU A  28     -39.199 -10.267  12.079  1.00 43.72           H  
ATOM    448  C   LEU A  28     -38.834 -12.346  12.450  1.00 43.72           C  
ATOM    449  CB  LEU A  28     -37.054 -10.521  12.138  1.00 43.72           C  
ATOM    450  HB2 LEU A  28     -36.334 -11.058  12.756  1.00 43.72           H  
ATOM    451  HB3 LEU A  28     -36.934 -10.888  11.118  1.00 43.72           H  
ATOM    452  O   LEU A  28     -38.274 -13.213  13.117  1.00 43.72           O  
ATOM    453  CG  LEU A  28     -36.717  -9.015  12.163  1.00 43.72           C  
ATOM    454  HG  LEU A  28     -36.940  -8.612  13.151  1.00 43.72           H  
ATOM    455  CD1 LEU A  28     -35.232  -8.788  11.900  1.00 43.72           C  
ATOM    456 HD11 LEU A  28     -35.009  -9.065  10.869  1.00 43.72           H  
ATOM    457 HD12 LEU A  28     -34.633  -9.421  12.554  1.00 43.72           H  
ATOM    458 HD13 LEU A  28     -34.973  -7.740  12.053  1.00 43.72           H  
ATOM    459  CD2 LEU A  28     -37.513  -8.224  11.120  1.00 43.72           C  
ATOM    460 HD21 LEU A  28     -38.578  -8.259  11.349  1.00 43.72           H  
ATOM    461 HD22 LEU A  28     -37.182  -7.186  11.116  1.00 43.72           H  
ATOM    462 HD23 LEU A  28     -37.336  -8.645  10.131  1.00 43.72           H  
ATOM    463  N   GLU A  29     -39.846 -12.626  11.623  1.00 50.34           N  
ATOM    464  H   GLU A  29     -40.321 -11.862  11.164  1.00 50.34           H  
ATOM    465  CA  GLU A  29     -40.240 -14.002  11.274  1.00 50.34           C  
ATOM    466  HA  GLU A  29     -40.111 -14.642  12.146  1.00 50.34           H  
ATOM    467  C   GLU A  29     -39.337 -14.596  10.179  1.00 50.34           C  
ATOM    468  CB  GLU A  29     -41.720 -14.075  10.832  1.00 50.34           C  
ATOM    469  HB2 GLU A  29     -41.890 -15.051  10.377  1.00 50.34           H  
ATOM    470  HB3 GLU A  29     -41.906 -13.316  10.073  1.00 50.34           H  
ATOM    471  O   GLU A  29     -39.474 -15.776   9.860  1.00 50.34           O  
ATOM    472  CG  GLU A  29     -42.745 -13.928  11.970  1.00 50.34           C  
ATOM    473  HG2 GLU A  29     -42.728 -12.899  12.331  1.00 50.34           H  
ATOM    474  HG3 GLU A  29     -42.442 -14.577  12.791  1.00 50.34           H  
ATOM    475  CD  GLU A  29     -44.187 -14.300  11.548  1.00 50.34           C  
ATOM    476  OE1 GLU A  29     -45.006 -14.611  12.448  1.00 50.34           O  
ATOM    477  OE2 GLU A  29     -44.507 -14.290  10.334  1.00 50.34           O  
ATOM    478  N   ASP A  30     -38.450 -13.784   9.600  1.00 44.12           N  
ATOM    479  H   ASP A  30     -38.313 -12.861   9.986  1.00 44.12           H  
ATOM    480  CA  ASP A  30     -37.487 -14.205   8.588  1.00 44.12           C  
ATOM    481  HA  ASP A  30     -37.896 -15.053   8.039  1.00 44.12           H  
ATOM    482  C   ASP A  30     -36.195 -14.662   9.277  1.00 44.12           C  
ATOM    483  CB  ASP A  30     -37.269 -13.057   7.584  1.00 44.12           C  
ATOM    484  HB2 ASP A  30     -36.612 -12.300   8.012  1.00 44.12           H  
ATOM    485  HB3 ASP A  30     -38.231 -12.587   7.378  1.00 44.12           H  
ATOM    486  O   ASP A  30     -35.478 -13.854   9.866  1.00 44.12           O  
ATOM    487  CG  ASP A  30     -36.694 -13.555   6.255  1.00 44.12           C  
ATOM    488  OD1 ASP A  30     -36.108 -14.658   6.259  1.00 44.12           O  
ATOM    489  OD2 ASP A  30     -36.944 -12.881   5.227  1.00 44.12           O  
ATOM    490  N   ASP A  31     -35.918 -15.965   9.247  1.00 54.84           N  
ATOM    491  H   ASP A  31     -36.450 -16.562   8.629  1.00 54.84           H  
ATOM    492  CA  ASP A  31     -34.705 -16.557   9.813  1.00 54.84           C  
ATOM    493  HA  ASP A  31     -34.546 -16.093  10.787  1.00 54.84           H  
ATOM    494  C   ASP A  31     -33.436 -16.226   9.007  1.00 54.84           C  
ATOM    495  CB  ASP A  31     -34.903 -18.069  10.065  1.00 54.84           C  
ATOM    496  HB2 ASP A  31     -35.656 -18.175  10.846  1.00 54.84           H  
ATOM    497  HB3 ASP A  31     -33.975 -18.475  10.468  1.00 54.84           H  
ATOM    498  O   ASP A  31     -32.330 -16.494   9.486  1.00 54.84           O  
ATOM    499  CG  ASP A  31     -35.350 -18.942   8.874  1.00 54.84           C  
ATOM    500  OD1 ASP A  31     -36.000 -18.431   7.937  1.00 54.84           O  
ATOM    501  OD2 ASP A  31     -35.178 -20.184   8.984  1.00 54.84           O  
ATOM    502  N   ASP A  32     -33.584 -15.582   7.841  1.00 52.53           N  
ATOM    503  H   ASP A  32     -34.516 -15.452   7.476  1.00 52.53           H  
ATOM    504  CA  ASP A  32     -32.480 -15.013   7.066  1.00 52.53           C  
ATOM    505  HA  ASP A  32     -31.585 -15.605   7.258  1.00 52.53           H  
ATOM    506  C   ASP A  32     -32.136 -13.558   7.479  1.00 52.53           C  
ATOM    507  CB  ASP A  32     -32.786 -15.129   5.557  1.00 52.53           C  
ATOM    508  HB2 ASP A  32     -33.733 -14.637   5.338  1.00 52.53           H  
ATOM    509  HB3 ASP A  32     -32.014 -14.582   5.015  1.00 52.53           H  
ATOM    510  O   ASP A  32     -31.054 -13.065   7.142  1.00 52.53           O  
ATOM    511  CG  ASP A  32     -32.801 -16.565   4.991  1.00 52.53           C  
ATOM    512  OD1 ASP A  32     -32.047 -17.428   5.505  1.00 52.53           O  
ATOM    513  OD2 ASP A  32     -33.426 -16.780   3.920  1.00 52.53           O  
ATOM    514  N   GLU A  33     -32.992 -12.863   8.247  1.00 50.75           N  
ATOM    515  H   GLU A  33     -33.839 -13.323   8.549  1.00 50.75           H  
ATOM    516  CA  GLU A  33     -32.708 -11.528   8.801  1.00 50.75           C  
ATOM    517  HA  GLU A  33     -31.868 -11.095   8.257  1.00 50.75           H  
ATOM    518  C   GLU A  33     -32.276 -11.615  10.277  1.00 50.75           C  
ATOM    519  CB  GLU A  33     -33.881 -10.542   8.619  1.00 50.75           C  
ATOM    520  HB2 GLU A  33     -33.638  -9.656   9.206  1.00 50.75           H  
ATOM    521  HB3 GLU A  33     -34.798 -10.979   9.013  1.00 50.75           H  
ATOM    522  O   GLU A  33     -33.086 -11.625  11.202  1.00 50.75           O  
ATOM    523  CG  GLU A  33     -34.105 -10.066   7.171  1.00 50.75           C  
ATOM    524  HG2 GLU A  33     -34.473 -10.903   6.578  1.00 50.75           H  
ATOM    525  HG3 GLU A  33     -33.141  -9.763   6.760  1.00 50.75           H  
ATOM    526  CD  GLU A  33     -35.087  -8.876   7.046  1.00 50.75           C  
ATOM    527  OE1 GLU A  33     -35.103  -8.235   5.964  1.00 50.75           O  
ATOM    528  OE2 GLU A  33     -35.796  -8.544   8.026  1.00 50.75           O  
ATOM    529  N   LEU A  34     -30.961 -11.631  10.519  1.00 59.56           N  
ATOM    530  H   LEU A  34     -30.339 -11.671   9.724  1.00 59.56           H  
ATOM    531  CA  LEU A  34     -30.396 -11.552  11.870  1.00 59.56           C  
ATOM    532  HA  LEU A  34     -30.981 -12.188  12.535  1.00 59.56           H  
ATOM    533  C   LEU A  34     -30.477 -10.118  12.411  1.00 59.56           C  
ATOM    534  CB  LEU A  34     -28.934 -12.040  11.854  1.00 59.56           C  
ATOM    535  HB2 LEU A  34     -28.394 -11.455  11.109  1.00 59.56           H  
ATOM    536  HB3 LEU A  34     -28.484 -11.833  12.825  1.00 59.56           H  
ATOM    537  O   LEU A  34     -29.952  -9.185  11.795  1.00 59.56           O  
ATOM    538  CG  LEU A  34     -28.762 -13.536  11.537  1.00 59.56           C  
ATOM    539  HG  LEU A  34     -29.336 -13.800  10.650  1.00 59.56           H  
ATOM    540  CD1 LEU A  34     -27.286 -13.832  11.256  1.00 59.56           C  
ATOM    541 HD11 LEU A  34     -27.169 -14.890  11.019  1.00 59.56           H  
ATOM    542 HD12 LEU A  34     -26.682 -13.579  12.127  1.00 59.56           H  
ATOM    543 HD13 LEU A  34     -26.958 -13.245  10.398  1.00 59.56           H  
ATOM    544  CD2 LEU A  34     -29.203 -14.419  12.707  1.00 59.56           C  
ATOM    545 HD21 LEU A  34     -28.631 -14.177  13.603  1.00 59.56           H  
ATOM    546 HD22 LEU A  34     -29.060 -15.468  12.447  1.00 59.56           H  
ATOM    547 HD23 LEU A  34     -30.264 -14.264  12.901  1.00 59.56           H  
ATOM    548  N   THR A  35     -31.042  -9.927  13.607  1.00 68.56           N  
ATOM    549  H   THR A  35     -31.486 -10.703  14.077  1.00 68.56           H  
ATOM    550  CA  THR A  35     -30.845  -8.670  14.342  1.00 68.56           C  
ATOM    551  HA  THR A  35     -30.976  -7.848  13.638  1.00 68.56           H  
ATOM    552  C   THR A  35     -29.416  -8.586  14.890  1.00 68.56           C  
ATOM    553  CB  THR A  35     -31.864  -8.461  15.472  1.00 68.56           C  
ATOM    554  HB  THR A  35     -31.722  -7.451  15.858  1.00 68.56           H  
ATOM    555  O   THR A  35     -28.707  -9.590  15.008  1.00 68.56           O  
ATOM    556  CG2 THR A  35     -33.317  -8.580  15.023  1.00 68.56           C  
ATOM    557 HG21 THR A  35     -33.523  -9.596  14.685  1.00 68.56           H  
ATOM    558 HG22 THR A  35     -33.975  -8.349  15.860  1.00 68.56           H  
ATOM    559 HG23 THR A  35     -33.509  -7.882  14.208  1.00 68.56           H  
ATOM    560  OG1 THR A  35     -31.636  -9.348  16.532  1.00 68.56           O  
ATOM    561  HG1 THR A  35     -31.953 -10.208  16.246  1.00 68.56           H  
ATOM    562  N   SER A  36     -28.967  -7.389  15.288  1.00 65.69           N  
ATOM    563  H   SER A  36     -29.553  -6.572  15.194  1.00 65.69           H  
ATOM    564  CA  SER A  36     -27.682  -7.262  15.990  1.00 65.69           C  
ATOM    565  HA  SER A  36     -26.893  -7.633  15.335  1.00 65.69           H  
ATOM    566  C   SER A  36     -27.642  -8.105  17.268  1.00 65.69           C  
ATOM    567  CB  SER A  36     -27.374  -5.799  16.326  1.00 65.69           C  
ATOM    568  HB2 SER A  36     -27.249  -5.243  15.397  1.00 65.69           H  
ATOM    569  HB3 SER A  36     -26.438  -5.752  16.882  1.00 65.69           H  
ATOM    570  O   SER A  36     -26.590  -8.631  17.620  1.00 65.69           O  
ATOM    571  OG  SER A  36     -28.408  -5.193  17.088  1.00 65.69           O  
ATOM    572  HG  SER A  36     -28.524  -5.666  17.915  1.00 65.69           H  
ATOM    573  N   ASP A  37     -28.775  -8.267  17.953  1.00 68.81           N  
ATOM    574  H   ASP A  37     -29.646  -7.929  17.570  1.00 68.81           H  
ATOM    575  CA  ASP A  37     -28.841  -9.083  19.165  1.00 68.81           C  
ATOM    576  HA  ASP A  37     -27.955  -8.881  19.768  1.00 68.81           H  
ATOM    577  C   ASP A  37     -28.783 -10.588  18.863  1.00 68.81           C  
ATOM    578  CB  ASP A  37     -30.064  -8.671  19.997  1.00 68.81           C  
ATOM    579  HB2 ASP A  37     -30.956  -8.704  19.371  1.00 68.81           H  
ATOM    580  HB3 ASP A  37     -30.192  -9.386  20.810  1.00 68.81           H  
ATOM    581  O   ASP A  37     -28.208 -11.331  19.658  1.00 68.81           O  
ATOM    582  CG  ASP A  37     -29.907  -7.271  20.614  1.00 68.81           C  
ATOM    583  OD1 ASP A  37     -28.742  -6.822  20.818  1.00 68.81           O  
ATOM    584  OD2 ASP A  37     -30.952  -6.649  20.900  1.00 68.81           O  
ATOM    585  N   ASP A  38     -29.248 -11.027  17.687  1.00 72.81           N  
ATOM    586  H   ASP A  38     -29.752 -10.383  17.095  1.00 72.81           H  
ATOM    587  CA  ASP A  38     -29.082 -12.412  17.217  1.00 72.81           C  
ATOM    588  HA  ASP A  38     -29.341 -13.090  18.030  1.00 72.81           H  
ATOM    589  C   ASP A  38     -27.635 -12.713  16.797  1.00 72.81           C  
ATOM    590  CB  ASP A  38     -30.025 -12.703  16.042  1.00 72.81           C  
ATOM    591  HB2 ASP A  38     -29.893 -13.741  15.738  1.00 72.81           H  
ATOM    592  HB3 ASP A  38     -29.758 -12.069  15.197  1.00 72.81           H  
ATOM    593  O   ASP A  38     -27.143 -13.833  16.976  1.00 72.81           O  
ATOM    594  CG  ASP A  38     -31.491 -12.494  16.407  1.00 72.81           C  
ATOM    595  OD1 ASP A  38     -31.922 -13.036  17.449  1.00 72.81           O  
ATOM    596  OD2 ASP A  38     -32.153 -11.736  15.661  1.00 72.81           O  
ATOM    597  N   LEU A  39     -26.920 -11.706  16.280  1.00 80.06           N  
ATOM    598  H   LEU A  39     -27.404 -10.839  16.096  1.00 80.06           H  
ATOM    599  CA  LEU A  39     -25.520 -11.850  15.890  1.00 80.06           C  
ATOM    600  HA  LEU A  39     -25.447 -12.746  15.274  1.00 80.06           H  
ATOM    601  C   LEU A  39     -24.615 -12.064  17.114  1.00 80.06           C  
ATOM    602  CB  LEU A  39     -25.091 -10.634  15.045  1.00 80.06           C  
ATOM    603  HB2 LEU A  39     -25.145  -9.742  15.670  1.00 80.06           H  
ATOM    604  HB3 LEU A  39     -25.797 -10.509  14.224  1.00 80.06           H  
ATOM    605  O   LEU A  39     -23.826 -13.004  17.128  1.00 80.06           O  
ATOM    606  CG  LEU A  39     -23.666 -10.745  14.466  1.00 80.06           C  
ATOM    607  HG  LEU A  39     -22.956 -10.928  15.272  1.00 80.06           H  
ATOM    608  CD1 LEU A  39     -23.543 -11.867  13.432  1.00 80.06           C  
ATOM    609 HD11 LEU A  39     -22.544 -11.864  12.998  1.00 80.06           H  
ATOM    610 HD12 LEU A  39     -23.704 -12.834  13.911  1.00 80.06           H  
ATOM    611 HD13 LEU A  39     -24.283 -11.731  12.643  1.00 80.06           H  
ATOM    612  CD2 LEU A  39     -23.275  -9.431  13.789  1.00 80.06           C  
ATOM    613 HD21 LEU A  39     -23.323  -8.619  14.515  1.00 80.06           H  
ATOM    614 HD22 LEU A  39     -23.961  -9.219  12.969  1.00 80.06           H  
ATOM    615 HD23 LEU A  39     -22.258  -9.501  13.404  1.00 80.06           H  
ATOM    616  N   PHE A  40     -24.725 -11.235  18.159  1.00 87.81           N  
ATOM    617  H   PHE A  40     -25.446 -10.529  18.114  1.00 87.81           H  
ATOM    618  CA  PHE A  40     -23.819 -11.244  19.324  1.00 87.81           C  
ATOM    619  HA  PHE A  40     -22.855 -11.622  18.983  1.00 87.81           H  
ATOM    620  C   PHE A  40     -24.251 -12.210  20.443  1.00 87.81           C  
ATOM    621  CB  PHE A  40     -23.565  -9.813  19.823  1.00 87.81           C  
ATOM    622  HB2 PHE A  40     -22.996  -9.852  20.752  1.00 87.81           H  
ATOM    623  HB3 PHE A  40     -24.523  -9.340  20.043  1.00 87.81           H  
ATOM    624  O   PHE A  40     -24.267 -11.857  21.622  1.00 87.81           O  
ATOM    625  CG  PHE A  40     -22.776  -8.957  18.854  1.00 87.81           C  
ATOM    626  CD1 PHE A  40     -21.381  -9.105  18.744  1.00 87.81           C  
ATOM    627  HD1 PHE A  40     -20.868  -9.835  19.352  1.00 87.81           H  
ATOM    628  CD2 PHE A  40     -23.435  -8.015  18.048  1.00 87.81           C  
ATOM    629  HD2 PHE A  40     -24.499  -7.866  18.151  1.00 87.81           H  
ATOM    630  CE1 PHE A  40     -20.659  -8.310  17.834  1.00 87.81           C  
ATOM    631  HE1 PHE A  40     -19.587  -8.420  17.750  1.00 87.81           H  
ATOM    632  CE2 PHE A  40     -22.725  -7.267  17.098  1.00 87.81           C  
ATOM    633  HE2 PHE A  40     -23.256  -6.593  16.442  1.00 87.81           H  
ATOM    634  CZ  PHE A  40     -21.332  -7.400  17.002  1.00 87.81           C  
ATOM    635  HZ  PHE A  40     -20.785  -6.813  16.279  1.00 87.81           H  
ATOM    636  N   THR A  41     -24.570 -13.454  20.084  1.00 85.06           N  
ATOM    637  H   THR A  41     -24.576 -13.669  19.097  1.00 85.06           H  
ATOM    638  CA  THR A  41     -25.087 -14.480  21.015  1.00 85.06           C  
ATOM    639  HA  THR A  41     -25.621 -13.978  21.822  1.00 85.06           H  
ATOM    640  C   THR A  41     -24.010 -15.342  21.682  1.00 85.06           C  
ATOM    641  CB  THR A  41     -26.091 -15.392  20.299  1.00 85.06           C  
ATOM    642  HB  THR A  41     -26.312 -16.256  20.927  1.00 85.06           H  
ATOM    643  O   THR A  41     -24.308 -16.103  22.605  1.00 85.06           O  
ATOM    644  CG2 THR A  41     -27.399 -14.664  20.014  1.00 85.06           C  
ATOM    645 HG21 THR A  41     -28.046 -15.279  19.389  1.00 85.06           H  
ATOM    646 HG22 THR A  41     -27.913 -14.449  20.951  1.00 85.06           H  
ATOM    647 HG23 THR A  41     -27.205 -13.718  19.510  1.00 85.06           H  
ATOM    648  OG1 THR A  41     -25.564 -15.844  19.073  1.00 85.06           O  
ATOM    649  HG1 THR A  41     -26.032 -15.365  18.385  1.00 85.06           H  
ATOM    650  N   SER A  42     -22.753 -15.249  21.241  1.00 88.56           N  
ATOM    651  H   SER A  42     -22.554 -14.570  20.520  1.00 88.56           H  
ATOM    652  CA  SER A  42     -21.639 -16.065  21.743  1.00 88.56           C  
ATOM    653  HA  SER A  42     -21.889 -16.406  22.748  1.00 88.56           H  
ATOM    654  C   SER A  42     -20.325 -15.276  21.817  1.00 88.56           C  
ATOM    655  CB  SER A  42     -21.455 -17.305  20.859  1.00 88.56           C  
ATOM    656  HB2 SER A  42     -22.380 -17.882  20.845  1.00 88.56           H  
ATOM    657  HB3 SER A  42     -20.664 -17.933  21.270  1.00 88.56           H  
ATOM    658  O   SER A  42     -20.169 -14.279  21.107  1.00 88.56           O  
ATOM    659  OG  SER A  42     -21.111 -16.935  19.537  1.00 88.56           O  
ATOM    660  HG  SER A  42     -21.909 -16.652  19.087  1.00 88.56           H  
ATOM    661  N   PRO A  43     -19.345 -15.707  22.636  1.00 89.06           N  
ATOM    662  CA  PRO A  43     -17.991 -15.150  22.612  1.00 89.06           C  
ATOM    663  HA  PRO A  43     -18.019 -14.136  23.010  1.00 89.06           H  
ATOM    664  C   PRO A  43     -17.368 -15.112  21.209  1.00 89.06           C  
ATOM    665  CB  PRO A  43     -17.179 -16.057  23.545  1.00 89.06           C  
ATOM    666  HB2 PRO A  43     -16.360 -15.525  24.029  1.00 89.06           H  
ATOM    667  HB3 PRO A  43     -16.787 -16.911  22.992  1.00 89.06           H  
ATOM    668  O   PRO A  43     -16.735 -14.126  20.830  1.00 89.06           O  
ATOM    669  CG  PRO A  43     -18.222 -16.557  24.544  1.00 89.06           C  
ATOM    670  HG2 PRO A  43     -17.920 -17.495  25.009  1.00 89.06           H  
ATOM    671  HG3 PRO A  43     -18.421 -15.796  25.299  1.00 89.06           H  
ATOM    672  CD  PRO A  43     -19.453 -16.737  23.661  1.00 89.06           C  
ATOM    673  HD2 PRO A  43     -20.358 -16.622  24.258  1.00 89.06           H  
ATOM    674  HD3 PRO A  43     -19.426 -17.721  23.193  1.00 89.06           H  
ATOM    675  N   GLU A  44     -17.588 -16.158  20.415  1.00 93.06           N  
ATOM    676  H   GLU A  44     -18.094 -16.949  20.788  1.00 93.06           H  
ATOM    677  CA  GLU A  44     -17.062 -16.298  19.059  1.00 93.06           C  
ATOM    678  HA  GLU A  44     -15.983 -16.144  19.079  1.00 93.06           H  
ATOM    679  C   GLU A  44     -17.650 -15.260  18.094  1.00 93.06           C  
ATOM    680  CB  GLU A  44     -17.348 -17.716  18.534  1.00 93.06           C  
ATOM    681  HB2 GLU A  44     -17.029 -17.751  17.492  1.00 93.06           H  
ATOM    682  HB3 GLU A  44     -18.420 -17.911  18.551  1.00 93.06           H  
ATOM    683  O   GLU A  44     -16.944 -14.794  17.195  1.00 93.06           O  
ATOM    684  CG  GLU A  44     -16.596 -18.840  19.275  1.00 93.06           C  
ATOM    685  HG2 GLU A  44     -16.669 -19.741  18.666  1.00 93.06           H  
ATOM    686  HG3 GLU A  44     -15.541 -18.571  19.325  1.00 93.06           H  
ATOM    687  CD  GLU A  44     -17.112 -19.178  20.688  1.00 93.06           C  
ATOM    688  OE1 GLU A  44     -16.357 -19.849  21.426  1.00 93.06           O  
ATOM    689  OE2 GLU A  44     -18.244 -18.774  21.045  1.00 93.06           O  
ATOM    690  N   ALA A  45     -18.902 -14.846  18.304  1.00 93.06           N  
ATOM    691  H   ALA A  45     -19.429 -15.259  19.060  1.00 93.06           H  
ATOM    692  CA  ALA A  45     -19.573 -13.867  17.455  1.00 93.06           C  
ATOM    693  HA  ALA A  45     -19.615 -14.253  16.437  1.00 93.06           H  
ATOM    694  C   ALA A  45     -18.854 -12.512  17.419  1.00 93.06           C  
ATOM    695  CB  ALA A  45     -21.000 -13.672  17.948  1.00 93.06           C  
ATOM    696  HB1 ALA A  45     -21.562 -14.603  17.871  1.00 93.06           H  
ATOM    697  HB2 ALA A  45     -21.457 -12.920  17.305  1.00 93.06           H  
ATOM    698  HB3 ALA A  45     -21.014 -13.302  18.973  1.00 93.06           H  
ATOM    699  O   ALA A  45     -18.784 -11.880  16.369  1.00 93.06           O  
ATOM    700  N   TYR A  46     -18.246 -12.078  18.528  1.00 96.19           N  
ATOM    701  H   TYR A  46     -18.331 -12.632  19.369  1.00 96.19           H  
ATOM    702  CA  TYR A  46     -17.466 -10.836  18.557  1.00 96.19           C  
ATOM    703  HA  TYR A  46     -18.092 -10.018  18.199  1.00 96.19           H  
ATOM    704  C   TYR A  46     -16.247 -10.916  17.641  1.00 96.19           C  
ATOM    705  CB  TYR A  46     -17.023 -10.523  19.989  1.00 96.19           C  
ATOM    706  HB2 TYR A  46     -16.444 -11.358  20.382  1.00 96.19           H  
ATOM    707  HB3 TYR A  46     -16.368  -9.652  19.969  1.00 96.19           H  
ATOM    708  O   TYR A  46     -15.953  -9.981  16.897  1.00 96.19           O  
ATOM    709  CG  TYR A  46     -18.177 -10.231  20.919  1.00 96.19           C  
ATOM    710  CD1 TYR A  46     -18.697  -8.926  20.999  1.00 96.19           C  
ATOM    711  HD1 TYR A  46     -18.270  -8.139  20.396  1.00 96.19           H  
ATOM    712  CD2 TYR A  46     -18.756 -11.270  21.670  1.00 96.19           C  
ATOM    713  HD2 TYR A  46     -18.379 -12.279  21.586  1.00 96.19           H  
ATOM    714  CE1 TYR A  46     -19.790  -8.654  21.843  1.00 96.19           C  
ATOM    715  HE1 TYR A  46     -20.199  -7.655  21.892  1.00 96.19           H  
ATOM    716  CE2 TYR A  46     -19.854 -11.006  22.508  1.00 96.19           C  
ATOM    717  HE2 TYR A  46     -20.327 -11.801  23.065  1.00 96.19           H  
ATOM    718  OH  TYR A  46     -21.414  -9.439  23.420  1.00 96.19           O  
ATOM    719  HH  TYR A  46     -21.652  -8.509  23.415  1.00 96.19           H  
ATOM    720  CZ  TYR A  46     -20.367  -9.697  22.600  1.00 96.19           C  
ATOM    721  N   ARG A  47     -15.556 -12.059  17.648  1.00 95.19           N  
ATOM    722  H   ARG A  47     -15.895 -12.816  18.225  1.00 95.19           H  
ATOM    723  CA  ARG A  47     -14.421 -12.292  16.754  1.00 95.19           C  
ATOM    724  HA  ARG A  47     -13.749 -11.436  16.818  1.00 95.19           H  
ATOM    725  C   ARG A  47     -14.871 -12.373  15.294  1.00 95.19           C  
ATOM    726  CB  ARG A  47     -13.668 -13.544  17.221  1.00 95.19           C  
ATOM    727  HB2 ARG A  47     -14.319 -14.415  17.147  1.00 95.19           H  
ATOM    728  HB3 ARG A  47     -13.384 -13.411  18.265  1.00 95.19           H  
ATOM    729  O   ARG A  47     -14.183 -11.843  14.430  1.00 95.19           O  
ATOM    730  CG  ARG A  47     -12.404 -13.788  16.390  1.00 95.19           C  
ATOM    731  HG2 ARG A  47     -11.777 -12.897  16.406  1.00 95.19           H  
ATOM    732  HG3 ARG A  47     -12.682 -14.011  15.360  1.00 95.19           H  
ATOM    733  CD  ARG A  47     -11.614 -14.969  16.961  1.00 95.19           C  
ATOM    734  HD2 ARG A  47     -12.271 -15.835  17.038  1.00 95.19           H  
ATOM    735  HD3 ARG A  47     -11.268 -14.701  17.959  1.00 95.19           H  
ATOM    736  NE  ARG A  47     -10.474 -15.302  16.089  1.00 95.19           N  
ATOM    737  HE  ARG A  47     -10.590 -15.118  15.103  1.00 95.19           H  
ATOM    738  NH1 ARG A  47      -8.954 -16.052  17.673  1.00 95.19           N  
ATOM    739 HH11 ARG A  47      -7.969 -16.214  17.824  1.00 95.19           H  
ATOM    740 HH12 ARG A  47      -9.583 -15.846  18.437  1.00 95.19           H  
ATOM    741  NH2 ARG A  47      -8.371 -15.957  15.567  1.00 95.19           N  
ATOM    742 HH21 ARG A  47      -8.467 -15.566  14.640  1.00 95.19           H  
ATOM    743 HH22 ARG A  47      -7.429 -15.945  15.929  1.00 95.19           H  
ATOM    744  CZ  ARG A  47      -9.294 -15.772  16.450  1.00 95.19           C  
ATOM    745  N   GLN A  48     -16.017 -12.993  15.013  1.00 93.81           N  
ATOM    746  H   GLN A  48     -16.525 -13.422  15.773  1.00 93.81           H  
ATOM    747  CA  GLN A  48     -16.586 -13.073  13.661  1.00 93.81           C  
ATOM    748  HA  GLN A  48     -15.829 -13.451  12.973  1.00 93.81           H  
ATOM    749  C   GLN A  48     -17.028 -11.702  13.133  1.00 93.81           C  
ATOM    750  CB  GLN A  48     -17.772 -14.043  13.662  1.00 93.81           C  
ATOM    751  HB2 GLN A  48     -18.463 -13.755  14.453  1.00 93.81           H  
ATOM    752  HB3 GLN A  48     -18.296 -13.967  12.709  1.00 93.81           H  
ATOM    753  O   GLN A  48     -16.718 -11.358  11.995  1.00 93.81           O  
ATOM    754  CG  GLN A  48     -17.337 -15.503  13.856  1.00 93.81           C  
ATOM    755  HG2 GLN A  48     -16.771 -15.824  12.982  1.00 93.81           H  
ATOM    756  HG3 GLN A  48     -16.692 -15.593  14.730  1.00 93.81           H  
ATOM    757  CD  GLN A  48     -18.522 -16.444  14.049  1.00 93.81           C  
ATOM    758  NE2 GLN A  48     -18.298 -17.739  14.081  1.00 93.81           N  
ATOM    759 HE21 GLN A  48     -19.125 -18.301  14.225  1.00 93.81           H  
ATOM    760 HE22 GLN A  48     -17.365 -18.111  13.984  1.00 93.81           H  
ATOM    761  OE1 GLN A  48     -19.666 -16.057  14.185  1.00 93.81           O  
ATOM    762  N   ALA A  49     -17.679 -10.886  13.964  1.00 95.25           N  
ATOM    763  H   ALA A  49     -17.975 -11.238  14.863  1.00 95.25           H  
ATOM    764  CA  ALA A  49     -18.056  -9.521  13.608  1.00 95.25           C  
ATOM    765  HA  ALA A  49     -18.661  -9.548  12.703  1.00 95.25           H  
ATOM    766  C   ALA A  49     -16.818  -8.659  13.315  1.00 95.25           C  
ATOM    767  CB  ALA A  49     -18.904  -8.938  14.742  1.00 95.25           C  
ATOM    768  HB1 ALA A  49     -19.225  -7.931  14.475  1.00 95.25           H  
ATOM    769  HB2 ALA A  49     -19.788  -9.557  14.897  1.00 95.25           H  
ATOM    770  HB3 ALA A  49     -18.325  -8.903  15.665  1.00 95.25           H  
ATOM    771  O   ALA A  49     -16.778  -7.964  12.301  1.00 95.25           O  
ATOM    772  N   LEU A  50     -15.768  -8.766  14.143  1.00 97.38           N  
ATOM    773  H   LEU A  50     -15.863  -9.322  14.980  1.00 97.38           H  
ATOM    774  CA  LEU A  50     -14.485  -8.114  13.871  1.00 97.38           C  
ATOM    775  HA  LEU A  50     -14.670  -7.046  13.755  1.00 97.38           H  
ATOM    776  C   LEU A  50     -13.861  -8.622  12.562  1.00 97.38           C  
ATOM    777  CB  LEU A  50     -13.533  -8.332  15.059  1.00 97.38           C  
ATOM    778  HB2 LEU A  50     -14.007  -7.971  15.972  1.00 97.38           H  
ATOM    779  HB3 LEU A  50     -13.357  -9.402  15.173  1.00 97.38           H  
ATOM    780  O   LEU A  50     -13.358  -7.824  11.775  1.00 97.38           O  
ATOM    781  CG  LEU A  50     -12.175  -7.623  14.884  1.00 97.38           C  
ATOM    782  HG  LEU A  50     -11.737  -7.901  13.925  1.00 97.38           H  
ATOM    783  CD1 LEU A  50     -12.308  -6.099  14.938  1.00 97.38           C  
ATOM    784 HD11 LEU A  50     -12.786  -5.796  15.870  1.00 97.38           H  
ATOM    785 HD12 LEU A  50     -12.898  -5.744  14.094  1.00 97.38           H  
ATOM    786 HD13 LEU A  50     -11.322  -5.639  14.877  1.00 97.38           H  
ATOM    787  CD2 LEU A  50     -11.204  -8.087  15.967  1.00 97.38           C  
ATOM    788 HD21 LEU A  50     -10.277  -7.517  15.904  1.00 97.38           H  
ATOM    789 HD22 LEU A  50     -10.982  -9.145  15.826  1.00 97.38           H  
ATOM    790 HD23 LEU A  50     -11.653  -7.949  16.951  1.00 97.38           H  
ATOM    791  N   ALA A  51     -13.914  -9.932  12.299  1.00 95.06           N  
ATOM    792  H   ALA A  51     -14.311 -10.552  12.990  1.00 95.06           H  
ATOM    793  CA  ALA A  51     -13.421 -10.511  11.051  1.00 95.06           C  
ATOM    794  HA  ALA A  51     -12.369 -10.248  10.947  1.00 95.06           H  
ATOM    795  C   ALA A  51     -14.149  -9.946   9.820  1.00 95.06           C  
ATOM    796  CB  ALA A  51     -13.525 -12.040  11.115  1.00 95.06           C  
ATOM    797  HB1 ALA A  51     -13.062 -12.467  10.225  1.00 95.06           H  
ATOM    798  HB2 ALA A  51     -14.568 -12.352  11.148  1.00 95.06           H  
ATOM    799  HB3 ALA A  51     -13.004 -12.411  11.998  1.00 95.06           H  
ATOM    800  O   ALA A  51     -13.525  -9.802   8.775  1.00 95.06           O  
ATOM    801  N   GLY A  52     -15.423  -9.557   9.945  1.00 94.88           N  
ATOM    802  H   GLY A  52     -15.899  -9.749  10.814  1.00 94.88           H  
ATOM    803  CA  GLY A  52     -16.151  -8.829   8.903  1.00 94.88           C  
ATOM    804  HA2 GLY A  52     -16.185  -9.429   7.994  1.00 94.88           H  
ATOM    805  HA3 GLY A  52     -17.172  -8.657   9.246  1.00 94.88           H  
ATOM    806  C   GLY A  52     -15.532  -7.467   8.566  1.00 94.88           C  
ATOM    807  O   GLY A  52     -15.448  -7.120   7.389  1.00 94.88           O  
ATOM    808  N   VAL A  53     -15.027  -6.738   9.571  1.00 97.56           N  
ATOM    809  H   VAL A  53     -15.101  -7.106  10.509  1.00 97.56           H  
ATOM    810  CA  VAL A  53     -14.302  -5.467   9.374  1.00 97.56           C  
ATOM    811  HA  VAL A  53     -14.933  -4.798   8.789  1.00 97.56           H  
ATOM    812  C   VAL A  53     -13.033  -5.714   8.549  1.00 97.56           C  
ATOM    813  CB  VAL A  53     -13.973  -4.763  10.713  1.00 97.56           C  
ATOM    814  HB  VAL A  53     -13.177  -5.304  11.223  1.00 97.56           H  
ATOM    815  O   VAL A  53     -12.872  -5.146   7.477  1.00 97.56           O  
ATOM    816  CG1 VAL A  53     -13.493  -3.328  10.478  1.00 97.56           C  
ATOM    817 HG11 VAL A  53     -13.210  -2.863  11.422  1.00 97.56           H  
ATOM    818 HG12 VAL A  53     -12.628  -3.325   9.816  1.00 97.56           H  
ATOM    819 HG13 VAL A  53     -14.278  -2.739  10.004  1.00 97.56           H  
ATOM    820  CG2 VAL A  53     -15.178  -4.676  11.664  1.00 97.56           C  
ATOM    821 HG21 VAL A  53     -15.503  -5.676  11.954  1.00 97.56           H  
ATOM    822 HG22 VAL A  53     -16.007  -4.159  11.182  1.00 97.56           H  
ATOM    823 HG23 VAL A  53     -14.899  -4.136  12.569  1.00 97.56           H  
ATOM    824  N   TYR A  54     -12.191  -6.668   8.962  1.00 97.69           N  
ATOM    825  H   TYR A  54     -12.390  -7.132   9.837  1.00 97.69           H  
ATOM    826  CA  TYR A  54     -10.999  -7.065   8.193  1.00 97.69           C  
ATOM    827  HA  TYR A  54     -10.355  -6.195   8.062  1.00 97.69           H  
ATOM    828  C   TYR A  54     -11.331  -7.599   6.788  1.00 97.69           C  
ATOM    829  CB  TYR A  54     -10.232  -8.145   8.965  1.00 97.69           C  
ATOM    830  HB2 TYR A  54      -9.540  -8.635   8.281  1.00 97.69           H  
ATOM    831  HB3 TYR A  54     -10.927  -8.909   9.313  1.00 97.69           H  
ATOM    832  O   TYR A  54     -10.605  -7.347   5.823  1.00 97.69           O  
ATOM    833  CG  TYR A  54      -9.423  -7.625  10.133  1.00 97.69           C  
ATOM    834  CD1 TYR A  54      -8.117  -7.150   9.909  1.00 97.69           C  
ATOM    835  HD1 TYR A  54      -7.705  -7.143   8.911  1.00 97.69           H  
ATOM    836  CD2 TYR A  54      -9.948  -7.652  11.438  1.00 97.69           C  
ATOM    837  HD2 TYR A  54     -10.948  -8.024  11.607  1.00 97.69           H  
ATOM    838  CE1 TYR A  54      -7.335  -6.712  10.992  1.00 97.69           C  
ATOM    839  HE1 TYR A  54      -6.322  -6.378  10.821  1.00 97.69           H  
ATOM    840  CE2 TYR A  54      -9.164  -7.223  12.526  1.00 97.69           C  
ATOM    841  HE2 TYR A  54      -9.549  -7.259  13.534  1.00 97.69           H  
ATOM    842  OH  TYR A  54      -7.070  -6.418  13.352  1.00 97.69           O  
ATOM    843  HH  TYR A  54      -7.434  -6.730  14.183  1.00 97.69           H  
ATOM    844  CZ  TYR A  54      -7.854  -6.760  12.301  1.00 97.69           C  
ATOM    845  N   GLY A  55     -12.428  -8.349   6.665  1.00 95.38           N  
ATOM    846  H   GLY A  55     -12.959  -8.549   7.500  1.00 95.38           H  
ATOM    847  CA  GLY A  55     -12.856  -8.994   5.427  1.00 95.38           C  
ATOM    848  HA2 GLY A  55     -13.781  -9.537   5.622  1.00 95.38           H  
ATOM    849  HA3 GLY A  55     -12.094  -9.702   5.101  1.00 95.38           H  
ATOM    850  C   GLY A  55     -13.120  -8.003   4.297  1.00 95.38           C  
ATOM    851  O   GLY A  55     -12.772  -8.288   3.152  1.00 95.38           O  
ATOM    852  N   ASN A  56     -13.625  -6.804   4.606  1.00 95.75           N  
ATOM    853  H   ASN A  56     -13.845  -6.603   5.571  1.00 95.75           H  
ATOM    854  CA  ASN A  56     -13.882  -5.768   3.602  1.00 95.75           C  
ATOM    855  HA  ASN A  56     -14.501  -6.200   2.815  1.00 95.75           H  
ATOM    856  C   ASN A  56     -12.610  -5.242   2.912  1.00 95.75           C  
ATOM    857  CB  ASN A  56     -14.665  -4.640   4.273  1.00 95.75           C  
ATOM    858  HB2 ASN A  56     -15.611  -5.038   4.642  1.00 95.75           H  
ATOM    859  HB3 ASN A  56     -14.100  -4.260   5.124  1.00 95.75           H  
ATOM    860  O   ASN A  56     -12.672  -4.795   1.761  1.00 95.75           O  
ATOM    861  CG  ASN A  56     -14.967  -3.514   3.302  1.00 95.75           C  
ATOM    862  ND2 ASN A  56     -14.458  -2.332   3.549  1.00 95.75           N  
ATOM    863 HD21 ASN A  56     -13.906  -2.241   4.390  1.00 95.75           H  
ATOM    864 HD22 ASN A  56     -14.710  -1.529   2.990  1.00 95.75           H  
ATOM    865  OD1 ASN A  56     -15.646  -3.698   2.296  1.00 95.75           O  
ATOM    866  N   LEU A  57     -11.448  -5.335   3.565  1.00 96.56           N  
ATOM    867  H   LEU A  57     -11.452  -5.671   4.517  1.00 96.56           H  
ATOM    868  CA  LEU A  57     -10.166  -5.041   2.921  1.00 96.56           C  
ATOM    869  HA  LEU A  57     -10.257  -4.103   2.373  1.00 96.56           H  
ATOM    870  C   LEU A  57      -9.772  -6.124   1.904  1.00 96.56           C  
ATOM    871  CB  LEU A  57      -9.062  -4.877   3.979  1.00 96.56           C  
ATOM    872  HB2 LEU A  57      -8.895  -5.837   4.467  1.00 96.56           H  
ATOM    873  HB3 LEU A  57      -8.147  -4.608   3.452  1.00 96.56           H  
ATOM    874  O   LEU A  57      -9.090  -5.831   0.923  1.00 96.56           O  
ATOM    875  CG  LEU A  57      -9.328  -3.817   5.062  1.00 96.56           C  
ATOM    876  HG  LEU A  57     -10.187  -4.111   5.666  1.00 96.56           H  
ATOM    877  CD1 LEU A  57      -8.108  -3.706   5.973  1.00 96.56           C  
ATOM    878 HD11 LEU A  57      -8.312  -2.950   6.731  1.00 96.56           H  
ATOM    879 HD12 LEU A  57      -7.232  -3.402   5.399  1.00 96.56           H  
ATOM    880 HD13 LEU A  57      -7.926  -4.663   6.462  1.00 96.56           H  
ATOM    881  CD2 LEU A  57      -9.581  -2.433   4.467  1.00 96.56           C  
ATOM    882 HD21 LEU A  57     -10.542  -2.446   3.952  1.00 96.56           H  
ATOM    883 HD22 LEU A  57      -8.781  -2.156   3.781  1.00 96.56           H  
ATOM    884 HD23 LEU A  57      -9.658  -1.701   5.272  1.00 96.56           H  
ATOM    885  N   SER A  58     -10.207  -7.364   2.128  1.00 95.00           N  
ATOM    886  H   SER A  58     -10.860  -7.499   2.887  1.00 95.00           H  
ATOM    887  CA  SER A  58      -9.723  -8.556   1.425  1.00 95.00           C  
ATOM    888  HA  SER A  58      -8.727  -8.363   1.025  1.00 95.00           H  
ATOM    889  C   SER A  58     -10.622  -8.939   0.246  1.00 95.00           C  
ATOM    890  CB  SER A  58      -9.582  -9.711   2.424  1.00 95.00           C  
ATOM    891  HB2 SER A  58      -9.164 -10.580   1.915  1.00 95.00           H  
ATOM    892  HB3 SER A  58     -10.563  -9.978   2.816  1.00 95.00           H  
ATOM    893  O   SER A  58     -10.140  -9.094  -0.876  1.00 95.00           O  
ATOM    894  OG  SER A  58      -8.739  -9.329   3.502  1.00 95.00           O  
ATOM    895  HG  SER A  58      -9.224  -8.738   4.082  1.00 95.00           H  
ATOM    896  N   PHE A  59     -11.939  -8.999   0.444  1.00 91.25           N  
ATOM    897  H   PHE A  59     -12.305  -8.784   1.360  1.00 91.25           H  
ATOM    898  CA  PHE A  59     -12.895  -9.463  -0.566  1.00 91.25           C  
ATOM    899  HA  PHE A  59     -12.394  -9.461  -1.534  1.00 91.25           H  
ATOM    900  C   PHE A  59     -14.114  -8.532  -0.693  1.00 91.25           C  
ATOM    901  CB  PHE A  59     -13.283 -10.919  -0.270  1.00 91.25           C  
ATOM    902  HB2 PHE A  59     -14.073 -11.238  -0.951  1.00 91.25           H  
ATOM    903  HB3 PHE A  59     -12.419 -11.551  -0.473  1.00 91.25           H  
ATOM    904  O   PHE A  59     -14.476  -7.827   0.250  1.00 91.25           O  
ATOM    905  CG  PHE A  59     -13.742 -11.168   1.152  1.00 91.25           C  
ATOM    906  CD1 PHE A  59     -12.851 -11.713   2.094  1.00 91.25           C  
ATOM    907  HD1 PHE A  59     -11.841 -11.959   1.804  1.00 91.25           H  
ATOM    908  CD2 PHE A  59     -15.051 -10.838   1.542  1.00 91.25           C  
ATOM    909  HD2 PHE A  59     -15.731 -10.393   0.830  1.00 91.25           H  
ATOM    910  CE1 PHE A  59     -13.275 -11.942   3.414  1.00 91.25           C  
ATOM    911  HE1 PHE A  59     -12.591 -12.370   4.133  1.00 91.25           H  
ATOM    912  CE2 PHE A  59     -15.479 -11.073   2.858  1.00 91.25           C  
ATOM    913  HE2 PHE A  59     -16.487 -10.819   3.150  1.00 91.25           H  
ATOM    914  CZ  PHE A  59     -14.592 -11.630   3.795  1.00 91.25           C  
ATOM    915  HZ  PHE A  59     -14.920 -11.814   4.807  1.00 91.25           H  
ATOM    916  N   PRO A  60     -14.756  -8.475  -1.875  1.00 89.44           N  
ATOM    917  CA  PRO A  60     -15.791  -7.479  -2.140  1.00 89.44           C  
ATOM    918  HA  PRO A  60     -15.455  -6.513  -1.762  1.00 89.44           H  
ATOM    919  C   PRO A  60     -17.152  -7.778  -1.494  1.00 89.44           C  
ATOM    920  CB  PRO A  60     -15.879  -7.402  -3.662  1.00 89.44           C  
ATOM    921  HB2 PRO A  60     -16.877  -7.137  -4.012  1.00 89.44           H  
ATOM    922  HB3 PRO A  60     -15.147  -6.676  -4.017  1.00 89.44           H  
ATOM    923  O   PRO A  60     -17.923  -6.828  -1.322  1.00 89.44           O  
ATOM    924  CG  PRO A  60     -15.467  -8.799  -4.118  1.00 89.44           C  
ATOM    925  HG2 PRO A  60     -16.324  -9.471  -4.063  1.00 89.44           H  
ATOM    926  HG3 PRO A  60     -15.045  -8.776  -5.122  1.00 89.44           H  
ATOM    927  CD  PRO A  60     -14.421  -9.209  -3.089  1.00 89.44           C  
ATOM    928  HD2 PRO A  60     -13.434  -8.906  -3.440  1.00 89.44           H  
ATOM    929  HD3 PRO A  60     -14.455 -10.288  -2.936  1.00 89.44           H  
ATOM    930  N   GLY A  61     -17.434  -9.038  -1.144  1.00 86.88           N  
ATOM    931  H   GLY A  61     -16.746  -9.753  -1.335  1.00 86.88           H  
ATOM    932  CA  GLY A  61     -18.670  -9.521  -0.515  1.00 86.88           C  
ATOM    933  HA2 GLY A  61     -18.948  -8.858   0.305  1.00 86.88           H  
ATOM    934  HA3 GLY A  61     -19.482  -9.527  -1.242  1.00 86.88           H  
ATOM    935  C   GLY A  61     -18.513 -10.943   0.045  1.00 86.88           C  
ATOM    936  O   GLY A  61     -17.551 -11.635  -0.286  1.00 86.88           O  
ATOM    937  N   ILE A  62     -19.435 -11.377   0.912  1.00 80.75           N  
ATOM    938  H   ILE A  62     -20.212 -10.769   1.129  1.00 80.75           H  
ATOM    939  CA  ILE A  62     -19.327 -12.659   1.646  1.00 80.75           C  
ATOM    940  HA  ILE A  62     -18.276 -12.822   1.883  1.00 80.75           H  
ATOM    941  C   ILE A  62     -19.757 -13.896   0.838  1.00 80.75           C  
ATOM    942  CB  ILE A  62     -20.094 -12.604   2.989  1.00 80.75           C  
ATOM    943  HB  ILE A  62     -20.025 -13.591   3.447  1.00 80.75           H  
ATOM    944  O   ILE A  62     -19.408 -15.014   1.210  1.00 80.75           O  
ATOM    945  CG1 ILE A  62     -21.591 -12.277   2.787  1.00 80.75           C  
ATOM    946 HG12 ILE A  62     -21.991 -12.906   1.991  1.00 80.75           H  
ATOM    947 HG13 ILE A  62     -21.706 -11.236   2.486  1.00 80.75           H  
ATOM    948  CG2 ILE A  62     -19.419 -11.610   3.950  1.00 80.75           C  
ATOM    949 HG21 ILE A  62     -19.488 -10.594   3.562  1.00 80.75           H  
ATOM    950 HG22 ILE A  62     -19.899 -11.648   4.928  1.00 80.75           H  
ATOM    951 HG23 ILE A  62     -18.372 -11.883   4.080  1.00 80.75           H  
ATOM    952  CD1 ILE A  62     -22.455 -12.529   4.028  1.00 80.75           C  
ATOM    953 HD11 ILE A  62     -22.350 -13.566   4.348  1.00 80.75           H  
ATOM    954 HD12 ILE A  62     -23.500 -12.342   3.779  1.00 80.75           H  
ATOM    955 HD13 ILE A  62     -22.167 -11.863   4.840  1.00 80.75           H  
ATOM    956  N   LEU A  63     -20.507 -13.725  -0.258  1.00 80.12           N  
ATOM    957  H   LEU A  63     -20.769 -12.785  -0.520  1.00 80.12           H  
ATOM    958  CA  LEU A  63     -21.041 -14.836  -1.066  1.00 80.12           C  
ATOM    959  HA  LEU A  63     -21.103 -15.722  -0.434  1.00 80.12           H  
ATOM    960  C   LEU A  63     -20.123 -15.249  -2.233  1.00 80.12           C  
ATOM    961  CB  LEU A  63     -22.470 -14.499  -1.535  1.00 80.12           C  
ATOM    962  HB2 LEU A  63     -22.829 -15.314  -2.164  1.00 80.12           H  
ATOM    963  HB3 LEU A  63     -22.431 -13.598  -2.147  1.00 80.12           H  
ATOM    964  O   LEU A  63     -20.444 -16.169  -2.993  1.00 80.12           O  
ATOM    965  CG  LEU A  63     -23.503 -14.257  -0.421  1.00 80.12           C  
ATOM    966  HG  LEU A  63     -23.218 -13.375   0.152  1.00 80.12           H  
ATOM    967  CD1 LEU A  63     -24.872 -13.994  -1.046  1.00 80.12           C  
ATOM    968 HD11 LEU A  63     -25.206 -14.857  -1.622  1.00 80.12           H  
ATOM    969 HD12 LEU A  63     -25.598 -13.778  -0.262  1.00 80.12           H  
ATOM    970 HD13 LEU A  63     -24.820 -13.118  -1.693  1.00 80.12           H  
ATOM    971  CD2 LEU A  63     -23.631 -15.451   0.528  1.00 80.12           C  
ATOM    972 HD21 LEU A  63     -23.858 -16.357  -0.034  1.00 80.12           H  
ATOM    973 HD22 LEU A  63     -24.432 -15.260   1.242  1.00 80.12           H  
ATOM    974 HD23 LEU A  63     -22.707 -15.583   1.090  1.00 80.12           H  
ATOM    975  N   GLY A  64     -18.971 -14.594  -2.380  1.00 74.94           N  
ATOM    976  H   GLY A  64     -18.789 -13.813  -1.766  1.00 74.94           H  
ATOM    977  CA  GLY A  64     -17.946 -14.929  -3.363  1.00 74.94           C  
ATOM    978  HA2 GLY A  64     -18.379 -15.539  -4.155  1.00 74.94           H  
ATOM    979  HA3 GLY A  64     -17.167 -15.511  -2.870  1.00 74.94           H  
ATOM    980  C   GLY A  64     -17.297 -13.699  -4.003  1.00 74.94           C  
ATOM    981  O   GLY A  64     -17.650 -12.564  -3.684  1.00 74.94           O  
ATOM    982  N   PRO A  65     -16.360 -13.909  -4.945  1.00 75.38           N  
ATOM    983  CA  PRO A  65     -15.571 -12.827  -5.533  1.00 75.38           C  
ATOM    984  HA  PRO A  65     -15.102 -12.252  -4.735  1.00 75.38           H  
ATOM    985  C   PRO A  65     -16.394 -11.851  -6.392  1.00 75.38           C  
ATOM    986  CB  PRO A  65     -14.479 -13.534  -6.343  1.00 75.38           C  
ATOM    987  HB2 PRO A  65     -14.209 -12.982  -7.243  1.00 75.38           H  
ATOM    988  HB3 PRO A  65     -13.596 -13.683  -5.721  1.00 75.38           H  
ATOM    989  O   PRO A  65     -16.020 -10.687  -6.464  1.00 75.38           O  
ATOM    990  CG  PRO A  65     -15.075 -14.901  -6.669  1.00 75.38           C  
ATOM    991  HG2 PRO A  65     -15.719 -14.824  -7.545  1.00 75.38           H  
ATOM    992  HG3 PRO A  65     -14.305 -15.658  -6.816  1.00 75.38           H  
ATOM    993  CD  PRO A  65     -15.913 -15.205  -5.434  1.00 75.38           C  
ATOM    994  HD2 PRO A  65     -15.294 -15.686  -4.677  1.00 75.38           H  
ATOM    995  HD3 PRO A  65     -16.750 -15.850  -5.701  1.00 75.38           H  
ATOM    996  N   ASP A  66     -17.499 -12.305  -6.999  1.00 75.25           N  
ATOM    997  H   ASP A  66     -17.697 -13.292  -6.916  1.00 75.25           H  
ATOM    998  CA  ASP A  66     -18.423 -11.483  -7.812  1.00 75.25           C  
ATOM    999  HA  ASP A  66     -18.254 -10.427  -7.602  1.00 75.25           H  
ATOM   1000  C   ASP A  66     -19.914 -11.759  -7.525  1.00 75.25           C  
ATOM   1001  CB  ASP A  66     -18.167 -11.731  -9.309  1.00 75.25           C  
ATOM   1002  HB2 ASP A  66     -19.002 -11.333  -9.885  1.00 75.25           H  
ATOM   1003  HB3 ASP A  66     -18.135 -12.806  -9.486  1.00 75.25           H  
ATOM   1004  O   ASP A  66     -20.795 -11.090  -8.070  1.00 75.25           O  
ATOM   1005  CG  ASP A  66     -16.904 -11.081  -9.876  1.00 75.25           C  
ATOM   1006  OD1 ASP A  66     -16.408 -10.081  -9.306  1.00 75.25           O  
ATOM   1007  OD2 ASP A  66     -16.448 -11.614 -10.911  1.00 75.25           O  
ATOM   1008  N   ASN A  67     -20.224 -12.750  -6.684  1.00 73.12           N  
ATOM   1009  H   ASN A  67     -19.483 -13.154  -6.130  1.00 73.12           H  
ATOM   1010  CA  ASN A  67     -21.601 -13.060  -6.314  1.00 73.12           C  
ATOM   1011  HA  ASN A  67     -22.261 -12.923  -7.170  1.00 73.12           H  
ATOM   1012  C   ASN A  67     -22.021 -12.089  -5.210  1.00 73.12           C  
ATOM   1013  CB  ASN A  67     -21.705 -14.516  -5.835  1.00 73.12           C  
ATOM   1014  HB2 ASN A  67     -20.992 -14.663  -5.023  1.00 73.12           H  
ATOM   1015  HB3 ASN A  67     -22.701 -14.686  -5.427  1.00 73.12           H  
ATOM   1016  O   ASN A  67     -21.684 -12.317  -4.056  1.00 73.12           O  
ATOM   1017  CG  ASN A  67     -21.459 -15.564  -6.899  1.00 73.12           C  
ATOM   1018  ND2 ASN A  67     -21.011 -16.723  -6.476  1.00 73.12           N  
ATOM   1019 HD21 ASN A  67     -20.828 -17.431  -7.173  1.00 73.12           H  
ATOM   1020 HD22 ASN A  67     -20.850 -16.847  -5.487  1.00 73.12           H  
ATOM   1021  OD1 ASN A  67     -21.671 -15.389  -8.088  1.00 73.12           O  
ATOM   1022  N   ASP A  68     -22.740 -11.031  -5.575  1.00 78.19           N  
ATOM   1023  H   ASP A  68     -22.868 -10.865  -6.563  1.00 78.19           H  
ATOM   1024  CA  ASP A  68     -23.333 -10.076  -4.628  1.00 78.19           C  
ATOM   1025  HA  ASP A  68     -23.868  -9.337  -5.225  1.00 78.19           H  
ATOM   1026  C   ASP A  68     -22.297  -9.293  -3.787  1.00 78.19           C  
ATOM   1027  CB  ASP A  68     -24.401 -10.804  -3.796  1.00 78.19           C  
ATOM   1028  HB2 ASP A  68     -24.973 -11.462  -4.451  1.00 78.19           H  
ATOM   1029  HB3 ASP A  68     -23.923 -11.421  -3.036  1.00 78.19           H  
ATOM   1030  O   ASP A  68     -22.103  -9.543  -2.594  1.00 78.19           O  
ATOM   1031  CG  ASP A  68     -25.387  -9.848  -3.133  1.00 78.19           C  
ATOM   1032  OD1 ASP A  68     -25.664  -8.792  -3.751  1.00 78.19           O  
ATOM   1033  OD2 ASP A  68     -25.938 -10.240  -2.085  1.00 78.19           O  
ATOM   1034  N   PRO A  69     -21.557  -8.353  -4.406  1.00 85.06           N  
ATOM   1035  CA  PRO A  69     -20.629  -7.508  -3.667  1.00 85.06           C  
ATOM   1036  HA  PRO A  69     -19.933  -8.128  -3.103  1.00 85.06           H  
ATOM   1037  C   PRO A  69     -21.371  -6.578  -2.699  1.00 85.06           C  
ATOM   1038  CB  PRO A  69     -19.872  -6.727  -4.739  1.00 85.06           C  
ATOM   1039  HB2 PRO A  69     -19.527  -5.755  -4.386  1.00 85.06           H  
ATOM   1040  HB3 PRO A  69     -19.034  -7.340  -5.072  1.00 85.06           H  
ATOM   1041  O   PRO A  69     -22.440  -6.063  -3.010  1.00 85.06           O  
ATOM   1042  CG  PRO A  69     -20.895  -6.598  -5.869  1.00 85.06           C  
ATOM   1043  HG2 PRO A  69     -20.422  -6.451  -6.840  1.00 85.06           H  
ATOM   1044  HG3 PRO A  69     -21.584  -5.782  -5.654  1.00 85.06           H  
ATOM   1045  CD  PRO A  69     -21.642  -7.930  -5.800  1.00 85.06           C  
ATOM   1046  HD2 PRO A  69     -21.149  -8.667  -6.433  1.00 85.06           H  
ATOM   1047  HD3 PRO A  69     -22.676  -7.787  -6.114  1.00 85.06           H  
ATOM   1048  N   ASN A  70     -20.728  -6.234  -1.579  1.00 86.31           N  
ATOM   1049  H   ASN A  70     -19.866  -6.712  -1.362  1.00 86.31           H  
ATOM   1050  CA  ASN A  70     -21.291  -5.330  -0.562  1.00 86.31           C  
ATOM   1051  HA  ASN A  70     -22.228  -5.753  -0.201  1.00 86.31           H  
ATOM   1052  C   ASN A  70     -21.605  -3.913  -1.094  1.00 86.31           C  
ATOM   1053  CB  ASN A  70     -20.298  -5.220   0.612  1.00 86.31           C  
ATOM   1054  HB2 ASN A  70     -20.702  -4.519   1.342  1.00 86.31           H  
ATOM   1055  HB3 ASN A  70     -19.351  -4.820   0.250  1.00 86.31           H  
ATOM   1056  O   ASN A  70     -22.273  -3.130  -0.421  1.00 86.31           O  
ATOM   1057  CG  ASN A  70     -20.047  -6.525   1.350  1.00 86.31           C  
ATOM   1058  ND2 ASN A  70     -18.877  -6.705   1.920  1.00 86.31           N  
ATOM   1059 HD21 ASN A  70     -18.793  -7.544   2.476  1.00 86.31           H  
ATOM   1060 HD22 ASN A  70     -18.178  -5.975   1.933  1.00 86.31           H  
ATOM   1061  OD1 ASN A  70     -20.870  -7.416   1.418  1.00 86.31           O  
ATOM   1062  N   LEU A  71     -21.085  -3.550  -2.272  1.00 87.94           N  
ATOM   1063  H   LEU A  71     -20.710  -4.291  -2.847  1.00 87.94           H  
ATOM   1064  CA  LEU A  71     -21.280  -2.245  -2.896  1.00 87.94           C  
ATOM   1065  HA  LEU A  71     -21.834  -1.596  -2.217  1.00 87.94           H  
ATOM   1066  C   LEU A  71     -22.099  -2.375  -4.179  1.00 87.94           C  
ATOM   1067  CB  LEU A  71     -19.928  -1.582  -3.195  1.00 87.94           C  
ATOM   1068  HB2 LEU A  71     -20.122  -0.620  -3.671  1.00 87.94           H  
ATOM   1069  HB3 LEU A  71     -19.390  -2.204  -3.911  1.00 87.94           H  
ATOM   1070  O   LEU A  71     -21.725  -3.104  -5.095  1.00 87.94           O  
ATOM   1071  CG  LEU A  71     -19.028  -1.355  -1.973  1.00 87.94           C  
ATOM   1072  HG  LEU A  71     -18.745  -2.315  -1.541  1.00 87.94           H  
ATOM   1073  CD1 LEU A  71     -17.766  -0.643  -2.448  1.00 87.94           C  
ATOM   1074 HD11 LEU A  71     -18.011   0.337  -2.857  1.00 87.94           H  
ATOM   1075 HD12 LEU A  71     -17.272  -1.246  -3.210  1.00 87.94           H  
ATOM   1076 HD13 LEU A  71     -17.093  -0.529  -1.598  1.00 87.94           H  
ATOM   1077  CD2 LEU A  71     -19.669  -0.497  -0.883  1.00 87.94           C  
ATOM   1078 HD21 LEU A  71     -18.940  -0.286  -0.101  1.00 87.94           H  
ATOM   1079 HD22 LEU A  71     -20.500  -1.037  -0.428  1.00 87.94           H  
ATOM   1080 HD23 LEU A  71     -20.035   0.440  -1.302  1.00 87.94           H  
ATOM   1081  N   ALA A  72     -23.167  -1.586  -4.280  1.00 83.62           N  
ATOM   1082  H   ALA A  72     -23.418  -1.019  -3.482  1.00 83.62           H  
ATOM   1083  CA  ALA A  72     -23.951  -1.449  -5.500  1.00 83.62           C  
ATOM   1084  HA  ALA A  72     -23.959  -2.412  -6.010  1.00 83.62           H  
ATOM   1085  C   ALA A  72     -23.345  -0.409  -6.464  1.00 83.62           C  
ATOM   1086  CB  ALA A  72     -25.397  -1.113  -5.115  1.00 83.62           C  
ATOM   1087  HB1 ALA A  72     -25.787  -1.885  -4.453  1.00 83.62           H  
ATOM   1088  HB2 ALA A  72     -26.020  -1.068  -6.008  1.00 83.62           H  
ATOM   1089  HB3 ALA A  72     -25.431  -0.151  -4.604  1.00 83.62           H  
ATOM   1090  O   ALA A  72     -22.621   0.501  -6.064  1.00 83.62           O  
ATOM   1091  N   GLY A  73     -23.685  -0.513  -7.754  1.00 80.38           N  
ATOM   1092  H   GLY A  73     -24.258  -1.299  -8.025  1.00 80.38           H  
ATOM   1093  CA  GLY A  73     -23.295   0.464  -8.783  1.00 80.38           C  
ATOM   1094  HA2 GLY A  73     -23.371   1.468  -8.364  1.00 80.38           H  
ATOM   1095  HA3 GLY A  73     -23.989   0.391  -9.619  1.00 80.38           H  
ATOM   1096  C   GLY A  73     -21.874   0.303  -9.337  1.00 80.38           C  
ATOM   1097  O   GLY A  73     -21.492   1.035 -10.250  1.00 80.38           O  
ATOM   1098  N   ILE A  74     -21.114  -0.671  -8.838  1.00 83.75           N  
ATOM   1099  H   ILE A  74     -21.482  -1.237  -8.087  1.00 83.75           H  
ATOM   1100  CA  ILE A  74     -19.782  -1.037  -9.319  1.00 83.75           C  
ATOM   1101  HA  ILE A  74     -19.694  -0.711 -10.356  1.00 83.75           H  
ATOM   1102  C   ILE A  74     -19.625  -2.561  -9.306  1.00 83.75           C  
ATOM   1103  CB  ILE A  74     -18.700  -0.302  -8.497  1.00 83.75           C  
ATOM   1104  HB  ILE A  74     -18.916   0.763  -8.574  1.00 83.75           H  
ATOM   1105  O   ILE A  74     -20.227  -3.246  -8.487  1.00 83.75           O  
ATOM   1106  CG1 ILE A  74     -17.308  -0.523  -9.129  1.00 83.75           C  
ATOM   1107 HG12 ILE A  74     -17.373  -0.312 -10.196  1.00 83.75           H  
ATOM   1108 HG13 ILE A  74     -16.990  -1.557  -8.998  1.00 83.75           H  
ATOM   1109  CG2 ILE A  74     -18.766  -0.668  -7.000  1.00 83.75           C  
ATOM   1110 HG21 ILE A  74     -17.978  -0.162  -6.442  1.00 83.75           H  
ATOM   1111 HG22 ILE A  74     -19.721  -0.349  -6.582  1.00 83.75           H  
ATOM   1112 HG23 ILE A  74     -18.687  -1.746  -6.862  1.00 83.75           H  
ATOM   1113  CD1 ILE A  74     -16.232   0.389  -8.540  1.00 83.75           C  
ATOM   1114 HD11 ILE A  74     -15.370   0.423  -9.205  1.00 83.75           H  
ATOM   1115 HD12 ILE A  74     -16.631   1.397  -8.425  1.00 83.75           H  
ATOM   1116 HD13 ILE A  74     -15.918   0.006  -7.569  1.00 83.75           H  
ATOM   1117  N   ASP A  75     -18.827  -3.086 -10.233  1.00 85.75           N  
ATOM   1118  H   ASP A  75     -18.346  -2.468 -10.871  1.00 85.75           H  
ATOM   1119  CA  ASP A  75     -18.471  -4.504 -10.282  1.00 85.75           C  
ATOM   1120  HA  ASP A  75     -19.380  -5.097 -10.380  1.00 85.75           H  
ATOM   1121  C   ASP A  75     -17.746  -4.957  -8.999  1.00 85.75           C  
ATOM   1122  CB  ASP A  75     -17.621  -4.727 -11.536  1.00 85.75           C  
ATOM   1123  HB2 ASP A  75     -16.786  -4.028 -11.537  1.00 85.75           H  
ATOM   1124  HB3 ASP A  75     -18.227  -4.524 -12.419  1.00 85.75           H  
ATOM   1125  O   ASP A  75     -16.910  -4.226  -8.449  1.00 85.75           O  
ATOM   1126  CG  ASP A  75     -17.094  -6.153 -11.601  1.00 85.75           C  
ATOM   1127  OD1 ASP A  75     -15.892  -6.325 -11.285  1.00 85.75           O  
ATOM   1128  OD2 ASP A  75     -17.921  -7.023 -11.938  1.00 85.75           O  
ATOM   1129  N   GLY A  76     -18.061  -6.167  -8.524  1.00 83.50           N  
ATOM   1130  H   GLY A  76     -18.662  -6.758  -9.081  1.00 83.50           H  
ATOM   1131  CA  GLY A  76     -17.510  -6.730  -7.290  1.00 83.50           C  
ATOM   1132  HA2 GLY A  76     -17.901  -7.738  -7.147  1.00 83.50           H  
ATOM   1133  HA3 GLY A  76     -17.796  -6.100  -6.448  1.00 83.50           H  
ATOM   1134  C   GLY A  76     -15.992  -6.810  -7.342  1.00 83.50           C  
ATOM   1135  O   GLY A  76     -15.312  -6.162  -6.540  1.00 83.50           O  
ATOM   1136  N   GLY A  77     -15.461  -7.478  -8.363  1.00 85.50           N  
ATOM   1137  H   GLY A  77     -16.055  -8.074  -8.922  1.00 85.50           H  
ATOM   1138  CA  GLY A  77     -14.040  -7.519  -8.650  1.00 85.50           C  
ATOM   1139  HA2 GLY A  77     -13.914  -8.040  -9.599  1.00 85.50           H  
ATOM   1140  HA3 GLY A  77     -13.538  -8.085  -7.864  1.00 85.50           H  
ATOM   1141  C   GLY A  77     -13.391  -6.140  -8.765  1.00 85.50           C  
ATOM   1142  O   GLY A  77     -12.282  -5.964  -8.261  1.00 85.50           O  
ATOM   1143  N   THR A  78     -14.021  -5.154  -9.422  1.00 88.19           N  
ATOM   1144  H   THR A  78     -14.873  -5.398  -9.906  1.00 88.19           H  
ATOM   1145  CA  THR A  78     -13.477  -3.781  -9.548  1.00 88.19           C  
ATOM   1146  HA  THR A  78     -12.439  -3.848  -9.875  1.00 88.19           H  
ATOM   1147  C   THR A  78     -13.442  -3.022  -8.224  1.00 88.19           C  
ATOM   1148  CB  THR A  78     -14.224  -2.951 -10.605  1.00 88.19           C  
ATOM   1149  HB  THR A  78     -15.272  -2.846 -10.323  1.00 88.19           H  
ATOM   1150  O   THR A  78     -12.548  -2.201  -8.017  1.00 88.19           O  
ATOM   1151  CG2 THR A  78     -13.619  -1.565 -10.835  1.00 88.19           C  
ATOM   1152 HG21 THR A  78     -14.141  -1.077 -11.658  1.00 88.19           H  
ATOM   1153 HG22 THR A  78     -12.559  -1.648 -11.073  1.00 88.19           H  
ATOM   1154 HG23 THR A  78     -13.738  -0.948  -9.944  1.00 88.19           H  
ATOM   1155  OG1 THR A  78     -14.129  -3.557 -11.871  1.00 88.19           O  
ATOM   1156  HG1 THR A  78     -13.237  -3.896 -11.979  1.00 88.19           H  
ATOM   1157  N   SER A  79     -14.387  -3.298  -7.333  1.00 88.88           N  
ATOM   1158  H   SER A  79     -15.081  -3.987  -7.586  1.00 88.88           H  
ATOM   1159  CA  SER A  79     -14.580  -2.557  -6.087  1.00 88.88           C  
ATOM   1160  HA  SER A  79     -14.246  -1.531  -6.246  1.00 88.88           H  
ATOM   1161  C   SER A  79     -13.784  -3.083  -4.890  1.00 88.88           C  
ATOM   1162  CB  SER A  79     -16.070  -2.499  -5.778  1.00 88.88           C  
ATOM   1163  HB2 SER A  79     -16.243  -1.768  -4.988  1.00 88.88           H  
ATOM   1164  HB3 SER A  79     -16.596  -2.181  -6.678  1.00 88.88           H  
ATOM   1165  O   SER A  79     -13.893  -2.515  -3.804  1.00 88.88           O  
ATOM   1166  OG  SER A  79     -16.551  -3.764  -5.378  1.00 88.88           O  
ATOM   1167  HG  SER A  79     -16.569  -4.332  -6.152  1.00 88.88           H  
ATOM   1168  N   GLN A  80     -12.998  -4.150  -5.057  1.00 94.38           N  
ATOM   1169  H   GLN A  80     -13.004  -4.606  -5.958  1.00 94.38           H  
ATOM   1170  CA  GLN A  80     -12.115  -4.681  -4.014  1.00 94.38           C  
ATOM   1171  HA  GLN A  80     -12.734  -4.941  -3.156  1.00 94.38           H  
ATOM   1172  C   GLN A  80     -11.093  -3.616  -3.565  1.00 94.38           C  
ATOM   1173  CB  GLN A  80     -11.461  -5.967  -4.545  1.00 94.38           C  
ATOM   1174  HB2 GLN A  80     -10.785  -5.716  -5.362  1.00 94.38           H  
ATOM   1175  HB3 GLN A  80     -12.251  -6.594  -4.957  1.00 94.38           H  
ATOM   1176  O   GLN A  80     -10.567  -2.865  -4.389  1.00 94.38           O  
ATOM   1177  CG  GLN A  80     -10.734  -6.810  -3.478  1.00 94.38           C  
ATOM   1178  HG2 GLN A  80     -10.597  -7.817  -3.872  1.00 94.38           H  
ATOM   1179  HG3 GLN A  80     -11.360  -6.888  -2.590  1.00 94.38           H  
ATOM   1180  CD  GLN A  80      -9.350  -6.307  -3.079  1.00 94.38           C  
ATOM   1181  NE2 GLN A  80      -8.836  -6.747  -1.960  1.00 94.38           N  
ATOM   1182 HE21 GLN A  80      -7.927  -6.445  -1.641  1.00 94.38           H  
ATOM   1183 HE22 GLN A  80      -9.297  -7.489  -1.452  1.00 94.38           H  
ATOM   1184  OE1 GLN A  80      -8.713  -5.526  -3.775  1.00 94.38           O  
ATOM   1185  N   TYR A  81     -10.818  -3.548  -2.258  1.00 96.50           N  
ATOM   1186  H   TYR A  81     -11.250  -4.220  -1.639  1.00 96.50           H  
ATOM   1187  CA  TYR A  81     -10.099  -2.439  -1.618  1.00 96.50           C  
ATOM   1188  HA  TYR A  81     -10.710  -1.541  -1.710  1.00 96.50           H  
ATOM   1189  C   TYR A  81      -8.734  -2.130  -2.253  1.00 96.50           C  
ATOM   1190  CB  TYR A  81      -9.947  -2.763  -0.124  1.00 96.50           C  
ATOM   1191  HB2 TYR A  81      -9.111  -3.448   0.018  1.00 96.50           H  
ATOM   1192  HB3 TYR A  81     -10.844  -3.281   0.215  1.00 96.50           H  
ATOM   1193  O   TYR A  81      -8.484  -1.004  -2.683  1.00 96.50           O  
ATOM   1194  CG  TYR A  81      -9.739  -1.556   0.765  1.00 96.50           C  
ATOM   1195  CD1 TYR A  81      -8.489  -0.911   0.827  1.00 96.50           C  
ATOM   1196  HD1 TYR A  81      -7.658  -1.272   0.239  1.00 96.50           H  
ATOM   1197  CD2 TYR A  81     -10.796  -1.109   1.578  1.00 96.50           C  
ATOM   1198  HD2 TYR A  81     -11.718  -1.670   1.615  1.00 96.50           H  
ATOM   1199  CE1 TYR A  81      -8.313   0.184   1.693  1.00 96.50           C  
ATOM   1200  HE1 TYR A  81      -7.344   0.649   1.797  1.00 96.50           H  
ATOM   1201  CE2 TYR A  81     -10.633   0.004   2.420  1.00 96.50           C  
ATOM   1202  HE2 TYR A  81     -11.441   0.311   3.066  1.00 96.50           H  
ATOM   1203  OH  TYR A  81      -9.209   1.686   3.343  1.00 96.50           O  
ATOM   1204  HH  TYR A  81      -9.968   1.760   3.925  1.00 96.50           H  
ATOM   1205  CZ  TYR A  81      -9.384   0.651   2.482  1.00 96.50           C  
ATOM   1206  N   ILE A  82      -7.861  -3.135  -2.368  1.00 97.25           N  
ATOM   1207  H   ILE A  82      -8.159  -4.053  -2.071  1.00 97.25           H  
ATOM   1208  CA  ILE A  82      -6.506  -2.979  -2.915  1.00 97.25           C  
ATOM   1209  HA  ILE A  82      -6.045  -2.105  -2.453  1.00 97.25           H  
ATOM   1210  C   ILE A  82      -6.528  -2.701  -4.415  1.00 97.25           C  
ATOM   1211  CB  ILE A  82      -5.650  -4.219  -2.588  1.00 97.25           C  
ATOM   1212  HB  ILE A  82      -6.206  -5.096  -2.920  1.00 97.25           H  
ATOM   1213  O   ILE A  82      -5.760  -1.865  -4.882  1.00 97.25           O  
ATOM   1214  CG1 ILE A  82      -5.416  -4.373  -1.072  1.00 97.25           C  
ATOM   1215 HG12 ILE A  82      -4.771  -5.235  -0.904  1.00 97.25           H  
ATOM   1216 HG13 ILE A  82      -6.367  -4.588  -0.584  1.00 97.25           H  
ATOM   1217  CG2 ILE A  82      -4.297  -4.229  -3.328  1.00 97.25           C  
ATOM   1218 HG21 ILE A  82      -4.443  -4.332  -4.403  1.00 97.25           H  
ATOM   1219 HG22 ILE A  82      -3.702  -5.080  -2.995  1.00 97.25           H  
ATOM   1220 HG23 ILE A  82      -3.738  -3.314  -3.134  1.00 97.25           H  
ATOM   1221  CD1 ILE A  82      -4.790  -3.146  -0.387  1.00 97.25           C  
ATOM   1222 HD11 ILE A  82      -4.254  -2.516  -1.096  1.00 97.25           H  
ATOM   1223 HD12 ILE A  82      -5.571  -2.557   0.095  1.00 97.25           H  
ATOM   1224 HD13 ILE A  82      -4.075  -3.472   0.368  1.00 97.25           H  
ATOM   1225  N   ARG A  83      -7.429  -3.324  -5.183  1.00 96.50           N  
ATOM   1226  H   ARG A  83      -8.052  -3.985  -4.743  1.00 96.50           H  
ATOM   1227  CA  ARG A  83      -7.585  -2.987  -6.607  1.00 96.50           C  
ATOM   1228  HA  ARG A  83      -6.619  -3.101  -7.098  1.00 96.50           H  
ATOM   1229  C   ARG A  83      -7.996  -1.529  -6.778  1.00 96.50           C  
ATOM   1230  CB  ARG A  83      -8.600  -3.927  -7.259  1.00 96.50           C  
ATOM   1231  HB2 ARG A  83      -8.253  -4.951  -7.123  1.00 96.50           H  
ATOM   1232  HB3 ARG A  83      -9.568  -3.817  -6.769  1.00 96.50           H  
ATOM   1233  O   ARG A  83      -7.462  -0.837  -7.644  1.00 96.50           O  
ATOM   1234  CG  ARG A  83      -8.747  -3.638  -8.762  1.00 96.50           C  
ATOM   1235  HG2 ARG A  83      -7.789  -3.779  -9.262  1.00 96.50           H  
ATOM   1236  HG3 ARG A  83      -9.086  -2.614  -8.915  1.00 96.50           H  
ATOM   1237  CD  ARG A  83      -9.793  -4.575  -9.353  1.00 96.50           C  
ATOM   1238  HD2 ARG A  83     -10.711  -4.382  -8.798  1.00 96.50           H  
ATOM   1239  HD3 ARG A  83      -9.486  -5.609  -9.191  1.00 96.50           H  
ATOM   1240  NE  ARG A  83     -10.035  -4.334 -10.792  1.00 96.50           N  
ATOM   1241  HE  ARG A  83      -9.503  -3.597 -11.232  1.00 96.50           H  
ATOM   1242  NH1 ARG A  83     -11.461  -6.105 -11.109  1.00 96.50           N  
ATOM   1243 HH11 ARG A  83     -12.129  -6.622 -11.663  1.00 96.50           H  
ATOM   1244 HH12 ARG A  83     -11.345  -6.351 -10.137  1.00 96.50           H  
ATOM   1245  NH2 ARG A  83     -11.020  -4.747 -12.812  1.00 96.50           N  
ATOM   1246 HH21 ARG A  83     -10.501  -3.996 -13.244  1.00 96.50           H  
ATOM   1247 HH22 ARG A  83     -11.603  -5.345 -13.380  1.00 96.50           H  
ATOM   1248  CZ  ARG A  83     -10.826  -5.065 -11.562  1.00 96.50           C  
ATOM   1249  N   GLY A  84      -8.932  -1.065  -5.954  1.00 96.31           N  
ATOM   1250  H   GLY A  84      -9.340  -1.708  -5.290  1.00 96.31           H  
ATOM   1251  CA  GLY A  84      -9.350   0.327  -5.908  1.00 96.31           C  
ATOM   1252  HA2 GLY A  84      -9.811   0.611  -6.854  1.00 96.31           H  
ATOM   1253  HA3 GLY A  84     -10.085   0.429  -5.109  1.00 96.31           H  
ATOM   1254  C   GLY A  84      -8.174   1.261  -5.623  1.00 96.31           C  
ATOM   1255  O   GLY A  84      -7.910   2.166  -6.417  1.00 96.31           O  
ATOM   1256  N   LEU A  85      -7.426   1.003  -4.546  1.00 97.56           N  
ATOM   1257  H   LEU A  85      -7.699   0.247  -3.934  1.00 97.56           H  
ATOM   1258  CA  LEU A  85      -6.230   1.775  -4.209  1.00 97.56           C  
ATOM   1259  HA  LEU A  85      -6.510   2.819  -4.066  1.00 97.56           H  
ATOM   1260  C   LEU A  85      -5.202   1.768  -5.343  1.00 97.56           C  
ATOM   1261  CB  LEU A  85      -5.586   1.242  -2.922  1.00 97.56           C  
ATOM   1262  HB2 LEU A  85      -5.460   0.163  -3.007  1.00 97.56           H  
ATOM   1263  HB3 LEU A  85      -4.591   1.680  -2.847  1.00 97.56           H  
ATOM   1264  O   LEU A  85      -4.795   2.838  -5.780  1.00 97.56           O  
ATOM   1265  CG  LEU A  85      -6.335   1.558  -1.618  1.00 97.56           C  
ATOM   1266  HG  LEU A  85      -7.312   1.075  -1.615  1.00 97.56           H  
ATOM   1267  CD1 LEU A  85      -5.493   0.992  -0.477  1.00 97.56           C  
ATOM   1268 HD11 LEU A  85      -4.469   1.358  -0.544  1.00 97.56           H  
ATOM   1269 HD12 LEU A  85      -5.493  -0.097  -0.517  1.00 97.56           H  
ATOM   1270 HD13 LEU A  85      -5.895   1.328   0.479  1.00 97.56           H  
ATOM   1271  CD2 LEU A  85      -6.530   3.058  -1.385  1.00 97.56           C  
ATOM   1272 HD21 LEU A  85      -6.953   3.223  -0.394  1.00 97.56           H  
ATOM   1273 HD22 LEU A  85      -5.572   3.575  -1.450  1.00 97.56           H  
ATOM   1274 HD23 LEU A  85      -7.224   3.467  -2.120  1.00 97.56           H  
ATOM   1275  N   PHE A  86      -4.845   0.605  -5.888  1.00 98.12           N  
ATOM   1276  H   PHE A  86      -5.195  -0.246  -5.472  1.00 98.12           H  
ATOM   1277  CA  PHE A  86      -3.870   0.487  -6.975  1.00 98.12           C  
ATOM   1278  HA  PHE A  86      -2.912   0.882  -6.637  1.00 98.12           H  
ATOM   1279  C   PHE A  86      -4.286   1.285  -8.218  1.00 98.12           C  
ATOM   1280  CB  PHE A  86      -3.694  -0.994  -7.326  1.00 98.12           C  
ATOM   1281  HB2 PHE A  86      -4.637  -1.399  -7.694  1.00 98.12           H  
ATOM   1282  HB3 PHE A  86      -3.431  -1.543  -6.421  1.00 98.12           H  
ATOM   1283  O   PHE A  86      -3.465   1.958  -8.849  1.00 98.12           O  
ATOM   1284  CG  PHE A  86      -2.615  -1.222  -8.361  1.00 98.12           C  
ATOM   1285  CD1 PHE A  86      -2.915  -1.170  -9.737  1.00 98.12           C  
ATOM   1286  HD1 PHE A  86      -3.930  -0.991 -10.063  1.00 98.12           H  
ATOM   1287  CD2 PHE A  86      -1.292  -1.443  -7.944  1.00 98.12           C  
ATOM   1288  HD2 PHE A  86      -1.050  -1.478  -6.893  1.00 98.12           H  
ATOM   1289  CE1 PHE A  86      -1.891  -1.331 -10.686  1.00 98.12           C  
ATOM   1290  HE1 PHE A  86      -2.111  -1.271 -11.742  1.00 98.12           H  
ATOM   1291  CE2 PHE A  86      -0.282  -1.636  -8.898  1.00 98.12           C  
ATOM   1292  HE2 PHE A  86       0.725  -1.845  -8.567  1.00 98.12           H  
ATOM   1293  CZ  PHE A  86      -0.575  -1.582 -10.269  1.00 98.12           C  
ATOM   1294  HZ  PHE A  86       0.208  -1.746 -10.995  1.00 98.12           H  
ATOM   1295  N   ASN A  87      -5.577   1.265  -8.562  1.00 97.19           N  
ATOM   1296  H   ASN A  87      -6.210   0.694  -8.021  1.00 97.19           H  
ATOM   1297  CA  ASN A  87      -6.092   2.051  -9.678  1.00 97.19           C  
ATOM   1298  HA  ASN A  87      -5.565   1.753 -10.584  1.00 97.19           H  
ATOM   1299  C   ASN A  87      -5.837   3.553  -9.484  1.00 97.19           C  
ATOM   1300  CB  ASN A  87      -7.592   1.778  -9.859  1.00 97.19           C  
ATOM   1301  HB2 ASN A  87      -8.097   1.863  -8.897  1.00 97.19           H  
ATOM   1302  HB3 ASN A  87      -8.011   2.535 -10.522  1.00 97.19           H  
ATOM   1303  O   ASN A  87      -5.472   4.233 -10.441  1.00 97.19           O  
ATOM   1304  CG  ASN A  87      -7.902   0.427 -10.470  1.00 97.19           C  
ATOM   1305  ND2 ASN A  87      -9.094  -0.072 -10.243  1.00 97.19           N  
ATOM   1306 HD21 ASN A  87      -9.668   0.341  -9.522  1.00 97.19           H  
ATOM   1307 HD22 ASN A  87      -9.256  -1.004 -10.596  1.00 97.19           H  
ATOM   1308  OD1 ASN A  87      -7.134  -0.165 -11.211  1.00 97.19           O  
ATOM   1309  N   LEU A  88      -6.015   4.077  -8.271  1.00 98.19           N  
ATOM   1310  H   LEU A  88      -6.266   3.463  -7.509  1.00 98.19           H  
ATOM   1311  CA  LEU A  88      -5.844   5.503  -7.986  1.00 98.19           C  
ATOM   1312  HA  LEU A  88      -6.139   6.082  -8.862  1.00 98.19           H  
ATOM   1313  C   LEU A  88      -4.377   5.870  -7.718  1.00 98.19           C  
ATOM   1314  CB  LEU A  88      -6.768   5.908  -6.823  1.00 98.19           C  
ATOM   1315  HB2 LEU A  88      -6.808   5.104  -6.088  1.00 98.19           H  
ATOM   1316  HB3 LEU A  88      -6.331   6.775  -6.328  1.00 98.19           H  
ATOM   1317  O   LEU A  88      -3.924   6.912  -8.184  1.00 98.19           O  
ATOM   1318  CG  LEU A  88      -8.195   6.295  -7.261  1.00 98.19           C  
ATOM   1319  HG  LEU A  88      -8.135   7.145  -7.942  1.00 98.19           H  
ATOM   1320  CD1 LEU A  88      -8.958   5.177  -7.979  1.00 98.19           C  
ATOM   1321 HD11 LEU A  88      -8.475   4.948  -8.929  1.00 98.19           H  
ATOM   1322 HD12 LEU A  88      -9.986   5.486  -8.166  1.00 98.19           H  
ATOM   1323 HD13 LEU A  88      -8.964   4.280  -7.360  1.00 98.19           H  
ATOM   1324  CD2 LEU A  88      -9.002   6.730  -6.039  1.00 98.19           C  
ATOM   1325 HD21 LEU A  88     -10.027   6.971  -6.322  1.00 98.19           H  
ATOM   1326 HD22 LEU A  88      -8.545   7.615  -5.597  1.00 98.19           H  
ATOM   1327 HD23 LEU A  88      -9.005   5.934  -5.294  1.00 98.19           H  
ATOM   1328  N   GLU A  89      -3.619   5.021  -7.031  1.00 98.00           N  
ATOM   1329  H   GLU A  89      -4.069   4.204  -6.644  1.00 98.00           H  
ATOM   1330  CA  GLU A  89      -2.245   5.285  -6.586  1.00 98.00           C  
ATOM   1331  HA  GLU A  89      -2.134   6.346  -6.363  1.00 98.00           H  
ATOM   1332  C   GLU A  89      -1.175   4.951  -7.635  1.00 98.00           C  
ATOM   1333  CB  GLU A  89      -1.970   4.488  -5.298  1.00 98.00           C  
ATOM   1334  HB2 GLU A  89      -0.893   4.453  -5.132  1.00 98.00           H  
ATOM   1335  HB3 GLU A  89      -2.304   3.458  -5.425  1.00 98.00           H  
ATOM   1336  O   GLU A  89      -0.143   5.622  -7.696  1.00 98.00           O  
ATOM   1337  CG  GLU A  89      -2.637   5.103  -4.058  1.00 98.00           C  
ATOM   1338  HG2 GLU A  89      -2.466   4.451  -3.201  1.00 98.00           H  
ATOM   1339  HG3 GLU A  89      -3.713   5.167  -4.221  1.00 98.00           H  
ATOM   1340  CD  GLU A  89      -2.054   6.494  -3.770  1.00 98.00           C  
ATOM   1341  OE1 GLU A  89      -2.845   7.448  -3.628  1.00 98.00           O  
ATOM   1342  OE2 GLU A  89      -0.819   6.676  -3.885  1.00 98.00           O  
ATOM   1343  N   ASN A  90      -1.393   3.944  -8.489  1.00 98.00           N  
ATOM   1344  H   ASN A  90      -2.220   3.379  -8.357  1.00 98.00           H  
ATOM   1345  CA  ASN A  90      -0.384   3.490  -9.454  1.00 98.00           C  
ATOM   1346  HA  ASN A  90       0.560   3.992  -9.246  1.00 98.00           H  
ATOM   1347  C   ASN A  90      -0.729   3.855 -10.900  1.00 98.00           C  
ATOM   1348  CB  ASN A  90      -0.111   1.990  -9.269  1.00 98.00           C  
ATOM   1349  HB2 ASN A  90       0.570   1.641 -10.045  1.00 98.00           H  
ATOM   1350  HB3 ASN A  90      -1.034   1.415  -9.343  1.00 98.00           H  
ATOM   1351  O   ASN A  90       0.151   4.307 -11.633  1.00 98.00           O  
ATOM   1352  CG  ASN A  90       0.525   1.711  -7.921  1.00 98.00           C  
ATOM   1353  ND2 ASN A  90       1.830   1.770  -7.794  1.00 98.00           N  
ATOM   1354 HD21 ASN A  90       2.476   2.014  -8.531  1.00 98.00           H  
ATOM   1355 HD22 ASN A  90       2.193   1.650  -6.859  1.00 98.00           H  
ATOM   1356  OD1 ASN A  90      -0.137   1.490  -6.927  1.00 98.00           O  
ATOM   1357  N   LEU A  91      -1.987   3.731 -11.343  1.00 98.00           N  
ATOM   1358  H   LEU A  91      -2.691   3.356 -10.723  1.00 98.00           H  
ATOM   1359  CA  LEU A  91      -2.317   4.075 -12.739  1.00 98.00           C  
ATOM   1360  HA  LEU A  91      -1.560   3.629 -13.383  1.00 98.00           H  
ATOM   1361  C   LEU A  91      -2.238   5.585 -13.002  1.00 98.00           C  
ATOM   1362  CB  LEU A  91      -3.685   3.514 -13.158  1.00 98.00           C  
ATOM   1363  HB2 LEU A  91      -4.468   4.013 -12.588  1.00 98.00           H  
ATOM   1364  HB3 LEU A  91      -3.844   3.774 -14.205  1.00 98.00           H  
ATOM   1365  O   LEU A  91      -1.936   6.012 -14.123  1.00 98.00           O  
ATOM   1366  CG  LEU A  91      -3.838   1.990 -13.016  1.00 98.00           C  
ATOM   1367  HG  LEU A  91      -3.715   1.692 -11.975  1.00 98.00           H  
ATOM   1368  CD1 LEU A  91      -5.231   1.586 -13.491  1.00 98.00           C  
ATOM   1369 HD11 LEU A  91      -5.986   2.110 -12.905  1.00 98.00           H  
ATOM   1370 HD12 LEU A  91      -5.373   0.516 -13.343  1.00 98.00           H  
ATOM   1371 HD13 LEU A  91      -5.353   1.828 -14.547  1.00 98.00           H  
ATOM   1372  CD2 LEU A  91      -2.810   1.258 -13.881  1.00 98.00           C  
ATOM   1373 HD21 LEU A  91      -1.810   1.420 -13.478  1.00 98.00           H  
ATOM   1374 HD22 LEU A  91      -2.859   1.608 -14.912  1.00 98.00           H  
ATOM   1375 HD23 LEU A  91      -3.009   0.186 -13.857  1.00 98.00           H  
ATOM   1376  N   SER A  92      -2.448   6.405 -11.971  1.00 98.06           N  
ATOM   1377  H   SER A  92      -2.671   5.999 -11.073  1.00 98.06           H  
ATOM   1378  CA  SER A  92      -2.339   7.863 -12.058  1.00 98.06           C  
ATOM   1379  HA  SER A  92      -2.824   8.179 -12.981  1.00 98.06           H  
ATOM   1380  C   SER A  92      -0.889   8.384 -12.115  1.00 98.06           C  
ATOM   1381  CB  SER A  92      -3.110   8.512 -10.904  1.00 98.06           C  
ATOM   1382  HB2 SER A  92      -3.214   9.580 -11.099  1.00 98.06           H  
ATOM   1383  HB3 SER A  92      -4.104   8.070 -10.825  1.00 98.06           H  
ATOM   1384  O   SER A  92      -0.705   9.590 -12.287  1.00 98.06           O  
ATOM   1385  OG  SER A  92      -2.403   8.332  -9.701  1.00 98.06           O  
ATOM   1386  HG  SER A  92      -2.950   7.834  -9.089  1.00 98.06           H  
ATOM   1387  N   THR A  93       0.134   7.515 -12.031  1.00 98.56           N  
ATOM   1388  H   THR A  93      -0.083   6.534 -11.926  1.00 98.56           H  
ATOM   1389  CA  THR A  93       1.556   7.882 -11.834  1.00 98.56           C  
ATOM   1390  HA  THR A  93       1.659   8.967 -11.872  1.00 98.56           H  
ATOM   1391  C   THR A  93       2.500   7.306 -12.891  1.00 98.56           C  
ATOM   1392  CB  THR A  93       2.064   7.433 -10.458  1.00 98.56           C  
ATOM   1393  HB  THR A  93       3.053   7.863 -10.294  1.00 98.56           H  
ATOM   1394  O   THR A  93       2.092   6.614 -13.811  1.00 98.56           O  
ATOM   1395  CG2 THR A  93       1.167   7.887  -9.324  1.00 98.56           C  
ATOM   1396 HG21 THR A  93       1.596   7.535  -8.386  1.00 98.56           H  
ATOM   1397 HG22 THR A  93       0.163   7.475  -9.426  1.00 98.56           H  
ATOM   1398 HG23 THR A  93       1.108   8.975  -9.307  1.00 98.56           H  
ATOM   1399  OG1 THR A  93       2.184   6.038 -10.384  1.00 98.56           O  
ATOM   1400  HG1 THR A  93       1.600   5.752  -9.677  1.00 98.56           H  
ATOM   1401  N   ASP A  94       3.798   7.576 -12.807  1.00 98.38           N  
ATOM   1402  H   ASP A  94       4.154   8.001 -11.962  1.00 98.38           H  
ATOM   1403  CA  ASP A  94       4.815   7.092 -13.746  1.00 98.38           C  
ATOM   1404  HA  ASP A  94       4.493   7.357 -14.753  1.00 98.38           H  
ATOM   1405  C   ASP A  94       5.045   5.568 -13.747  1.00 98.38           C  
ATOM   1406  CB  ASP A  94       6.135   7.830 -13.470  1.00 98.38           C  
ATOM   1407  HB2 ASP A  94       5.968   8.901 -13.581  1.00 98.38           H  
ATOM   1408  HB3 ASP A  94       6.870   7.534 -14.219  1.00 98.38           H  
ATOM   1409  O   ASP A  94       5.781   5.086 -14.606  1.00 98.38           O  
ATOM   1410  CG  ASP A  94       6.704   7.568 -12.067  1.00 98.38           C  
ATOM   1411  OD1 ASP A  94       5.956   7.743 -11.085  1.00 98.38           O  
ATOM   1412  OD2 ASP A  94       7.916   7.302 -11.922  1.00 98.38           O  
ATOM   1413  N   GLU A  95       4.444   4.806 -12.832  1.00 98.00           N  
ATOM   1414  H   GLU A  95       3.854   5.249 -12.143  1.00 98.00           H  
ATOM   1415  CA  GLU A  95       4.750   3.381 -12.665  1.00 98.00           C  
ATOM   1416  HA  GLU A  95       5.811   3.220 -12.852  1.00 98.00           H  
ATOM   1417  C   GLU A  95       4.029   2.470 -13.653  1.00 98.00           C  
ATOM   1418  CB  GLU A  95       4.484   2.946 -11.221  1.00 98.00           C  
ATOM   1419  HB2 GLU A  95       4.439   1.858 -11.184  1.00 98.00           H  
ATOM   1420  HB3 GLU A  95       3.535   3.355 -10.875  1.00 98.00           H  
ATOM   1421  O   GLU A  95       4.679   1.689 -14.348  1.00 98.00           O  
ATOM   1422  CG  GLU A  95       5.635   3.418 -10.328  1.00 98.00           C  
ATOM   1423  HG2 GLU A  95       5.724   4.502 -10.394  1.00 98.00           H  
ATOM   1424  HG3 GLU A  95       6.562   2.995 -10.715  1.00 98.00           H  
ATOM   1425  CD  GLU A  95       5.487   2.987  -8.867  1.00 98.00           C  
ATOM   1426  OE1 GLU A  95       6.399   3.353  -8.093  1.00 98.00           O  
ATOM   1427  OE2 GLU A  95       4.501   2.280  -8.538  1.00 98.00           O  
ATOM   1428  N   ALA A  96       2.704   2.570 -13.743  1.00 97.56           N  
ATOM   1429  H   ALA A  96       2.234   3.274 -13.191  1.00 97.56           H  
ATOM   1430  CA  ALA A  96       1.878   1.561 -14.398  1.00 97.56           C  
ATOM   1431  HA  ALA A  96       2.520   0.807 -14.855  1.00 97.56           H  
ATOM   1432  C   ALA A  96       1.000   2.136 -15.517  1.00 97.56           C  
ATOM   1433  CB  ALA A  96       1.056   0.844 -13.322  1.00 97.56           C  
ATOM   1434  HB1 ALA A  96       0.451   0.056 -13.772  1.00 97.56           H  
ATOM   1435  HB2 ALA A  96       1.719   0.394 -12.583  1.00 97.56           H  
ATOM   1436  HB3 ALA A  96       0.406   1.557 -12.815  1.00 97.56           H  
ATOM   1437  O   ALA A  96       0.651   3.318 -15.548  1.00 97.56           O  
ATOM   1438  N   ILE A  97       0.625   1.283 -16.467  1.00 97.69           N  
ATOM   1439  H   ILE A  97       1.001   0.346 -16.443  1.00 97.69           H  
ATOM   1440  CA  ILE A  97      -0.382   1.586 -17.483  1.00 97.69           C  
ATOM   1441  HA  ILE A  97      -1.073   2.311 -17.054  1.00 97.69           H  
ATOM   1442  C   ILE A  97      -1.200   0.340 -17.818  1.00 97.69           C  
ATOM   1443  CB  ILE A  97       0.277   2.231 -18.716  1.00 97.69           C  
ATOM   1444  HB  ILE A  97       0.928   3.023 -18.346  1.00 97.69           H  
ATOM   1445  O   ILE A  97      -0.658  -0.757 -17.955  1.00 97.69           O  
ATOM   1446  CG1 ILE A  97      -0.761   2.900 -19.639  1.00 97.69           C  
ATOM   1447 HG12 ILE A  97      -1.375   3.566 -19.033  1.00 97.69           H  
ATOM   1448 HG13 ILE A  97      -1.411   2.143 -20.079  1.00 97.69           H  
ATOM   1449  CG2 ILE A  97       1.163   1.248 -19.482  1.00 97.69           C  
ATOM   1450 HG21 ILE A  97       1.791   1.833 -20.154  1.00 97.69           H  
ATOM   1451 HG22 ILE A  97       1.817   0.706 -18.798  1.00 97.69           H  
ATOM   1452 HG23 ILE A  97       0.561   0.535 -20.045  1.00 97.69           H  
ATOM   1453  CD1 ILE A  97      -0.149   3.744 -20.765  1.00 97.69           C  
ATOM   1454 HD11 ILE A  97       0.562   4.458 -20.350  1.00 97.69           H  
ATOM   1455 HD12 ILE A  97       0.352   3.103 -21.491  1.00 97.69           H  
ATOM   1456 HD13 ILE A  97      -0.944   4.290 -21.272  1.00 97.69           H  
ATOM   1457  N   TRP A  98      -2.506   0.543 -17.953  1.00 97.06           N  
ATOM   1458  H   TRP A  98      -2.858   1.486 -17.875  1.00 97.06           H  
ATOM   1459  CA  TRP A  98      -3.503  -0.462 -18.282  1.00 97.06           C  
ATOM   1460  HA  TRP A  98      -3.139  -1.440 -17.965  1.00 97.06           H  
ATOM   1461  C   TRP A  98      -3.781  -0.496 -19.789  1.00 97.06           C  
ATOM   1462  CB  TRP A  98      -4.781  -0.167 -17.496  1.00 97.06           C  
ATOM   1463  HB2 TRP A  98      -4.539  -0.125 -16.434  1.00 97.06           H  
ATOM   1464  HB3 TRP A  98      -5.171   0.809 -17.786  1.00 97.06           H  
ATOM   1465  O   TRP A  98      -3.955   0.546 -20.432  1.00 97.06           O  
ATOM   1466  CG  TRP A  98      -5.862  -1.177 -17.693  1.00 97.06           C  
ATOM   1467  CD1 TRP A  98      -6.776  -1.179 -18.685  1.00 97.06           C  
ATOM   1468  HD1 TRP A  98      -6.856  -0.415 -19.445  1.00 97.06           H  
ATOM   1469  CD2 TRP A  98      -6.218  -2.299 -16.839  1.00 97.06           C  
ATOM   1470  CE2 TRP A  98      -7.341  -2.965 -17.397  1.00 97.06           C  
ATOM   1471  CE3 TRP A  98      -5.750  -2.770 -15.603  1.00 97.06           C  
ATOM   1472  HE3 TRP A  98      -4.912  -2.255 -15.158  1.00 97.06           H  
ATOM   1473  NE1 TRP A  98      -7.626  -2.260 -18.536  1.00 97.06           N  
ATOM   1474  HE1 TRP A  98      -8.504  -2.375 -19.021  1.00 97.06           H  
ATOM   1475  CH2 TRP A  98      -7.488  -4.477 -15.524  1.00 97.06           C  
ATOM   1476  HH2 TRP A  98      -7.967  -5.310 -15.031  1.00 97.06           H  
ATOM   1477  CZ2 TRP A  98      -7.982  -4.028 -16.757  1.00 97.06           C  
ATOM   1478  HZ2 TRP A  98      -8.855  -4.477 -17.207  1.00 97.06           H  
ATOM   1479  CZ3 TRP A  98      -6.369  -3.851 -14.949  1.00 97.06           C  
ATOM   1480  HZ3 TRP A  98      -5.987  -4.204 -14.002  1.00 97.06           H  
ATOM   1481  N   SER A  99      -3.845  -1.699 -20.359  1.00 96.50           N  
ATOM   1482  H   SER A  99      -3.638  -2.498 -19.777  1.00 96.50           H  
ATOM   1483  CA  SER A  99      -3.993  -1.919 -21.804  1.00 96.50           C  
ATOM   1484  HA  SER A  99      -3.324  -1.236 -22.329  1.00 96.50           H  
ATOM   1485  C   SER A  99      -5.389  -1.623 -22.364  1.00 96.50           C  
ATOM   1486  CB  SER A  99      -3.583  -3.359 -22.132  1.00 96.50           C  
ATOM   1487  HB2 SER A  99      -4.231  -4.053 -21.597  1.00 96.50           H  
ATOM   1488  HB3 SER A  99      -3.691  -3.529 -23.203  1.00 96.50           H  
ATOM   1489  O   SER A  99      -5.504  -1.113 -23.480  1.00 96.50           O  
ATOM   1490  OG  SER A  99      -2.233  -3.579 -21.748  1.00 96.50           O  
ATOM   1491  HG  SER A  99      -2.195  -4.457 -21.363  1.00 96.50           H  
ATOM   1492  N   TYR A 100      -6.453  -1.900 -21.610  1.00 95.31           N  
ATOM   1493  H   TYR A 100      -6.305  -2.302 -20.695  1.00 95.31           H  
ATOM   1494  CA  TYR A 100      -7.839  -1.807 -22.086  1.00 95.31           C  
ATOM   1495  HA  TYR A 100      -7.834  -1.803 -23.176  1.00 95.31           H  
ATOM   1496  C   TYR A 100      -8.512  -0.501 -21.646  1.00 95.31           C  
ATOM   1497  CB  TYR A 100      -8.615  -3.066 -21.679  1.00 95.31           C  
ATOM   1498  HB2 TYR A 100      -8.833  -3.049 -20.611  1.00 95.31           H  
ATOM   1499  HB3 TYR A 100      -9.578  -3.070 -22.189  1.00 95.31           H  
ATOM   1500  O   TYR A 100      -9.223  -0.428 -20.650  1.00 95.31           O  
ATOM   1501  CG  TYR A 100      -7.890  -4.351 -22.010  1.00 95.31           C  
ATOM   1502  CD1 TYR A 100      -7.740  -4.729 -23.357  1.00 95.31           C  
ATOM   1503  HD1 TYR A 100      -8.155  -4.106 -24.135  1.00 95.31           H  
ATOM   1504  CD2 TYR A 100      -7.360  -5.156 -20.984  1.00 95.31           C  
ATOM   1505  HD2 TYR A 100      -7.505  -4.876 -19.951  1.00 95.31           H  
ATOM   1506  CE1 TYR A 100      -7.083  -5.928 -23.683  1.00 95.31           C  
ATOM   1507  HE1 TYR A 100      -6.989  -6.231 -24.715  1.00 95.31           H  
ATOM   1508  CE2 TYR A 100      -6.698  -6.356 -21.310  1.00 95.31           C  
ATOM   1509  HE2 TYR A 100      -6.313  -7.020 -20.551  1.00 95.31           H  
ATOM   1510  OH  TYR A 100      -5.998  -7.932 -22.960  1.00 95.31           O  
ATOM   1511  HH  TYR A 100      -5.963  -8.091 -23.906  1.00 95.31           H  
ATOM   1512  CZ  TYR A 100      -6.578  -6.748 -22.654  1.00 95.31           C  
ATOM   1513  N   GLU A 101      -8.276   0.577 -22.396  1.00 94.62           N  
ATOM   1514  H   GLU A 101      -7.628   0.475 -23.164  1.00 94.62           H  
ATOM   1515  CA  GLU A 101      -8.839   1.907 -22.094  1.00 94.62           C  
ATOM   1516  HA  GLU A 101      -8.638   2.135 -21.047  1.00 94.62           H  
ATOM   1517  C   GLU A 101     -10.365   2.014 -22.246  1.00 94.62           C  
ATOM   1518  CB  GLU A 101      -8.164   2.965 -22.985  1.00 94.62           C  
ATOM   1519  HB2 GLU A 101      -8.756   3.880 -22.987  1.00 94.62           H  
ATOM   1520  HB3 GLU A 101      -8.101   2.607 -24.012  1.00 94.62           H  
ATOM   1521  O   GLU A 101     -10.949   3.025 -21.856  1.00 94.62           O  
ATOM   1522  CG  GLU A 101      -6.772   3.301 -22.459  1.00 94.62           C  
ATOM   1523  HG2 GLU A 101      -6.864   3.432 -21.381  1.00 94.62           H  
ATOM   1524  HG3 GLU A 101      -6.101   2.466 -22.660  1.00 94.62           H  
ATOM   1525  CD  GLU A 101      -6.198   4.596 -23.045  1.00 94.62           C  
ATOM   1526  OE1 GLU A 101      -5.476   5.322 -22.326  1.00 94.62           O  
ATOM   1527  OE2 GLU A 101      -6.494   4.984 -24.198  1.00 94.62           O  
ATOM   1528  N   ASN A 102     -11.007   1.009 -22.837  1.00 94.19           N  
ATOM   1529  H   ASN A 102     -10.476   0.187 -23.083  1.00 94.19           H  
ATOM   1530  CA  ASN A 102     -12.461   0.900 -22.936  1.00 94.19           C  
ATOM   1531  HA  ASN A 102     -12.877   1.881 -23.167  1.00 94.19           H  
ATOM   1532  C   ASN A 102     -13.116   0.448 -21.624  1.00 94.19           C  
ATOM   1533  CB  ASN A 102     -12.802  -0.068 -24.082  1.00 94.19           C  
ATOM   1534  HB2 ASN A 102     -13.886  -0.139 -24.180  1.00 94.19           H  
ATOM   1535  HB3 ASN A 102     -12.394   0.312 -25.018  1.00 94.19           H  
ATOM   1536  O   ASN A 102     -14.329   0.604 -21.485  1.00 94.19           O  
ATOM   1537  CG  ASN A 102     -12.223  -1.452 -23.837  1.00 94.19           C  
ATOM   1538  ND2 ASN A 102     -13.035  -2.451 -23.613  1.00 94.19           N  
ATOM   1539 HD21 ASN A 102     -14.003  -2.261 -23.399  1.00 94.19           H  
ATOM   1540 HD22 ASN A 102     -12.589  -3.240 -23.167  1.00 94.19           H  
ATOM   1541  OD1 ASN A 102     -11.017  -1.629 -23.833  1.00 94.19           O  
ATOM   1542  N   ASP A 103     -12.343  -0.097 -20.687  1.00 94.06           N  
ATOM   1543  H   ASP A 103     -11.358  -0.246 -20.853  1.00 94.06           H  
ATOM   1544  CA  ASP A 103     -12.866  -0.483 -19.385  1.00 94.06           C  
ATOM   1545  HA  ASP A 103     -13.730  -1.125 -19.558  1.00 94.06           H  
ATOM   1546  C   ASP A 103     -13.262   0.778 -18.592  1.00 94.06           C  
ATOM   1547  CB  ASP A 103     -11.842  -1.311 -18.616  1.00 94.06           C  
ATOM   1548  HB2 ASP A 103     -12.212  -1.470 -17.603  1.00 94.06           H  
ATOM   1549  HB3 ASP A 103     -10.926  -0.722 -18.577  1.00 94.06           H  
ATOM   1550  O   ASP A 103     -12.507   1.765 -18.572  1.00 94.06           O  
ATOM   1551  CG  ASP A 103     -11.522  -2.674 -19.236  1.00 94.06           C  
ATOM   1552  OD1 ASP A 103     -12.208  -3.075 -20.207  1.00 94.06           O  
ATOM   1553  OD2 ASP A 103     -10.553  -3.288 -18.739  1.00 94.06           O  
ATOM   1554  N   PRO A 104     -14.446   0.791 -17.950  1.00 94.50           N  
ATOM   1555  CA  PRO A 104     -14.993   1.998 -17.342  1.00 94.50           C  
ATOM   1556  HA  PRO A 104     -15.240   2.687 -18.149  1.00 94.50           H  
ATOM   1557  C   PRO A 104     -14.025   2.686 -16.370  1.00 94.50           C  
ATOM   1558  CB  PRO A 104     -16.294   1.563 -16.663  1.00 94.50           C  
ATOM   1559  HB2 PRO A 104     -16.094   1.220 -15.648  1.00 94.50           H  
ATOM   1560  HB3 PRO A 104     -17.035   2.362 -16.662  1.00 94.50           H  
ATOM   1561  O   PRO A 104     -13.505   2.089 -15.433  1.00 94.50           O  
ATOM   1562  CG  PRO A 104     -16.749   0.380 -17.512  1.00 94.50           C  
ATOM   1563  HG2 PRO A 104     -17.393  -0.298 -16.951  1.00 94.50           H  
ATOM   1564  HG3 PRO A 104     -17.257   0.742 -18.406  1.00 94.50           H  
ATOM   1565  CD  PRO A 104     -15.434  -0.284 -17.903  1.00 94.50           C  
ATOM   1566  HD2 PRO A 104     -15.143  -1.013 -17.147  1.00 94.50           H  
ATOM   1567  HD3 PRO A 104     -15.568  -0.771 -18.869  1.00 94.50           H  
ATOM   1568  N   GLY A 105     -13.786   3.979 -16.598  1.00 95.56           N  
ATOM   1569  H   GLY A 105     -14.232   4.395 -17.404  1.00 95.56           H  
ATOM   1570  CA  GLY A 105     -12.956   4.832 -15.743  1.00 95.56           C  
ATOM   1571  HA2 GLY A 105     -13.138   4.557 -14.704  1.00 95.56           H  
ATOM   1572  HA3 GLY A 105     -13.272   5.867 -15.872  1.00 95.56           H  
ATOM   1573  C   GLY A 105     -11.439   4.756 -15.977  1.00 95.56           C  
ATOM   1574  O   GLY A 105     -10.749   5.740 -15.684  1.00 95.56           O  
ATOM   1575  N   LEU A 106     -10.906   3.676 -16.565  1.00 96.19           N  
ATOM   1576  H   LEU A 106     -11.522   2.914 -16.809  1.00 96.19           H  
ATOM   1577  CA  LEU A 106      -9.455   3.437 -16.641  1.00 96.19           C  
ATOM   1578  HA  LEU A 106      -9.042   3.587 -15.644  1.00 96.19           H  
ATOM   1579  C   LEU A 106      -8.711   4.429 -17.537  1.00 96.19           C  
ATOM   1580  CB  LEU A 106      -9.182   1.985 -17.078  1.00 96.19           C  
ATOM   1581  HB2 LEU A 106      -9.828   1.738 -17.920  1.00 96.19           H  
ATOM   1582  HB3 LEU A 106      -8.149   1.896 -17.414  1.00 96.19           H  
ATOM   1583  O   LEU A 106      -7.668   4.950 -17.139  1.00 96.19           O  
ATOM   1584  CG  LEU A 106      -9.402   0.964 -15.945  1.00 96.19           C  
ATOM   1585  HG  LEU A 106     -10.387   1.122 -15.505  1.00 96.19           H  
ATOM   1586  CD1 LEU A 106      -9.337  -0.464 -16.465  1.00 96.19           C  
ATOM   1587 HD11 LEU A 106     -10.303  -0.947 -16.319  1.00 96.19           H  
ATOM   1588 HD12 LEU A 106      -8.596  -1.059 -15.931  1.00 96.19           H  
ATOM   1589 HD13 LEU A 106      -9.091  -0.461 -17.527  1.00 96.19           H  
ATOM   1590  CD2 LEU A 106      -8.335   1.082 -14.853  1.00 96.19           C  
ATOM   1591 HD21 LEU A 106      -7.358   0.845 -15.274  1.00 96.19           H  
ATOM   1592 HD22 LEU A 106      -8.305   2.079 -14.412  1.00 96.19           H  
ATOM   1593 HD23 LEU A 106      -8.551   0.372 -14.055  1.00 96.19           H  
ATOM   1594  N   ARG A 107      -9.268   4.781 -18.704  1.00 97.06           N  
ATOM   1595  H   ARG A 107     -10.092   4.277 -18.998  1.00 97.06           H  
ATOM   1596  CA  ARG A 107      -8.674   5.811 -19.577  1.00 97.06           C  
ATOM   1597  HA  ARG A 107      -7.677   5.484 -19.872  1.00 97.06           H  
ATOM   1598  C   ARG A 107      -8.513   7.147 -18.859  1.00 97.06           C  
ATOM   1599  CB  ARG A 107      -9.539   5.991 -20.828  1.00 97.06           C  
ATOM   1600  HB2 ARG A 107     -10.539   6.319 -20.542  1.00 97.06           H  
ATOM   1601  HB3 ARG A 107      -9.625   5.026 -21.328  1.00 97.06           H  
ATOM   1602  O   ARG A 107      -7.467   7.784 -18.966  1.00 97.06           O  
ATOM   1603  CG  ARG A 107      -8.923   7.003 -21.801  1.00 97.06           C  
ATOM   1604  HG2 ARG A 107      -7.920   6.679 -22.079  1.00 97.06           H  
ATOM   1605  HG3 ARG A 107      -8.862   7.985 -21.331  1.00 97.06           H  
ATOM   1606  CD  ARG A 107      -9.786   7.122 -23.054  1.00 97.06           C  
ATOM   1607  HD2 ARG A 107      -9.836   6.153 -23.552  1.00 97.06           H  
ATOM   1608  HD3 ARG A 107     -10.799   7.394 -22.758  1.00 97.06           H  
ATOM   1609  NE  ARG A 107      -9.258   8.157 -23.960  1.00 97.06           N  
ATOM   1610  HE  ARG A 107      -9.546   9.105 -23.761  1.00 97.06           H  
ATOM   1611  NH1 ARG A 107      -8.086   6.784 -25.404  1.00 97.06           N  
ATOM   1612 HH11 ARG A 107      -7.987   6.046 -24.721  1.00 97.06           H  
ATOM   1613 HH12 ARG A 107      -7.545   6.636 -26.244  1.00 97.06           H  
ATOM   1614  NH2 ARG A 107      -8.257   8.949 -25.837  1.00 97.06           N  
ATOM   1615 HH21 ARG A 107      -8.624   9.866 -25.629  1.00 97.06           H  
ATOM   1616 HH22 ARG A 107      -7.760   8.765 -26.697  1.00 97.06           H  
ATOM   1617  CZ  ARG A 107      -8.540   7.950 -25.050  1.00 97.06           C  
ATOM   1618  N   GLY A 108      -9.559   7.574 -18.152  1.00 97.44           N  
ATOM   1619  H   GLY A 108     -10.351   6.952 -18.063  1.00 97.44           H  
ATOM   1620  CA  GLY A 108      -9.554   8.822 -17.396  1.00 97.44           C  
ATOM   1621  HA2 GLY A 108     -10.530   8.967 -16.933  1.00 97.44           H  
ATOM   1622  HA3 GLY A 108      -9.352   9.660 -18.064  1.00 97.44           H  
ATOM   1623  C   GLY A 108      -8.498   8.789 -16.298  1.00 97.44           C  
ATOM   1624  O   GLY A 108      -7.709   9.730 -16.189  1.00 97.44           O  
ATOM   1625  N   MET A 109      -8.452   7.677 -15.553  1.00 97.62           N  
ATOM   1626  H   MET A 109      -9.123   6.945 -15.735  1.00 97.62           H  
ATOM   1627  CA  MET A 109      -7.513   7.451 -14.456  1.00 97.62           C  
ATOM   1628  HA  MET A 109      -7.678   8.226 -13.707  1.00 97.62           H  
ATOM   1629  C   MET A 109      -6.063   7.548 -14.929  1.00 97.62           C  
ATOM   1630  CB  MET A 109      -7.816   6.109 -13.771  1.00 97.62           C  
ATOM   1631  HB2 MET A 109      -7.516   5.277 -14.408  1.00 97.62           H  
ATOM   1632  HB3 MET A 109      -8.889   6.033 -13.596  1.00 97.62           H  
ATOM   1633  O   MET A 109      -5.307   8.416 -14.498  1.00 97.62           O  
ATOM   1634  CG  MET A 109      -7.101   5.999 -12.421  1.00 97.62           C  
ATOM   1635  HG2 MET A 109      -6.026   5.952 -12.594  1.00 97.62           H  
ATOM   1636  HG3 MET A 109      -7.400   5.064 -11.948  1.00 97.62           H  
ATOM   1637  SD  MET A 109      -7.421   7.357 -11.261  1.00 97.62           S  
ATOM   1638  CE  MET A 109      -9.190   7.138 -10.952  1.00 97.62           C  
ATOM   1639  HE1 MET A 109      -9.766   7.410 -11.837  1.00 97.62           H  
ATOM   1640  HE2 MET A 109      -9.396   6.102 -10.684  1.00 97.62           H  
ATOM   1641  HE3 MET A 109      -9.469   7.786 -10.122  1.00 97.62           H  
ATOM   1642  N   GLN A 110      -5.691   6.739 -15.918  1.00 96.56           N  
ATOM   1643  H   GLN A 110      -6.350   6.057 -16.265  1.00 96.56           H  
ATOM   1644  CA  GLN A 110      -4.294   6.628 -16.312  1.00 96.56           C  
ATOM   1645  HA  GLN A 110      -3.724   6.616 -15.383  1.00 96.56           H  
ATOM   1646  C   GLN A 110      -3.757   7.814 -17.122  1.00 96.56           C  
ATOM   1647  CB  GLN A 110      -4.087   5.280 -16.992  1.00 96.56           C  
ATOM   1648  HB2 GLN A 110      -3.032   5.014 -16.928  1.00 96.56           H  
ATOM   1649  HB3 GLN A 110      -4.636   4.525 -16.431  1.00 96.56           H  
ATOM   1650  O   GLN A 110      -2.547   7.935 -17.301  1.00 96.56           O  
ATOM   1651  CG  GLN A 110      -4.527   5.230 -18.464  1.00 96.56           C  
ATOM   1652  HG2 GLN A 110      -3.938   5.929 -19.057  1.00 96.56           H  
ATOM   1653  HG3 GLN A 110      -5.581   5.491 -18.555  1.00 96.56           H  
ATOM   1654  CD  GLN A 110      -4.305   3.834 -19.014  1.00 96.56           C  
ATOM   1655  NE2 GLN A 110      -4.577   3.573 -20.261  1.00 96.56           N  
ATOM   1656 HE21 GLN A 110      -4.430   2.611 -20.530  1.00 96.56           H  
ATOM   1657 HE22 GLN A 110      -4.922   4.277 -20.898  1.00 96.56           H  
ATOM   1658  OE1 GLN A 110      -3.810   2.955 -18.339  1.00 96.56           O  
ATOM   1659  N   ARG A 111      -4.648   8.685 -17.613  1.00 97.56           N  
ATOM   1660  H   ARG A 111      -5.623   8.475 -17.455  1.00 97.56           H  
ATOM   1661  CA  ARG A 111      -4.301   9.904 -18.358  1.00 97.56           C  
ATOM   1662  HA  ARG A 111      -3.243   9.864 -18.618  1.00 97.56           H  
ATOM   1663  C   ARG A 111      -4.448  11.189 -17.549  1.00 97.56           C  
ATOM   1664  CB  ARG A 111      -5.112   9.980 -19.657  1.00 97.56           C  
ATOM   1665  HB2 ARG A 111      -4.881  10.919 -20.160  1.00 97.56           H  
ATOM   1666  HB3 ARG A 111      -6.177   9.977 -19.422  1.00 97.56           H  
ATOM   1667  O   ARG A 111      -4.297  12.266 -18.116  1.00 97.56           O  
ATOM   1668  CG  ARG A 111      -4.791   8.834 -20.619  1.00 97.56           C  
ATOM   1669  HG2 ARG A 111      -5.109   7.882 -20.194  1.00 97.56           H  
ATOM   1670  HG3 ARG A 111      -3.717   8.802 -20.798  1.00 97.56           H  
ATOM   1671  CD  ARG A 111      -5.520   9.072 -21.940  1.00 97.56           C  
ATOM   1672  HD2 ARG A 111      -5.228  10.043 -22.341  1.00 97.56           H  
ATOM   1673  HD3 ARG A 111      -6.592   9.090 -21.742  1.00 97.56           H  
ATOM   1674  NE  ARG A 111      -5.231   8.000 -22.898  1.00 97.56           N  
ATOM   1675  HE  ARG A 111      -5.414   7.057 -22.585  1.00 97.56           H  
ATOM   1676  NH1 ARG A 111      -4.212   9.187 -24.592  1.00 97.56           N  
ATOM   1677 HH11 ARG A 111      -3.732   9.160 -25.480  1.00 97.56           H  
ATOM   1678 HH12 ARG A 111      -4.039   9.965 -23.972  1.00 97.56           H  
ATOM   1679  NH2 ARG A 111      -4.610   6.997 -24.808  1.00 97.56           N  
ATOM   1680 HH21 ARG A 111      -4.053   6.921 -25.647  1.00 97.56           H  
ATOM   1681 HH22 ARG A 111      -5.051   6.171 -24.429  1.00 97.56           H  
ATOM   1682  CZ  ARG A 111      -4.680   8.076 -24.088  1.00 97.56           C  
ATOM   1683  N   ASN A 112      -4.786  11.111 -16.264  1.00 98.06           N  
ATOM   1684  H   ASN A 112      -4.869  10.197 -15.842  1.00 98.06           H  
ATOM   1685  CA  ASN A 112      -5.051  12.286 -15.427  1.00 98.06           C  
ATOM   1686  HA  ASN A 112      -5.441  11.900 -14.485  1.00 98.06           H  
ATOM   1687  C   ASN A 112      -6.192  13.185 -15.942  1.00 98.06           C  
ATOM   1688  CB  ASN A 112      -3.749  13.022 -15.069  1.00 98.06           C  
ATOM   1689  HB2 ASN A 112      -3.945  13.726 -14.260  1.00 98.06           H  
ATOM   1690  HB3 ASN A 112      -3.425  13.588 -15.943  1.00 98.06           H  
ATOM   1691  O   ASN A 112      -6.136  14.410 -15.841  1.00 98.06           O  
ATOM   1692  CG  ASN A 112      -2.612  12.101 -14.657  1.00 98.06           C  
ATOM   1693  ND2 ASN A 112      -2.552  11.675 -13.415  1.00 98.06           N  
ATOM   1694 HD21 ASN A 112      -3.225  11.958 -12.717  1.00 98.06           H  
ATOM   1695 HD22 ASN A 112      -1.803  11.052 -13.150  1.00 98.06           H  
ATOM   1696  OD1 ASN A 112      -1.770  11.769 -15.477  1.00 98.06           O  
ATOM   1697  N   THR A 113      -7.230  12.568 -16.515  1.00 97.12           N  
ATOM   1698  H   THR A 113      -7.238  11.559 -16.484  1.00 97.12           H  
ATOM   1699  CA  THR A 113      -8.379  13.251 -17.148  1.00 97.12           C  
ATOM   1700  HA  THR A 113      -8.315  14.317 -16.927  1.00 97.12           H  
ATOM   1701  C   THR A 113      -9.734  12.813 -16.586  1.00 97.12           C  
ATOM   1702  CB  THR A 113      -8.364  13.113 -18.683  1.00 97.12           C  
ATOM   1703  HB  THR A 113      -9.281  13.530 -19.098  1.00 97.12           H  
ATOM   1704  O   THR A 113     -10.765  13.086 -17.190  1.00 97.12           O  
ATOM   1705  CG2 THR A 113      -7.195  13.852 -19.331  1.00 97.12           C  
ATOM   1706 HG21 THR A 113      -7.239  14.908 -19.065  1.00 97.12           H  
ATOM   1707 HG22 THR A 113      -7.261  13.757 -20.415  1.00 97.12           H  
ATOM   1708 HG23 THR A 113      -6.243  13.444 -18.992  1.00 97.12           H  
ATOM   1709  OG1 THR A 113      -8.263  11.761 -19.067  1.00 97.12           O  
ATOM   1710  HG1 THR A 113      -7.498  11.400 -18.613  1.00 97.12           H  
ATOM   1711  N   TRP A 114      -9.757  12.142 -15.431  1.00 97.56           N  
ATOM   1712  H   TRP A 114      -8.881  11.962 -14.962  1.00 97.56           H  
ATOM   1713  CA  TRP A 114     -10.987  11.699 -14.761  1.00 97.56           C  
ATOM   1714  HA  TRP A 114     -11.517  11.020 -15.429  1.00 97.56           H  
ATOM   1715  C   TRP A 114     -11.961  12.853 -14.440  1.00 97.56           C  
ATOM   1716  CB  TRP A 114     -10.600  10.928 -13.488  1.00 97.56           C  
ATOM   1717  HB2 TRP A 114     -10.086  10.012 -13.779  1.00 97.56           H  
ATOM   1718  HB3 TRP A 114     -11.511  10.633 -12.967  1.00 97.56           H  
ATOM   1719  O   TRP A 114     -11.539  14.000 -14.277  1.00 97.56           O  
ATOM   1720  CG  TRP A 114      -9.718  11.671 -12.524  1.00 97.56           C  
ATOM   1721  CD1 TRP A 114     -10.135  12.539 -11.575  1.00 97.56           C  
ATOM   1722  HD1 TRP A 114     -11.167  12.798 -11.387  1.00 97.56           H  
ATOM   1723  CD2 TRP A 114      -8.268  11.592 -12.366  1.00 97.56           C  
ATOM   1724  CE2 TRP A 114      -7.871  12.480 -11.325  1.00 97.56           C  
ATOM   1725  CE3 TRP A 114      -7.250  10.842 -12.983  1.00 97.56           C  
ATOM   1726  HE3 TRP A 114      -7.506  10.173 -13.790  1.00 97.56           H  
ATOM   1727  NE1 TRP A 114      -9.046  13.044 -10.890  1.00 97.56           N  
ATOM   1728  HE1 TRP A 114      -9.117  13.712 -10.135  1.00 97.56           H  
ATOM   1729  CH2 TRP A 114      -5.565  11.831 -11.541  1.00 97.56           C  
ATOM   1730  HH2 TRP A 114      -4.538  11.883 -11.212  1.00 97.56           H  
ATOM   1731  CZ2 TRP A 114      -6.537  12.641 -10.942  1.00 97.56           C  
ATOM   1732  HZ2 TRP A 114      -6.278  13.311 -10.135  1.00 97.56           H  
ATOM   1733  CZ3 TRP A 114      -5.927  10.895 -12.513  1.00 97.56           C  
ATOM   1734  HZ3 TRP A 114      -5.171  10.240 -12.920  1.00 97.56           H  
ATOM   1735  N   GLY A 115     -13.250  12.545 -14.330  1.00 97.19           N  
ATOM   1736  H   GLY A 115     -13.552  11.595 -14.495  1.00 97.19           H  
ATOM   1737  CA  GLY A 115     -14.278  13.411 -13.746  1.00 97.19           C  
ATOM   1738  HA2 GLY A 115     -15.120  13.483 -14.434  1.00 97.19           H  
ATOM   1739  HA3 GLY A 115     -13.896  14.416 -13.565  1.00 97.19           H  
ATOM   1740  C   GLY A 115     -14.798  12.837 -12.425  1.00 97.19           C  
ATOM   1741  O   GLY A 115     -14.338  11.780 -11.984  1.00 97.19           O  
ATOM   1742  N   SER A 116     -15.747  13.532 -11.799  1.00 97.31           N  
ATOM   1743  H   SER A 116     -16.118  14.372 -12.221  1.00 97.31           H  
ATOM   1744  CA  SER A 116     -16.477  13.078 -10.602  1.00 97.31           C  
ATOM   1745  HA  SER A 116     -15.770  12.708  -9.860  1.00 97.31           H  
ATOM   1746  C   SER A 116     -17.463  11.934 -10.880  1.00 97.31           C  
ATOM   1747  CB  SER A 116     -17.221  14.272 -10.000  1.00 97.31           C  
ATOM   1748  HB2 SER A 116     -16.495  14.983  -9.603  1.00 97.31           H  
ATOM   1749  HB3 SER A 116     -17.871  13.941  -9.190  1.00 97.31           H  
ATOM   1750  O   SER A 116     -17.924  11.270  -9.954  1.00 97.31           O  
ATOM   1751  OG  SER A 116     -17.972  14.924 -11.000  1.00 97.31           O  
ATOM   1752  HG  SER A 116     -18.890  14.887 -10.723  1.00 97.31           H  
ATOM   1753  N   ASP A 117     -17.724  11.645 -12.152  1.00 96.38           N  
ATOM   1754  H   ASP A 117     -17.348  12.250 -12.867  1.00 96.38           H  
ATOM   1755  CA  ASP A 117     -18.517  10.520 -12.646  1.00 96.38           C  
ATOM   1756  HA  ASP A 117     -19.308  10.312 -11.925  1.00 96.38           H  
ATOM   1757  C   ASP A 117     -17.698   9.225 -12.822  1.00 96.38           C  
ATOM   1758  CB  ASP A 117     -19.184  10.944 -13.967  1.00 96.38           C  
ATOM   1759  HB2 ASP A 117     -19.752  11.859 -13.800  1.00 96.38           H  
ATOM   1760  HB3 ASP A 117     -19.894  10.169 -14.257  1.00 96.38           H  
ATOM   1761  O   ASP A 117     -18.236   8.195 -13.232  1.00 96.38           O  
ATOM   1762  CG  ASP A 117     -18.203  11.177 -15.131  1.00 96.38           C  
ATOM   1763  OD1 ASP A 117     -17.007  11.483 -14.880  1.00 96.38           O  
ATOM   1764  OD2 ASP A 117     -18.650  11.055 -16.295  1.00 96.38           O  
ATOM   1765  N   ASN A 118     -16.388   9.248 -12.537  1.00 96.62           N  
ATOM   1766  H   ASN A 118     -15.994  10.116 -12.203  1.00 96.62           H  
ATOM   1767  CA  ASN A 118     -15.520   8.096 -12.762  1.00 96.62           C  
ATOM   1768  HA  ASN A 118     -15.714   7.773 -13.785  1.00 96.62           H  
ATOM   1769  C   ASN A 118     -15.847   6.941 -11.784  1.00 96.62           C  
ATOM   1770  CB  ASN A 118     -14.049   8.529 -12.686  1.00 96.62           C  
ATOM   1771  HB2 ASN A 118     -13.914   9.409 -13.314  1.00 96.62           H  
ATOM   1772  HB3 ASN A 118     -13.813   8.806 -11.659  1.00 96.62           H  
ATOM   1773  O   ASN A 118     -15.686   7.105 -10.570  1.00 96.62           O  
ATOM   1774  CG  ASN A 118     -13.093   7.433 -13.132  1.00 96.62           C  
ATOM   1775  ND2 ASN A 118     -12.199   7.734 -14.045  1.00 96.62           N  
ATOM   1776 HD21 ASN A 118     -11.591   6.985 -14.346  1.00 96.62           H  
ATOM   1777 HD22 ASN A 118     -12.167   8.674 -14.413  1.00 96.62           H  
ATOM   1778  OD1 ASN A 118     -13.141   6.291 -12.708  1.00 96.62           O  
ATOM   1779  N   PRO A 119     -16.213   5.744 -12.283  1.00 95.06           N  
ATOM   1780  CA  PRO A 119     -16.651   4.636 -11.435  1.00 95.06           C  
ATOM   1781  HA  PRO A 119     -17.473   4.968 -10.801  1.00 95.06           H  
ATOM   1782  C   PRO A 119     -15.549   4.082 -10.525  1.00 95.06           C  
ATOM   1783  CB  PRO A 119     -17.173   3.568 -12.400  1.00 95.06           C  
ATOM   1784  HB2 PRO A 119     -16.989   2.556 -12.039  1.00 95.06           H  
ATOM   1785  HB3 PRO A 119     -18.240   3.720 -12.561  1.00 95.06           H  
ATOM   1786  O   PRO A 119     -15.854   3.592  -9.444  1.00 95.06           O  
ATOM   1787  CG  PRO A 119     -16.419   3.853 -13.697  1.00 95.06           C  
ATOM   1788  HG2 PRO A 119     -16.971   3.500 -14.568  1.00 95.06           H  
ATOM   1789  HG3 PRO A 119     -15.427   3.404 -13.654  1.00 95.06           H  
ATOM   1790  CD  PRO A 119     -16.302   5.372 -13.688  1.00 95.06           C  
ATOM   1791  HD2 PRO A 119     -15.415   5.677 -14.244  1.00 95.06           H  
ATOM   1792  HD3 PRO A 119     -17.197   5.817 -14.123  1.00 95.06           H  
ATOM   1793  N   LEU A 120     -14.269   4.188 -10.900  1.00 95.94           N  
ATOM   1794  H   LEU A 120     -14.048   4.669 -11.760  1.00 95.94           H  
ATOM   1795  CA  LEU A 120     -13.167   3.731 -10.042  1.00 95.94           C  
ATOM   1796  HA  LEU A 120     -13.372   2.714  -9.705  1.00 95.94           H  
ATOM   1797  C   LEU A 120     -13.046   4.599  -8.785  1.00 95.94           C  
ATOM   1798  CB  LEU A 120     -11.841   3.747 -10.821  1.00 95.94           C  
ATOM   1799  HB2 LEU A 120     -11.590   4.781 -11.059  1.00 95.94           H  
ATOM   1800  HB3 LEU A 120     -11.059   3.358 -10.169  1.00 95.94           H  
ATOM   1801  O   LEU A 120     -12.775   4.094  -7.699  1.00 95.94           O  
ATOM   1802  CG  LEU A 120     -11.849   2.934 -12.124  1.00 95.94           C  
ATOM   1803  HG  LEU A 120     -12.582   3.358 -12.810  1.00 95.94           H  
ATOM   1804  CD1 LEU A 120     -10.477   3.033 -12.783  1.00 95.94           C  
ATOM   1805 HD11 LEU A 120      -9.729   2.527 -12.173  1.00 95.94           H  
ATOM   1806 HD12 LEU A 120     -10.534   2.554 -13.760  1.00 95.94           H  
ATOM   1807 HD13 LEU A 120     -10.203   4.080 -12.915  1.00 95.94           H  
ATOM   1808  CD2 LEU A 120     -12.183   1.460 -11.902  1.00 95.94           C  
ATOM   1809 HD21 LEU A 120     -12.111   0.922 -12.848  1.00 95.94           H  
ATOM   1810 HD22 LEU A 120     -11.496   1.020 -11.179  1.00 95.94           H  
ATOM   1811 HD23 LEU A 120     -13.205   1.362 -11.537  1.00 95.94           H  
ATOM   1812  N   ILE A 121     -13.288   5.903  -8.936  1.00 97.19           N  
ATOM   1813  H   ILE A 121     -13.607   6.220  -9.841  1.00 97.19           H  
ATOM   1814  CA  ILE A 121     -13.249   6.873  -7.838  1.00 97.19           C  
ATOM   1815  HA  ILE A 121     -12.342   6.710  -7.256  1.00 97.19           H  
ATOM   1816  C   ILE A 121     -14.432   6.642  -6.900  1.00 97.19           C  
ATOM   1817  CB  ILE A 121     -13.225   8.312  -8.394  1.00 97.19           C  
ATOM   1818  HB  ILE A 121     -14.135   8.499  -8.964  1.00 97.19           H  
ATOM   1819  O   ILE A 121     -14.246   6.596  -5.684  1.00 97.19           O  
ATOM   1820  CG1 ILE A 121     -12.003   8.474  -9.322  1.00 97.19           C  
ATOM   1821 HG12 ILE A 121     -12.105   7.802 -10.175  1.00 97.19           H  
ATOM   1822 HG13 ILE A 121     -11.108   8.192  -8.769  1.00 97.19           H  
ATOM   1823  CG2 ILE A 121     -13.154   9.331  -7.252  1.00 97.19           C  
ATOM   1824 HG21 ILE A 121     -13.257  10.347  -7.632  1.00 97.19           H  
ATOM   1825 HG22 ILE A 121     -12.197   9.229  -6.740  1.00 97.19           H  
ATOM   1826 HG23 ILE A 121     -13.960   9.176  -6.534  1.00 97.19           H  
ATOM   1827  CD1 ILE A 121     -11.800   9.880  -9.879  1.00 97.19           C  
ATOM   1828 HD11 ILE A 121     -11.062   9.845 -10.681  1.00 97.19           H  
ATOM   1829 HD12 ILE A 121     -12.738  10.290 -10.255  1.00 97.19           H  
ATOM   1830 HD13 ILE A 121     -11.412  10.511  -9.080  1.00 97.19           H  
ATOM   1831  N   LEU A 122     -15.625   6.422  -7.465  1.00 95.31           N  
ATOM   1832  H   LEU A 122     -15.707   6.498  -8.469  1.00 95.31           H  
ATOM   1833  CA  LEU A 122     -16.796   6.000  -6.698  1.00 95.31           C  
ATOM   1834  HA  LEU A 122     -17.037   6.778  -5.973  1.00 95.31           H  
ATOM   1835  C   LEU A 122     -16.515   4.722  -5.903  1.00 95.31           C  
ATOM   1836  CB  LEU A 122     -17.989   5.818  -7.649  1.00 95.31           C  
ATOM   1837  HB2 LEU A 122     -18.209   6.772  -8.127  1.00 95.31           H  
ATOM   1838  HB3 LEU A 122     -17.710   5.107  -8.427  1.00 95.31           H  
ATOM   1839  O   LEU A 122     -16.809   4.681  -4.713  1.00 95.31           O  
ATOM   1840  CG  LEU A 122     -19.258   5.290  -6.953  1.00 95.31           C  
ATOM   1841  HG  LEU A 122     -19.058   4.325  -6.487  1.00 95.31           H  
ATOM   1842  CD1 LEU A 122     -19.781   6.259  -5.892  1.00 95.31           C  
ATOM   1843 HD11 LEU A 122     -19.078   6.324  -5.061  1.00 95.31           H  
ATOM   1844 HD12 LEU A 122     -20.728   5.892  -5.498  1.00 95.31           H  
ATOM   1845 HD13 LEU A 122     -19.930   7.249  -6.324  1.00 95.31           H  
ATOM   1846  CD2 LEU A 122     -20.337   5.082  -8.008  1.00 95.31           C  
ATOM   1847 HD21 LEU A 122     -21.245   4.713  -7.531  1.00 95.31           H  
ATOM   1848 HD22 LEU A 122     -20.544   6.026  -8.513  1.00 95.31           H  
ATOM   1849 HD23 LEU A 122     -20.005   4.340  -8.734  1.00 95.31           H  
ATOM   1850  N   GLY A 123     -15.908   3.717  -6.538  1.00 94.81           N  
ATOM   1851  H   GLY A 123     -15.735   3.811  -7.528  1.00 94.81           H  
ATOM   1852  CA  GLY A 123     -15.565   2.448  -5.901  1.00 94.81           C  
ATOM   1853  HA2 GLY A 123     -14.997   1.846  -6.610  1.00 94.81           H  
ATOM   1854  HA3 GLY A 123     -16.476   1.918  -5.623  1.00 94.81           H  
ATOM   1855  C   GLY A 123     -14.696   2.618  -4.660  1.00 94.81           C  
ATOM   1856  O   GLY A 123     -15.043   2.103  -3.601  1.00 94.81           O  
ATOM   1857  N   VAL A 124     -13.604   3.380  -4.764  1.00 96.75           N  
ATOM   1858  H   VAL A 124     -13.374   3.779  -5.663  1.00 96.75           H  
ATOM   1859  CA  VAL A 124     -12.704   3.621  -3.624  1.00 96.75           C  
ATOM   1860  HA  VAL A 124     -12.443   2.660  -3.181  1.00 96.75           H  
ATOM   1861  C   VAL A 124     -13.388   4.426  -2.524  1.00 96.75           C  
ATOM   1862  CB  VAL A 124     -11.401   4.306  -4.070  1.00 96.75           C  
ATOM   1863  HB  VAL A 124     -11.623   5.222  -4.616  1.00 96.75           H  
ATOM   1864  O   VAL A 124     -13.310   4.044  -1.358  1.00 96.75           O  
ATOM   1865  CG1 VAL A 124     -10.494   4.633  -2.877  1.00 96.75           C  
ATOM   1866 HG11 VAL A 124      -9.510   4.944  -3.227  1.00 96.75           H  
ATOM   1867 HG12 VAL A 124     -10.372   3.754  -2.244  1.00 96.75           H  
ATOM   1868 HG13 VAL A 124     -10.920   5.442  -2.283  1.00 96.75           H  
ATOM   1869  CG2 VAL A 124     -10.621   3.352  -4.971  1.00 96.75           C  
ATOM   1870 HG21 VAL A 124     -10.429   2.436  -4.413  1.00 96.75           H  
ATOM   1871 HG22 VAL A 124     -11.180   3.124  -5.878  1.00 96.75           H  
ATOM   1872 HG23 VAL A 124      -9.665   3.797  -5.249  1.00 96.75           H  
ATOM   1873  N   PHE A 125     -14.099   5.499  -2.884  1.00 96.81           N  
ATOM   1874  H   PHE A 125     -14.154   5.743  -3.862  1.00 96.81           H  
ATOM   1875  CA  PHE A 125     -14.820   6.328  -1.918  1.00 96.81           C  
ATOM   1876  HA  PHE A 125     -14.111   6.727  -1.192  1.00 96.81           H  
ATOM   1877  C   PHE A 125     -15.868   5.508  -1.148  1.00 96.81           C  
ATOM   1878  CB  PHE A 125     -15.473   7.496  -2.668  1.00 96.81           C  
ATOM   1879  HB2 PHE A 125     -14.733   7.946  -3.331  1.00 96.81           H  
ATOM   1880  HB3 PHE A 125     -16.275   7.108  -3.296  1.00 96.81           H  
ATOM   1881  O   PHE A 125     -15.936   5.570   0.078  1.00 96.81           O  
ATOM   1882  CG  PHE A 125     -16.029   8.584  -1.772  1.00 96.81           C  
ATOM   1883  CD1 PHE A 125     -17.278   8.424  -1.139  1.00 96.81           C  
ATOM   1884  HD1 PHE A 125     -17.844   7.515  -1.277  1.00 96.81           H  
ATOM   1885  CD2 PHE A 125     -15.284   9.758  -1.555  1.00 96.81           C  
ATOM   1886  HD2 PHE A 125     -14.313   9.878  -2.012  1.00 96.81           H  
ATOM   1887  CE1 PHE A 125     -17.778   9.435  -0.300  1.00 96.81           C  
ATOM   1888  HE1 PHE A 125     -18.725   9.302   0.202  1.00 96.81           H  
ATOM   1889  CE2 PHE A 125     -15.784  10.768  -0.716  1.00 96.81           C  
ATOM   1890  HE2 PHE A 125     -15.191  11.651  -0.527  1.00 96.81           H  
ATOM   1891  CZ  PHE A 125     -17.035  10.611  -0.096  1.00 96.81           C  
ATOM   1892  HZ  PHE A 125     -17.419  11.390   0.546  1.00 96.81           H  
ATOM   1893  N   ALA A 126     -16.664   4.704  -1.858  1.00 95.38           N  
ATOM   1894  H   ALA A 126     -16.560   4.682  -2.863  1.00 95.38           H  
ATOM   1895  CA  ALA A 126     -17.700   3.866  -1.266  1.00 95.38           C  
ATOM   1896  HA  ALA A 126     -18.312   4.479  -0.605  1.00 95.38           H  
ATOM   1897  C   ALA A 126     -17.111   2.731  -0.415  1.00 95.38           C  
ATOM   1898  CB  ALA A 126     -18.594   3.332  -2.390  1.00 95.38           C  
ATOM   1899  HB1 ALA A 126     -19.043   4.164  -2.933  1.00 95.38           H  
ATOM   1900  HB2 ALA A 126     -19.389   2.720  -1.966  1.00 95.38           H  
ATOM   1901  HB3 ALA A 126     -18.007   2.730  -3.084  1.00 95.38           H  
ATOM   1902  O   ALA A 126     -17.599   2.482   0.683  1.00 95.38           O  
ATOM   1903  N   ARG A 127     -16.035   2.076  -0.871  1.00 95.56           N  
ATOM   1904  H   ARG A 127     -15.685   2.310  -1.790  1.00 95.56           H  
ATOM   1905  CA  ARG A 127     -15.382   0.980  -0.137  1.00 95.56           C  
ATOM   1906  HA  ARG A 127     -16.151   0.270   0.168  1.00 95.56           H  
ATOM   1907  C   ARG A 127     -14.736   1.456   1.161  1.00 95.56           C  
ATOM   1908  CB  ARG A 127     -14.373   0.280  -1.066  1.00 95.56           C  
ATOM   1909  HB2 ARG A 127     -14.863   0.006  -2.001  1.00 95.56           H  
ATOM   1910  HB3 ARG A 127     -13.574   0.980  -1.308  1.00 95.56           H  
ATOM   1911  O   ARG A 127     -14.907   0.802   2.188  1.00 95.56           O  
ATOM   1912  CG  ARG A 127     -13.742  -0.982  -0.462  1.00 95.56           C  
ATOM   1913  HG2 ARG A 127     -13.267  -0.704   0.479  1.00 95.56           H  
ATOM   1914  HG3 ARG A 127     -12.966  -1.342  -1.138  1.00 95.56           H  
ATOM   1915  CD  ARG A 127     -14.717  -2.134  -0.186  1.00 95.56           C  
ATOM   1916  HD2 ARG A 127     -14.164  -2.923   0.322  1.00 95.56           H  
ATOM   1917  HD3 ARG A 127     -15.504  -1.791   0.486  1.00 95.56           H  
ATOM   1918  NE  ARG A 127     -15.308  -2.688  -1.418  1.00 95.56           N  
ATOM   1919  HE  ARG A 127     -14.907  -2.397  -2.298  1.00 95.56           H  
ATOM   1920  NH1 ARG A 127     -16.683  -4.220  -0.401  1.00 95.56           N  
ATOM   1921 HH11 ARG A 127     -17.252  -5.050  -0.488  1.00 95.56           H  
ATOM   1922 HH12 ARG A 127     -16.281  -3.985   0.495  1.00 95.56           H  
ATOM   1923  NH2 ARG A 127     -16.675  -4.103  -2.598  1.00 95.56           N  
ATOM   1924 HH21 ARG A 127     -16.373  -3.746  -3.493  1.00 95.56           H  
ATOM   1925 HH22 ARG A 127     -17.355  -4.849  -2.572  1.00 95.56           H  
ATOM   1926  CZ  ARG A 127     -16.212  -3.649  -1.471  1.00 95.56           C  
ATOM   1927  N   ALA A 128     -14.058   2.604   1.135  1.00 96.62           N  
ATOM   1928  H   ALA A 128     -13.933   3.079   0.252  1.00 96.62           H  
ATOM   1929  CA  ALA A 128     -13.543   3.239   2.345  1.00 96.62           C  
ATOM   1930  HA  ALA A 128     -12.943   2.513   2.894  1.00 96.62           H  
ATOM   1931  C   ALA A 128     -14.688   3.680   3.273  1.00 96.62           C  
ATOM   1932  CB  ALA A 128     -12.636   4.409   1.945  1.00 96.62           C  
ATOM   1933  HB1 ALA A 128     -12.217   4.870   2.839  1.00 96.62           H  
ATOM   1934  HB2 ALA A 128     -11.820   4.048   1.320  1.00 96.62           H  
ATOM   1935  HB3 ALA A 128     -13.205   5.156   1.393  1.00 96.62           H  
ATOM   1936  O   ALA A 128     -14.608   3.472   4.477  1.00 96.62           O  
ATOM   1937  N   GLY A 129     -15.786   4.224   2.734  1.00 95.88           N  
ATOM   1938  H   GLY A 129     -15.793   4.424   1.745  1.00 95.88           H  
ATOM   1939  CA  GLY A 129     -16.970   4.584   3.526  1.00 95.88           C  
ATOM   1940  HA2 GLY A 129     -16.687   5.294   4.304  1.00 95.88           H  
ATOM   1941  HA3 GLY A 129     -17.696   5.059   2.866  1.00 95.88           H  
ATOM   1942  C   GLY A 129     -17.654   3.382   4.189  1.00 95.88           C  
ATOM   1943  O   GLY A 129     -18.114   3.467   5.329  1.00 95.88           O  
ATOM   1944  N   TYR A 130     -17.683   2.240   3.507  1.00 95.31           N  
ATOM   1945  H   TYR A 130     -17.368   2.237   2.548  1.00 95.31           H  
ATOM   1946  CA  TYR A 130     -18.225   1.005   4.063  1.00 95.31           C  
ATOM   1947  HA  TYR A 130     -19.186   1.237   4.523  1.00 95.31           H  
ATOM   1948  C   TYR A 130     -17.333   0.427   5.172  1.00 95.31           C  
ATOM   1949  CB  TYR A 130     -18.479   0.017   2.924  1.00 95.31           C  
ATOM   1950  HB2 TYR A 130     -19.116   0.499   2.182  1.00 95.31           H  
ATOM   1951  HB3 TYR A 130     -17.530  -0.225   2.446  1.00 95.31           H  
ATOM   1952  O   TYR A 130     -17.858  -0.018   6.189  1.00 95.31           O  
ATOM   1953  CG  TYR A 130     -19.170  -1.254   3.370  1.00 95.31           C  
ATOM   1954  CD1 TYR A 130     -18.557  -2.491   3.130  1.00 95.31           C  
ATOM   1955  HD1 TYR A 130     -17.603  -2.516   2.625  1.00 95.31           H  
ATOM   1956  CD2 TYR A 130     -20.413  -1.206   4.032  1.00 95.31           C  
ATOM   1957  HD2 TYR A 130     -20.897  -0.258   4.216  1.00 95.31           H  
ATOM   1958  CE1 TYR A 130     -19.167  -3.680   3.562  1.00 95.31           C  
ATOM   1959  HE1 TYR A 130     -18.675  -4.633   3.431  1.00 95.31           H  
ATOM   1960  CE2 TYR A 130     -21.039  -2.397   4.449  1.00 95.31           C  
ATOM   1961  HE2 TYR A 130     -21.997  -2.363   4.948  1.00 95.31           H  
ATOM   1962  OH  TYR A 130     -21.007  -4.802   4.580  1.00 95.31           O  
ATOM   1963  HH  TYR A 130     -21.873  -4.675   4.975  1.00 95.31           H  
ATOM   1964  CZ  TYR A 130     -20.416  -3.639   4.208  1.00 95.31           C  
ATOM   1965  N   GLU A 131     -16.006   0.554   5.057  1.00 97.50           N  
ATOM   1966  H   GLU A 131     -15.623   0.905   4.191  1.00 97.50           H  
ATOM   1967  CA  GLU A 131     -15.071   0.236   6.151  1.00 97.50           C  
ATOM   1968  HA  GLU A 131     -15.156  -0.823   6.392  1.00 97.50           H  
ATOM   1969  C   GLU A 131     -15.395   1.037   7.424  1.00 97.50           C  
ATOM   1970  CB  GLU A 131     -13.630   0.533   5.694  1.00 97.50           C  
ATOM   1971  HB2 GLU A 131     -13.503   1.612   5.602  1.00 97.50           H  
ATOM   1972  HB3 GLU A 131     -13.462   0.107   4.705  1.00 97.50           H  
ATOM   1973  O   GLU A 131     -15.452   0.474   8.517  1.00 97.50           O  
ATOM   1974  CG  GLU A 131     -12.542   0.031   6.657  1.00 97.50           C  
ATOM   1975  HG2 GLU A 131     -12.688   0.485   7.638  1.00 97.50           H  
ATOM   1976  HG3 GLU A 131     -11.578   0.365   6.274  1.00 97.50           H  
ATOM   1977  CD  GLU A 131     -12.485  -1.491   6.776  1.00 97.50           C  
ATOM   1978  OE1 GLU A 131     -11.864  -1.962   7.748  1.00 97.50           O  
ATOM   1979  OE2 GLU A 131     -13.021  -2.149   5.855  1.00 97.50           O  
ATOM   1980  N   LEU A 132     -15.695   2.339   7.285  1.00 96.94           N  
ATOM   1981  H   LEU A 132     -15.628   2.748   6.364  1.00 96.94           H  
ATOM   1982  CA  LEU A 132     -16.123   3.172   8.417  1.00 96.94           C  
ATOM   1983  HA  LEU A 132     -15.354   3.137   9.188  1.00 96.94           H  
ATOM   1984  C   LEU A 132     -17.407   2.637   9.050  1.00 96.94           C  
ATOM   1985  CB  LEU A 132     -16.355   4.636   7.993  1.00 96.94           C  
ATOM   1986  HB2 LEU A 132     -16.651   5.195   8.881  1.00 96.94           H  
ATOM   1987  HB3 LEU A 132     -17.194   4.680   7.299  1.00 96.94           H  
ATOM   1988  O   LEU A 132     -17.519   2.602  10.272  1.00 96.94           O  
ATOM   1989  CG  LEU A 132     -15.160   5.355   7.354  1.00 96.94           C  
ATOM   1990  HG  LEU A 132     -14.855   4.834   6.447  1.00 96.94           H  
ATOM   1991  CD1 LEU A 132     -15.571   6.776   6.971  1.00 96.94           C  
ATOM   1992 HD11 LEU A 132     -15.940   7.310   7.847  1.00 96.94           H  
ATOM   1993 HD12 LEU A 132     -16.360   6.743   6.220  1.00 96.94           H  
ATOM   1994 HD13 LEU A 132     -14.714   7.312   6.563  1.00 96.94           H  
ATOM   1995  CD2 LEU A 132     -13.967   5.415   8.299  1.00 96.94           C  
ATOM   1996 HD21 LEU A 132     -13.616   4.407   8.518  1.00 96.94           H  
ATOM   1997 HD22 LEU A 132     -13.155   5.976   7.837  1.00 96.94           H  
ATOM   1998 HD23 LEU A 132     -14.266   5.912   9.222  1.00 96.94           H  
ATOM   1999  N   SER A 133     -18.367   2.209   8.230  1.00 95.25           N  
ATOM   2000  H   SER A 133     -18.171   2.202   7.239  1.00 95.25           H  
ATOM   2001  CA  SER A 133     -19.645   1.674   8.705  1.00 95.25           C  
ATOM   2002  HA  SER A 133     -20.097   2.390   9.391  1.00 95.25           H  
ATOM   2003  C   SER A 133     -19.458   0.370   9.483  1.00 95.25           C  
ATOM   2004  CB  SER A 133     -20.605   1.474   7.531  1.00 95.25           C  
ATOM   2005  HB2 SER A 133     -21.532   1.030   7.894  1.00 95.25           H  
ATOM   2006  HB3 SER A 133     -20.162   0.804   6.794  1.00 95.25           H  
ATOM   2007  O   SER A 133     -19.999   0.245  10.580  1.00 95.25           O  
ATOM   2008  OG  SER A 133     -20.889   2.721   6.922  1.00 95.25           O  
ATOM   2009  HG  SER A 133     -20.079   3.080   6.553  1.00 95.25           H  
ATOM   2010  N   LEU A 134     -18.644  -0.557   8.969  1.00 96.25           N  
ATOM   2011  H   LEU A 134     -18.216  -0.377   8.072  1.00 96.25           H  
ATOM   2012  CA  LEU A 134     -18.326  -1.823   9.635  1.00 96.25           C  
ATOM   2013  HA  LEU A 134     -19.250  -2.353   9.867  1.00 96.25           H  
ATOM   2014  C   LEU A 134     -17.603  -1.601  10.968  1.00 96.25           C  
ATOM   2015  CB  LEU A 134     -17.460  -2.680   8.697  1.00 96.25           C  
ATOM   2016  HB2 LEU A 134     -16.606  -2.087   8.369  1.00 96.25           H  
ATOM   2017  HB3 LEU A 134     -17.072  -3.530   9.258  1.00 96.25           H  
ATOM   2018  O   LEU A 134     -18.014  -2.143  11.996  1.00 96.25           O  
ATOM   2019  CG  LEU A 134     -18.192  -3.226   7.461  1.00 96.25           C  
ATOM   2020  HG  LEU A 134     -18.655  -2.412   6.903  1.00 96.25           H  
ATOM   2021  CD1 LEU A 134     -17.170  -3.915   6.565  1.00 96.25           C  
ATOM   2022 HD11 LEU A 134     -17.672  -4.341   5.696  1.00 96.25           H  
ATOM   2023 HD12 LEU A 134     -16.430  -3.188   6.230  1.00 96.25           H  
ATOM   2024 HD13 LEU A 134     -16.667  -4.714   7.109  1.00 96.25           H  
ATOM   2025  CD2 LEU A 134     -19.273  -4.240   7.840  1.00 96.25           C  
ATOM   2026 HD21 LEU A 134     -18.845  -5.029   8.458  1.00 96.25           H  
ATOM   2027 HD22 LEU A 134     -20.081  -3.748   8.382  1.00 96.25           H  
ATOM   2028 HD23 LEU A 134     -19.689  -4.688   6.937  1.00 96.25           H  
ATOM   2029  N   ALA A 135     -16.563  -0.764  10.976  1.00 98.19           N  
ATOM   2030  H   ALA A 135     -16.248  -0.366  10.103  1.00 98.19           H  
ATOM   2031  CA  ALA A 135     -15.820  -0.461  12.192  1.00 98.19           C  
ATOM   2032  HA  ALA A 135     -15.488  -1.398  12.639  1.00 98.19           H  
ATOM   2033  C   ALA A 135     -16.695   0.263  13.230  1.00 98.19           C  
ATOM   2034  CB  ALA A 135     -14.584   0.358  11.818  1.00 98.19           C  
ATOM   2035  HB1 ALA A 135     -14.881   1.298  11.354  1.00 98.19           H  
ATOM   2036  HB2 ALA A 135     -14.003   0.558  12.718  1.00 98.19           H  
ATOM   2037  HB3 ALA A 135     -13.966  -0.204  11.117  1.00 98.19           H  
ATOM   2038  O   ALA A 135     -16.696  -0.105  14.404  1.00 98.19           O  
ATOM   2039  N   ASN A 136     -17.483   1.258  12.808  1.00 97.75           N  
ATOM   2040  H   ASN A 136     -17.453   1.516  11.832  1.00 97.75           H  
ATOM   2041  CA  ASN A 136     -18.388   1.989  13.697  1.00 97.75           C  
ATOM   2042  HA  ASN A 136     -17.819   2.365  14.548  1.00 97.75           H  
ATOM   2043  C   ASN A 136     -19.483   1.086  14.270  1.00 97.75           C  
ATOM   2044  CB  ASN A 136     -19.010   3.182  12.950  1.00 97.75           C  
ATOM   2045  HB2 ASN A 136     -19.831   3.584  13.544  1.00 97.75           H  
ATOM   2046  HB3 ASN A 136     -19.421   2.844  11.998  1.00 97.75           H  
ATOM   2047  O   ASN A 136     -19.816   1.226  15.444  1.00 97.75           O  
ATOM   2048  CG  ASN A 136     -18.040   4.325  12.715  1.00 97.75           C  
ATOM   2049  ND2 ASN A 136     -18.366   5.249  11.846  1.00 97.75           N  
ATOM   2050 HD21 ASN A 136     -19.211   5.155  11.301  1.00 97.75           H  
ATOM   2051 HD22 ASN A 136     -17.750   6.045  11.759  1.00 97.75           H  
ATOM   2052  OD1 ASN A 136     -17.010   4.454  13.356  1.00 97.75           O  
ATOM   2053  N   GLU A 137     -20.027   0.156  13.482  1.00 95.94           N  
ATOM   2054  H   GLU A 137     -19.742   0.090  12.516  1.00 95.94           H  
ATOM   2055  CA  GLU A 137     -21.009  -0.813  13.975  1.00 95.94           C  
ATOM   2056  HA  GLU A 137     -21.790  -0.268  14.507  1.00 95.94           H  
ATOM   2057  C   GLU A 137     -20.397  -1.755  15.008  1.00 95.94           C  
ATOM   2058  CB  GLU A 137     -21.654  -1.566  12.800  1.00 95.94           C  
ATOM   2059  HB2 GLU A 137     -22.113  -0.840  12.128  1.00 95.94           H  
ATOM   2060  HB3 GLU A 137     -20.876  -2.090  12.244  1.00 95.94           H  
ATOM   2061  O   GLU A 137     -20.952  -1.906  16.095  1.00 95.94           O  
ATOM   2062  CG  GLU A 137     -22.723  -2.592  13.221  1.00 95.94           C  
ATOM   2063  HG2 GLU A 137     -23.126  -3.050  12.318  1.00 95.94           H  
ATOM   2064  HG3 GLU A 137     -22.243  -3.381  13.799  1.00 95.94           H  
ATOM   2065  CD  GLU A 137     -23.889  -2.001  14.035  1.00 95.94           C  
ATOM   2066  OE1 GLU A 137     -24.575  -2.765  14.740  1.00 95.94           O  
ATOM   2067  OE2 GLU A 137     -24.094  -0.768  14.012  1.00 95.94           O  
ATOM   2068  N   PHE A 138     -19.205  -2.299  14.750  1.00 97.38           N  
ATOM   2069  H   PHE A 138     -18.783  -2.158  13.843  1.00 97.38           H  
ATOM   2070  CA  PHE A 138     -18.509  -3.110  15.747  1.00 97.38           C  
ATOM   2071  HA  PHE A 138     -19.127  -3.978  15.978  1.00 97.38           H  
ATOM   2072  C   PHE A 138     -18.294  -2.339  17.061  1.00 97.38           C  
ATOM   2073  CB  PHE A 138     -17.174  -3.597  15.174  1.00 97.38           C  
ATOM   2074  HB2 PHE A 138     -16.541  -2.744  14.931  1.00 97.38           H  
ATOM   2075  HB3 PHE A 138     -17.359  -4.148  14.252  1.00 97.38           H  
ATOM   2076  O   PHE A 138     -18.548  -2.856  18.152  1.00 97.38           O  
ATOM   2077  CG  PHE A 138     -16.453  -4.499  16.151  1.00 97.38           C  
ATOM   2078  CD1 PHE A 138     -15.502  -3.970  17.044  1.00 97.38           C  
ATOM   2079  HD1 PHE A 138     -15.231  -2.926  16.990  1.00 97.38           H  
ATOM   2080  CD2 PHE A 138     -16.823  -5.851  16.238  1.00 97.38           C  
ATOM   2081  HD2 PHE A 138     -17.563  -6.254  15.564  1.00 97.38           H  
ATOM   2082  CE1 PHE A 138     -14.927  -4.795  18.027  1.00 97.38           C  
ATOM   2083  HE1 PHE A 138     -14.208  -4.387  18.722  1.00 97.38           H  
ATOM   2084  CE2 PHE A 138     -16.256  -6.669  17.227  1.00 97.38           C  
ATOM   2085  HE2 PHE A 138     -16.568  -7.699  17.309  1.00 97.38           H  
ATOM   2086  CZ  PHE A 138     -15.310  -6.144  18.120  1.00 97.38           C  
ATOM   2087  HZ  PHE A 138     -14.897  -6.779  18.891  1.00 97.38           H  
ATOM   2088  N   LEU A 139     -17.866  -1.077  16.974  1.00 98.31           N  
ATOM   2089  H   LEU A 139     -17.671  -0.709  16.054  1.00 98.31           H  
ATOM   2090  CA  LEU A 139     -17.650  -0.218  18.139  1.00 98.31           C  
ATOM   2091  HA  LEU A 139     -17.034  -0.761  18.856  1.00 98.31           H  
ATOM   2092  C   LEU A 139     -18.955   0.129  18.869  1.00 98.31           C  
ATOM   2093  CB  LEU A 139     -16.916   1.054  17.690  1.00 98.31           C  
ATOM   2094  HB2 LEU A 139     -16.918   1.780  18.503  1.00 98.31           H  
ATOM   2095  HB3 LEU A 139     -17.472   1.478  16.853  1.00 98.31           H  
ATOM   2096  O   LEU A 139     -18.969   0.176  20.100  1.00 98.31           O  
ATOM   2097  CG  LEU A 139     -15.467   0.829  17.233  1.00 98.31           C  
ATOM   2098  HG  LEU A 139     -15.425   0.034  16.489  1.00 98.31           H  
ATOM   2099  CD1 LEU A 139     -14.926   2.116  16.609  1.00 98.31           C  
ATOM   2100 HD11 LEU A 139     -13.917   1.944  16.233  1.00 98.31           H  
ATOM   2101 HD12 LEU A 139     -14.921   2.921  17.344  1.00 98.31           H  
ATOM   2102 HD13 LEU A 139     -15.558   2.402  15.768  1.00 98.31           H  
ATOM   2103  CD2 LEU A 139     -14.560   0.408  18.389  1.00 98.31           C  
ATOM   2104 HD21 LEU A 139     -14.940  -0.500  18.856  1.00 98.31           H  
ATOM   2105 HD22 LEU A 139     -14.492   1.210  19.124  1.00 98.31           H  
ATOM   2106 HD23 LEU A 139     -13.572   0.178  17.990  1.00 98.31           H  
ATOM   2107  N   ARG A 140     -20.059   0.321  18.151  1.00 96.69           N  
ATOM   2108  H   ARG A 140     -19.981   0.301  17.144  1.00 96.69           H  
ATOM   2109  CA  ARG A 140     -21.382   0.566  18.738  1.00 96.69           C  
ATOM   2110  HA  ARG A 140     -21.319   1.393  19.446  1.00 96.69           H  
ATOM   2111  C   ARG A 140     -21.893  -0.651  19.505  1.00 96.69           C  
ATOM   2112  CB  ARG A 140     -22.324   0.955  17.596  1.00 96.69           C  
ATOM   2113  HB2 ARG A 140     -21.868   1.785  17.056  1.00 96.69           H  
ATOM   2114  HB3 ARG A 140     -22.432   0.116  16.909  1.00 96.69           H  
ATOM   2115  O   ARG A 140     -22.399  -0.516  20.613  1.00 96.69           O  
ATOM   2116  CG  ARG A 140     -23.716   1.388  18.072  1.00 96.69           C  
ATOM   2117  HG2 ARG A 140     -24.187   0.576  18.626  1.00 96.69           H  
ATOM   2118  HG3 ARG A 140     -23.627   2.258  18.722  1.00 96.69           H  
ATOM   2119  CD  ARG A 140     -24.603   1.731  16.868  1.00 96.69           C  
ATOM   2120  HD2 ARG A 140     -24.718   0.843  16.247  1.00 96.69           H  
ATOM   2121  HD3 ARG A 140     -25.592   2.008  17.234  1.00 96.69           H  
ATOM   2122  NE  ARG A 140     -24.049   2.853  16.084  1.00 96.69           N  
ATOM   2123  HE  ARG A 140     -23.949   3.741  16.557  1.00 96.69           H  
ATOM   2124  NH1 ARG A 140     -23.327   1.710  14.205  1.00 96.69           N  
ATOM   2125 HH11 ARG A 140     -22.882   1.703  13.298  1.00 96.69           H  
ATOM   2126 HH12 ARG A 140     -23.754   0.837  14.480  1.00 96.69           H  
ATOM   2127  NH2 ARG A 140     -23.047   3.885  14.337  1.00 96.69           N  
ATOM   2128 HH21 ARG A 140     -23.323   4.769  14.740  1.00 96.69           H  
ATOM   2129 HH22 ARG A 140     -22.644   3.871  13.411  1.00 96.69           H  
ATOM   2130  CZ  ARG A 140     -23.481   2.795  14.894  1.00 96.69           C  
ATOM   2131  N   GLN A 141     -21.687  -1.844  18.956  1.00 95.81           N  
ATOM   2132  H   GLN A 141     -21.295  -1.866  18.026  1.00 95.81           H  
ATOM   2133  CA  GLN A 141     -22.159  -3.110  19.528  1.00 95.81           C  
ATOM   2134  HA  GLN A 141     -23.141  -2.939  19.969  1.00 95.81           H  
ATOM   2135  C   GLN A 141     -21.275  -3.649  20.660  1.00 95.81           C  
ATOM   2136  CB  GLN A 141     -22.300  -4.135  18.394  1.00 95.81           C  
ATOM   2137  HB2 GLN A 141     -22.588  -5.101  18.810  1.00 95.81           H  
ATOM   2138  HB3 GLN A 141     -21.338  -4.254  17.894  1.00 95.81           H  
ATOM   2139  O   GLN A 141     -21.551  -4.704  21.230  1.00 95.81           O  
ATOM   2140  CG  GLN A 141     -23.352  -3.704  17.359  1.00 95.81           C  
ATOM   2141  HG2 GLN A 141     -23.103  -2.723  16.955  1.00 95.81           H  
ATOM   2142  HG3 GLN A 141     -23.347  -4.401  16.520  1.00 95.81           H  
ATOM   2143  CD  GLN A 141     -24.766  -3.628  17.915  1.00 95.81           C  
ATOM   2144  NE2 GLN A 141     -25.653  -2.932  17.251  1.00 95.81           N  
ATOM   2145 HE21 GLN A 141     -25.397  -2.677  16.308  1.00 95.81           H  
ATOM   2146 HE22 GLN A 141     -26.622  -3.034  17.514  1.00 95.81           H  
ATOM   2147  OE1 GLN A 141     -25.087  -4.200  18.946  1.00 95.81           O  
ATOM   2148  N   THR A 142     -20.199  -2.940  20.997  1.00 96.69           N  
ATOM   2149  H   THR A 142     -20.007  -2.101  20.468  1.00 96.69           H  
ATOM   2150  CA  THR A 142     -19.231  -3.353  22.021  1.00 96.69           C  
ATOM   2151  HA  THR A 142     -19.664  -4.168  22.600  1.00 96.69           H  
ATOM   2152  C   THR A 142     -18.953  -2.255  23.046  1.00 96.69           C  
ATOM   2153  CB  THR A 142     -17.939  -3.888  21.386  1.00 96.69           C  
ATOM   2154  HB  THR A 142     -17.234  -4.131  22.180  1.00 96.69           H  
ATOM   2155  O   THR A 142     -17.901  -2.262  23.689  1.00 96.69           O  
ATOM   2156  CG2 THR A 142     -18.161  -5.149  20.556  1.00 96.69           C  
ATOM   2157 HG21 THR A 142     -17.208  -5.491  20.152  1.00 96.69           H  
ATOM   2158 HG22 THR A 142     -18.849  -4.962  19.732  1.00 96.69           H  
ATOM   2159 HG23 THR A 142     -18.577  -5.928  21.196  1.00 96.69           H  
ATOM   2160  OG1 THR A 142     -17.353  -2.918  20.551  1.00 96.69           O  
ATOM   2161  HG1 THR A 142     -17.786  -3.004  19.698  1.00 96.69           H  
ATOM   2162  N   THR A 143     -19.865  -1.292  23.212  1.00 96.25           N  
ATOM   2163  H   THR A 143     -20.728  -1.323  22.686  1.00 96.25           H  
ATOM   2164  CA  THR A 143     -19.775  -0.320  24.312  1.00 96.25           C  
ATOM   2165  HA  THR A 143     -18.780   0.123  24.280  1.00 96.25           H  
ATOM   2166  C   THR A 143     -19.966  -1.015  25.664  1.00 96.25           C  
ATOM   2167  CB  THR A 143     -20.796   0.819  24.194  1.00 96.25           C  
ATOM   2168  HB  THR A 143     -20.638   1.518  25.016  1.00 96.25           H  
ATOM   2169  O   THR A 143     -20.638  -2.048  25.726  1.00 96.25           O  
ATOM   2170  CG2 THR A 143     -20.659   1.589  22.883  1.00 96.25           C  
ATOM   2171 HG21 THR A 143     -20.854   0.935  22.033  1.00 96.25           H  
ATOM   2172 HG22 THR A 143     -19.651   1.995  22.797  1.00 96.25           H  
ATOM   2173 HG23 THR A 143     -21.372   2.414  22.867  1.00 96.25           H  
ATOM   2174  OG1 THR A 143     -22.104   0.318  24.284  1.00 96.25           O  
ATOM   2175  HG1 THR A 143     -22.688   1.079  24.332  1.00 96.25           H  
ATOM   2176  N   PRO A 144     -19.411  -0.474  26.766  1.00 95.44           N  
ATOM   2177  CA  PRO A 144     -19.613  -1.040  28.098  1.00 95.44           C  
ATOM   2178  HA  PRO A 144     -19.074  -1.985  28.163  1.00 95.44           H  
ATOM   2179  C   PRO A 144     -21.089  -1.293  28.425  1.00 95.44           C  
ATOM   2180  CB  PRO A 144     -18.989  -0.030  29.065  1.00 95.44           C  
ATOM   2181  HB2 PRO A 144     -19.719   0.728  29.349  1.00 95.44           H  
ATOM   2182  HB3 PRO A 144     -18.586  -0.519  29.952  1.00 95.44           H  
ATOM   2183  O   PRO A 144     -21.424  -2.371  28.901  1.00 95.44           O  
ATOM   2184  CG  PRO A 144     -17.894   0.620  28.222  1.00 95.44           C  
ATOM   2185  HG2 PRO A 144     -17.017  -0.026  28.194  1.00 95.44           H  
ATOM   2186  HG3 PRO A 144     -17.634   1.612  28.594  1.00 95.44           H  
ATOM   2187  CD  PRO A 144     -18.532   0.685  26.837  1.00 95.44           C  
ATOM   2188  HD2 PRO A 144     -19.125   1.596  26.749  1.00 95.44           H  
ATOM   2189  HD3 PRO A 144     -17.758   0.657  26.070  1.00 95.44           H  
ATOM   2190  N   GLU A 145     -21.972  -0.356  28.080  1.00 95.19           N  
ATOM   2191  H   GLU A 145     -21.630   0.504  27.676  1.00 95.19           H  
ATOM   2192  CA  GLU A 145     -23.409  -0.443  28.336  1.00 95.19           C  
ATOM   2193  HA  GLU A 145     -23.570  -0.634  29.398  1.00 95.19           H  
ATOM   2194  C   GLU A 145     -24.072  -1.593  27.560  1.00 95.19           C  
ATOM   2195  CB  GLU A 145     -24.086   0.890  27.960  1.00 95.19           C  
ATOM   2196  HB2 GLU A 145     -25.156   0.773  28.132  1.00 95.19           H  
ATOM   2197  HB3 GLU A 145     -23.952   1.082  26.895  1.00 95.19           H  
ATOM   2198  O   GLU A 145     -24.903  -2.315  28.114  1.00 95.19           O  
ATOM   2199  CG  GLU A 145     -23.625   2.118  28.769  1.00 95.19           C  
ATOM   2200  HG2 GLU A 145     -23.693   1.877  29.830  1.00 95.19           H  
ATOM   2201  HG3 GLU A 145     -24.329   2.927  28.575  1.00 95.19           H  
ATOM   2202  CD  GLU A 145     -22.207   2.629  28.442  1.00 95.19           C  
ATOM   2203  OE1 GLU A 145     -21.633   3.325  29.309  1.00 95.19           O  
ATOM   2204  OE2 GLU A 145     -21.690   2.317  27.341  1.00 95.19           O  
ATOM   2205  N   VAL A 146     -23.689  -1.804  26.294  1.00 94.19           N  
ATOM   2206  H   VAL A 146     -22.976  -1.207  25.900  1.00 94.19           H  
ATOM   2207  CA  VAL A 146     -24.206  -2.912  25.473  1.00 94.19           C  
ATOM   2208  HA  VAL A 146     -25.291  -2.952  25.575  1.00 94.19           H  
ATOM   2209  C   VAL A 146     -23.669  -4.256  25.972  1.00 94.19           C  
ATOM   2210  CB  VAL A 146     -23.877  -2.688  23.983  1.00 94.19           C  
ATOM   2211  HB  VAL A 146     -22.812  -2.479  23.874  1.00 94.19           H  
ATOM   2212  O   VAL A 146     -24.416  -5.230  26.062  1.00 94.19           O  
ATOM   2213  CG1 VAL A 146     -24.219  -3.907  23.122  1.00 94.19           C  
ATOM   2214 HG11 VAL A 146     -24.093  -3.664  22.067  1.00 94.19           H  
ATOM   2215 HG12 VAL A 146     -23.550  -4.734  23.363  1.00 94.19           H  
ATOM   2216 HG13 VAL A 146     -25.251  -4.211  23.293  1.00 94.19           H  
ATOM   2217  CG2 VAL A 146     -24.679  -1.506  23.423  1.00 94.19           C  
ATOM   2218 HG21 VAL A 146     -25.742  -1.745  23.416  1.00 94.19           H  
ATOM   2219 HG22 VAL A 146     -24.524  -0.614  24.030  1.00 94.19           H  
ATOM   2220 HG23 VAL A 146     -24.354  -1.292  22.404  1.00 94.19           H  
ATOM   2221  N   LEU A 147     -22.389  -4.320  26.350  1.00 95.56           N  
ATOM   2222  H   LEU A 147     -21.831  -3.482  26.280  1.00 95.56           H  
ATOM   2223  CA  LEU A 147     -21.789  -5.531  26.919  1.00 95.56           C  
ATOM   2224  HA  LEU A 147     -22.004  -6.373  26.262  1.00 95.56           H  
ATOM   2225  C   LEU A 147     -22.397  -5.886  28.287  1.00 95.56           C  
ATOM   2226  CB  LEU A 147     -20.265  -5.349  27.027  1.00 95.56           C  
ATOM   2227  HB2 LEU A 147     -20.073  -4.487  27.666  1.00 95.56           H  
ATOM   2228  HB3 LEU A 147     -19.848  -6.227  27.521  1.00 95.56           H  
ATOM   2229  O   LEU A 147     -22.566  -7.068  28.587  1.00 95.56           O  
ATOM   2230  CG  LEU A 147     -19.519  -5.143  25.696  1.00 95.56           C  
ATOM   2231  HG  LEU A 147     -19.905  -4.265  25.179  1.00 95.56           H  
ATOM   2232  CD1 LEU A 147     -18.034  -4.919  25.988  1.00 95.56           C  
ATOM   2233 HD11 LEU A 147     -17.925  -4.099  26.697  1.00 95.56           H  
ATOM   2234 HD12 LEU A 147     -17.526  -4.635  25.066  1.00 95.56           H  
ATOM   2235 HD13 LEU A 147     -17.586  -5.825  26.395  1.00 95.56           H  
ATOM   2236  CD2 LEU A 147     -19.645  -6.319  24.729  1.00 95.56           C  
ATOM   2237 HD21 LEU A 147     -19.223  -7.217  25.180  1.00 95.56           H  
ATOM   2238 HD22 LEU A 147     -19.099  -6.095  23.813  1.00 95.56           H  
ATOM   2239 HD23 LEU A 147     -20.692  -6.480  24.474  1.00 95.56           H  
ATOM   2240  N   ASP A 148     -22.746  -4.885  29.104  1.00 94.06           N  
ATOM   2241  H   ASP A 148     -22.516  -3.942  28.826  1.00 94.06           H  
ATOM   2242  CA  ASP A 148     -23.468  -5.060  30.372  1.00 94.06           C  
ATOM   2243  HA  ASP A 148     -22.943  -5.772  31.009  1.00 94.06           H  
ATOM   2244  C   ASP A 148     -24.858  -5.649  30.134  1.00 94.06           C  
ATOM   2245  CB  ASP A 148     -23.580  -3.720  31.130  1.00 94.06           C  
ATOM   2246  HB2 ASP A 148     -23.995  -2.961  30.467  1.00 94.06           H  
ATOM   2247  HB3 ASP A 148     -24.280  -3.855  31.954  1.00 94.06           H  
ATOM   2248  O   ASP A 148     -25.244  -6.602  30.810  1.00 94.06           O  
ATOM   2249  CG  ASP A 148     -22.266  -3.198  31.724  1.00 94.06           C  
ATOM   2250  OD1 ASP A 148     -21.237  -3.907  31.617  1.00 94.06           O  
ATOM   2251  OD2 ASP A 148     -22.293  -2.112  32.339  1.00 94.06           O  
ATOM   2252  N   GLY A 149     -25.577  -5.144  29.126  1.00 92.62           N  
ATOM   2253  H   GLY A 149     -25.211  -4.346  28.628  1.00 92.62           H  
ATOM   2254  CA  GLY A 149     -26.874  -5.686  28.716  1.00 92.62           C  
ATOM   2255  HA2 GLY A 149     -27.573  -5.619  29.550  1.00 92.62           H  
ATOM   2256  HA3 GLY A 149     -27.255  -5.086  27.889  1.00 92.62           H  
ATOM   2257  C   GLY A 149     -26.823  -7.146  28.249  1.00 92.62           C  
ATOM   2258  O   GLY A 149     -27.820  -7.854  28.369  1.00 92.62           O  
ATOM   2259  N   ARG A 150     -25.661  -7.610  27.768  1.00 93.00           N  
ATOM   2260  H   ARG A 150     -24.907  -6.942  27.691  1.00 93.00           H  
ATOM   2261  CA  ARG A 150     -25.419  -8.976  27.266  1.00 93.00           C  
ATOM   2262  HA  ARG A 150     -26.379  -9.445  27.050  1.00 93.00           H  
ATOM   2263  C   ARG A 150     -24.751  -9.916  28.282  1.00 93.00           C  
ATOM   2264  CB  ARG A 150     -24.629  -8.888  25.946  1.00 93.00           C  
ATOM   2265  HB2 ARG A 150     -23.742  -8.275  26.105  1.00 93.00           H  
ATOM   2266  HB3 ARG A 150     -24.314  -9.884  25.635  1.00 93.00           H  
ATOM   2267  O   ARG A 150     -24.417 -11.040  27.925  1.00 93.00           O  
ATOM   2268  CG  ARG A 150     -25.457  -8.274  24.810  1.00 93.00           C  
ATOM   2269  HG2 ARG A 150     -25.844  -7.301  25.115  1.00 93.00           H  
ATOM   2270  HG3 ARG A 150     -26.299  -8.928  24.586  1.00 93.00           H  
ATOM   2271  CD  ARG A 150     -24.609  -8.088  23.548  1.00 93.00           C  
ATOM   2272  HD2 ARG A 150     -23.755  -7.458  23.795  1.00 93.00           H  
ATOM   2273  HD3 ARG A 150     -24.260  -9.062  23.205  1.00 93.00           H  
ATOM   2274  NE  ARG A 150     -25.409  -7.453  22.489  1.00 93.00           N  
ATOM   2275  HE  ARG A 150     -26.412  -7.565  22.535  1.00 93.00           H  
ATOM   2276  NH1 ARG A 150     -23.728  -6.564  21.204  1.00 93.00           N  
ATOM   2277 HH11 ARG A 150     -23.463  -5.955  20.443  1.00 93.00           H  
ATOM   2278 HH12 ARG A 150     -23.026  -7.018  21.771  1.00 93.00           H  
ATOM   2279  NH2 ARG A 150     -25.873  -6.170  20.703  1.00 93.00           N  
ATOM   2280 HH21 ARG A 150     -26.858  -6.363  20.813  1.00 93.00           H  
ATOM   2281 HH22 ARG A 150     -25.598  -5.530  19.972  1.00 93.00           H  
ATOM   2282  CZ  ARG A 150     -24.991  -6.736  21.469  1.00 93.00           C  
ATOM   2283  N   ASP A 151     -24.533  -9.471  29.524  1.00 92.00           N  
ATOM   2284  H   ASP A 151     -24.863  -8.543  29.746  1.00 92.00           H  
ATOM   2285  CA  ASP A 151     -23.858 -10.233  30.596  1.00 92.00           C  
ATOM   2286  HA  ASP A 151     -23.628  -9.503  31.372  1.00 92.00           H  
ATOM   2287  C   ASP A 151     -22.493 -10.825  30.174  1.00 92.00           C  
ATOM   2288  CB  ASP A 151     -24.822 -11.253  31.235  1.00 92.00           C  
ATOM   2289  HB2 ASP A 151     -24.958 -12.094  30.555  1.00 92.00           H  
ATOM   2290  HB3 ASP A 151     -25.792 -10.776  31.375  1.00 92.00           H  
ATOM   2291  O   ASP A 151     -22.122 -11.961  30.479  1.00 92.00           O  
ATOM   2292  CG  ASP A 151     -24.354 -11.767  32.608  1.00 92.00           C  
ATOM   2293  OD1 ASP A 151     -23.648 -11.015  33.322  1.00 92.00           O  
ATOM   2294  OD2 ASP A 151     -24.774 -12.886  32.992  1.00 92.00           O  
ATOM   2295  N   VAL A 152     -21.720 -10.041  29.417  1.00 95.00           N  
ATOM   2296  H   VAL A 152     -22.098  -9.147  29.137  1.00 95.00           H  
ATOM   2297  CA  VAL A 152     -20.420 -10.466  28.881  1.00 95.00           C  
ATOM   2298  HA  VAL A 152     -20.554 -11.438  28.407  1.00 95.00           H  
ATOM   2299  C   VAL A 152     -19.394 -10.613  30.008  1.00 95.00           C  
ATOM   2300  CB  VAL A 152     -19.943  -9.473  27.808  1.00 95.00           C  
ATOM   2301  HB  VAL A 152     -19.933  -8.471  28.237  1.00 95.00           H  
ATOM   2302  O   VAL A 152     -19.142  -9.668  30.762  1.00 95.00           O  
ATOM   2303  CG1 VAL A 152     -18.546  -9.770  27.259  1.00 95.00           C  
ATOM   2304 HG11 VAL A 152     -18.582 -10.686  26.670  1.00 95.00           H  
ATOM   2305 HG12 VAL A 152     -18.241  -8.951  26.608  1.00 95.00           H  
ATOM   2306 HG13 VAL A 152     -17.813  -9.865  28.060  1.00 95.00           H  
ATOM   2307  CG2 VAL A 152     -20.906  -9.502  26.618  1.00 95.00           C  
ATOM   2308 HG21 VAL A 152     -20.586  -8.791  25.856  1.00 95.00           H  
ATOM   2309 HG22 VAL A 152     -21.908  -9.223  26.944  1.00 95.00           H  
ATOM   2310 HG23 VAL A 152     -20.950 -10.499  26.180  1.00 95.00           H  
ATOM   2311  N   SER A 153     -18.752 -11.786  30.087  1.00 95.06           N  
ATOM   2312  H   SER A 153     -19.101 -12.528  29.498  1.00 95.06           H  
ATOM   2313  CA  SER A 153     -17.728 -12.099  31.099  1.00 95.06           C  
ATOM   2314  HA  SER A 153     -18.206 -12.008  32.075  1.00 95.06           H  
ATOM   2315  C   SER A 153     -16.525 -11.144  31.075  1.00 95.06           C  
ATOM   2316  CB  SER A 153     -17.233 -13.544  30.944  1.00 95.06           C  
ATOM   2317  HB2 SER A 153     -16.653 -13.816  31.825  1.00 95.06           H  
ATOM   2318  HB3 SER A 153     -18.088 -14.216  30.873  1.00 95.06           H  
ATOM   2319  O   SER A 153     -16.120 -10.662  30.020  1.00 95.06           O  
ATOM   2320  OG  SER A 153     -16.411 -13.695  29.800  1.00 95.06           O  
ATOM   2321  HG  SER A 153     -16.931 -13.472  29.024  1.00 95.06           H  
ATOM   2322  N   GLU A 154     -15.882 -10.933  32.226  1.00 95.19           N  
ATOM   2323  H   GLU A 154     -16.297 -11.283  33.078  1.00 95.19           H  
ATOM   2324  CA  GLU A 154     -14.719 -10.035  32.345  1.00 95.19           C  
ATOM   2325  HA  GLU A 154     -15.019  -9.042  32.009  1.00 95.19           H  
ATOM   2326  C   GLU A 154     -13.516 -10.465  31.484  1.00 95.19           C  
ATOM   2327  CB  GLU A 154     -14.314  -9.953  33.827  1.00 95.19           C  
ATOM   2328  HB2 GLU A 154     -15.195  -9.715  34.423  1.00 95.19           H  
ATOM   2329  HB3 GLU A 154     -13.955 -10.930  34.151  1.00 95.19           H  
ATOM   2330  O   GLU A 154     -12.804  -9.629  30.923  1.00 95.19           O  
ATOM   2331  CG  GLU A 154     -13.223  -8.909  34.119  1.00 95.19           C  
ATOM   2332  HG2 GLU A 154     -12.300  -9.209  33.623  1.00 95.19           H  
ATOM   2333  HG3 GLU A 154     -13.027  -8.917  35.191  1.00 95.19           H  
ATOM   2334  CD  GLU A 154     -13.612  -7.483  33.694  1.00 95.19           C  
ATOM   2335  OE1 GLU A 154     -12.686  -6.692  33.414  1.00 95.19           O  
ATOM   2336  OE2 GLU A 154     -14.829  -7.193  33.674  1.00 95.19           O  
ATOM   2337  N   SER A 155     -13.298 -11.776  31.327  1.00 95.56           N  
ATOM   2338  H   SER A 155     -13.943 -12.437  31.735  1.00 95.56           H  
ATOM   2339  CA  SER A 155     -12.261 -12.292  30.426  1.00 95.56           C  
ATOM   2340  HA  SER A 155     -11.304 -11.848  30.699  1.00 95.56           H  
ATOM   2341  C   SER A 155     -12.539 -11.895  28.978  1.00 95.56           C  
ATOM   2342  CB  SER A 155     -12.131 -13.814  30.549  1.00 95.56           C  
ATOM   2343  HB2 SER A 155     -11.664 -14.042  31.507  1.00 95.56           H  
ATOM   2344  HB3 SER A 155     -11.490 -14.194  29.754  1.00 95.56           H  
ATOM   2345  O   SER A 155     -11.653 -11.374  28.307  1.00 95.56           O  
ATOM   2346  OG  SER A 155     -13.391 -14.460  30.504  1.00 95.56           O  
ATOM   2347  HG  SER A 155     -13.686 -14.522  29.593  1.00 95.56           H  
ATOM   2348  N   LEU A 156     -13.788 -12.050  28.529  1.00 96.19           N  
ATOM   2349  H   LEU A 156     -14.497 -12.388  29.164  1.00 96.19           H  
ATOM   2350  CA  LEU A 156     -14.195 -11.663  27.182  1.00 96.19           C  
ATOM   2351  HA  LEU A 156     -13.478 -12.084  26.477  1.00 96.19           H  
ATOM   2352  C   LEU A 156     -14.165 -10.137  26.996  1.00 96.19           C  
ATOM   2353  CB  LEU A 156     -15.571 -12.283  26.901  1.00 96.19           C  
ATOM   2354  HB2 LEU A 156     -15.487 -13.364  27.008  1.00 96.19           H  
ATOM   2355  HB3 LEU A 156     -16.278 -11.915  27.644  1.00 96.19           H  
ATOM   2356  O   LEU A 156     -13.758  -9.663  25.943  1.00 96.19           O  
ATOM   2357  CG  LEU A 156     -16.145 -11.977  25.509  1.00 96.19           C  
ATOM   2358  HG  LEU A 156     -16.362 -10.911  25.446  1.00 96.19           H  
ATOM   2359  CD1 LEU A 156     -15.214 -12.376  24.363  1.00 96.19           C  
ATOM   2360 HD11 LEU A 156     -15.724 -12.247  23.408  1.00 96.19           H  
ATOM   2361 HD12 LEU A 156     -14.903 -13.416  24.461  1.00 96.19           H  
ATOM   2362 HD13 LEU A 156     -14.326 -11.745  24.354  1.00 96.19           H  
ATOM   2363  CD2 LEU A 156     -17.449 -12.755  25.339  1.00 96.19           C  
ATOM   2364 HD21 LEU A 156     -17.982 -12.379  24.466  1.00 96.19           H  
ATOM   2365 HD22 LEU A 156     -18.089 -12.667  26.217  1.00 96.19           H  
ATOM   2366 HD23 LEU A 156     -17.220 -13.812  25.205  1.00 96.19           H  
ATOM   2367  N   ARG A 157     -14.496  -9.341  28.023  1.00 95.94           N  
ATOM   2368  H   ARG A 157     -14.868  -9.775  28.855  1.00 95.94           H  
ATOM   2369  CA  ARG A 157     -14.342  -7.871  27.982  1.00 95.94           C  
ATOM   2370  HA  ARG A 157     -14.920  -7.471  27.148  1.00 95.94           H  
ATOM   2371  C   ARG A 157     -12.902  -7.439  27.747  1.00 95.94           C  
ATOM   2372  CB  ARG A 157     -14.830  -7.237  29.288  1.00 95.94           C  
ATOM   2373  HB2 ARG A 157     -14.384  -7.746  30.143  1.00 95.94           H  
ATOM   2374  HB3 ARG A 157     -14.525  -6.191  29.317  1.00 95.94           H  
ATOM   2375  O   ARG A 157     -12.663  -6.480  27.015  1.00 95.94           O  
ATOM   2376  CG  ARG A 157     -16.348  -7.294  29.377  1.00 95.94           C  
ATOM   2377  HG2 ARG A 157     -16.690  -8.324  29.273  1.00 95.94           H  
ATOM   2378  HG3 ARG A 157     -16.782  -6.698  28.574  1.00 95.94           H  
ATOM   2379  CD  ARG A 157     -16.822  -6.756  30.719  1.00 95.94           C  
ATOM   2380  HD2 ARG A 157     -16.368  -7.332  31.526  1.00 95.94           H  
ATOM   2381  HD3 ARG A 157     -16.520  -5.715  30.833  1.00 95.94           H  
ATOM   2382  NE  ARG A 157     -18.275  -6.905  30.786  1.00 95.94           N  
ATOM   2383  HE  ARG A 157     -18.625  -7.837  30.952  1.00 95.94           H  
ATOM   2384  NH1 ARG A 157     -18.925  -4.726  30.351  1.00 95.94           N  
ATOM   2385 HH11 ARG A 157     -19.704  -4.107  30.523  1.00 95.94           H  
ATOM   2386 HH12 ARG A 157     -17.974  -4.387  30.391  1.00 95.94           H  
ATOM   2387  NH2 ARG A 157     -20.423  -6.293  30.714  1.00 95.94           N  
ATOM   2388 HH21 ARG A 157     -20.724  -7.243  30.877  1.00 95.94           H  
ATOM   2389 HH22 ARG A 157     -21.056  -5.514  30.829  1.00 95.94           H  
ATOM   2390  CZ  ARG A 157     -19.183  -5.975  30.606  1.00 95.94           C  
ATOM   2391  N   THR A 158     -11.949  -8.150  28.345  1.00 95.50           N  
ATOM   2392  H   THR A 158     -12.231  -8.917  28.938  1.00 95.50           H  
ATOM   2393  CA  THR A 158     -10.522  -7.879  28.138  1.00 95.50           C  
ATOM   2394  HA  THR A 158     -10.335  -6.827  28.351  1.00 95.50           H  
ATOM   2395  C   THR A 158     -10.121  -8.121  26.681  1.00 95.50           C  
ATOM   2396  CB  THR A 158      -9.660  -8.712  29.095  1.00 95.50           C  
ATOM   2397  HB  THR A 158      -9.829  -9.775  28.926  1.00 95.50           H  
ATOM   2398  O   THR A 158      -9.429  -7.282  26.108  1.00 95.50           O  
ATOM   2399  CG2 THR A 158      -8.169  -8.413  28.936  1.00 95.50           C  
ATOM   2400 HG21 THR A 158      -7.824  -8.746  27.957  1.00 95.50           H  
ATOM   2401 HG22 THR A 158      -7.610  -8.952  29.701  1.00 95.50           H  
ATOM   2402 HG23 THR A 158      -7.994  -7.343  29.040  1.00 95.50           H  
ATOM   2403  OG1 THR A 158      -9.979  -8.397  30.435  1.00 95.50           O  
ATOM   2404  HG1 THR A 158     -10.892  -8.641  30.602  1.00 95.50           H  
ATOM   2405  N   GLU A 159     -10.596  -9.206  26.061  1.00 96.50           N  
ATOM   2406  H   GLU A 159     -11.151  -9.869  26.583  1.00 96.50           H  
ATOM   2407  CA  GLU A 159     -10.380  -9.471  24.629  1.00 96.50           C  
ATOM   2408  HA  GLU A 159      -9.314  -9.434  24.405  1.00 96.50           H  
ATOM   2409  C   GLU A 159     -11.065  -8.418  23.747  1.00 96.50           C  
ATOM   2410  CB  GLU A 159     -10.907 -10.864  24.251  1.00 96.50           C  
ATOM   2411  HB2 GLU A 159     -11.964 -10.935  24.510  1.00 96.50           H  
ATOM   2412  HB3 GLU A 159     -10.813 -10.974  23.171  1.00 96.50           H  
ATOM   2413  O   GLU A 159     -10.442  -7.853  22.848  1.00 96.50           O  
ATOM   2414  CG  GLU A 159     -10.140 -12.011  24.923  1.00 96.50           C  
ATOM   2415  HG2 GLU A 159     -10.147 -11.863  26.003  1.00 96.50           H  
ATOM   2416  HG3 GLU A 159      -9.104 -11.984  24.586  1.00 96.50           H  
ATOM   2417  CD  GLU A 159     -10.742 -13.387  24.594  1.00 96.50           C  
ATOM   2418  OE1 GLU A 159     -10.590 -14.291  25.449  1.00 96.50           O  
ATOM   2419  OE2 GLU A 159     -11.336 -13.528  23.498  1.00 96.50           O  
ATOM   2420  N   ILE A 160     -12.323  -8.081  24.053  1.00 97.88           N  
ATOM   2421  H   ILE A 160     -12.786  -8.605  24.782  1.00 97.88           H  
ATOM   2422  CA  ILE A 160     -13.099  -7.083  23.310  1.00 97.88           C  
ATOM   2423  HA  ILE A 160     -13.106  -7.384  22.263  1.00 97.88           H  
ATOM   2424  C   ILE A 160     -12.431  -5.706  23.359  1.00 97.88           C  
ATOM   2425  CB  ILE A 160     -14.566  -7.046  23.797  1.00 97.88           C  
ATOM   2426  HB  ILE A 160     -14.571  -6.995  24.885  1.00 97.88           H  
ATOM   2427  O   ILE A 160     -12.499  -4.978  22.372  1.00 97.88           O  
ATOM   2428  CG1 ILE A 160     -15.297  -8.331  23.345  1.00 97.88           C  
ATOM   2429 HG12 ILE A 160     -15.418  -8.321  22.262  1.00 97.88           H  
ATOM   2430 HG13 ILE A 160     -14.695  -9.205  23.596  1.00 97.88           H  
ATOM   2431  CG2 ILE A 160     -15.314  -5.812  23.254  1.00 97.88           C  
ATOM   2432 HG21 ILE A 160     -15.240  -5.776  22.167  1.00 97.88           H  
ATOM   2433 HG22 ILE A 160     -14.903  -4.896  23.677  1.00 97.88           H  
ATOM   2434 HG23 ILE A 160     -16.368  -5.848  23.533  1.00 97.88           H  
ATOM   2435  CD1 ILE A 160     -16.673  -8.517  23.993  1.00 97.88           C  
ATOM   2436 HD11 ILE A 160     -17.378  -7.778  23.615  1.00 97.88           H  
ATOM   2437 HD12 ILE A 160     -17.059  -9.504  23.738  1.00 97.88           H  
ATOM   2438 HD13 ILE A 160     -16.585  -8.430  25.076  1.00 97.88           H  
ATOM   2439  N   ARG A 161     -11.733  -5.335  24.442  1.00 97.75           N  
ATOM   2440  H   ARG A 161     -11.728  -5.949  25.243  1.00 97.75           H  
ATOM   2441  CA  ARG A 161     -10.952  -4.085  24.470  1.00 97.75           C  
ATOM   2442  HA  ARG A 161     -11.629  -3.255  24.269  1.00 97.75           H  
ATOM   2443  C   ARG A 161      -9.904  -4.052  23.354  1.00 97.75           C  
ATOM   2444  CB  ARG A 161     -10.314  -3.876  25.850  1.00 97.75           C  
ATOM   2445  HB2 ARG A 161     -11.091  -3.928  26.614  1.00 97.75           H  
ATOM   2446  HB3 ARG A 161      -9.587  -4.667  26.036  1.00 97.75           H  
ATOM   2447  O   ARG A 161      -9.812  -3.051  22.647  1.00 97.75           O  
ATOM   2448  CG  ARG A 161      -9.620  -2.502  25.927  1.00 97.75           C  
ATOM   2449  HG2 ARG A 161      -8.833  -2.435  25.175  1.00 97.75           H  
ATOM   2450  HG3 ARG A 161     -10.353  -1.722  25.721  1.00 97.75           H  
ATOM   2451  CD  ARG A 161      -8.997  -2.231  27.297  1.00 97.75           C  
ATOM   2452  HD2 ARG A 161      -8.605  -1.214  27.294  1.00 97.75           H  
ATOM   2453  HD3 ARG A 161      -9.778  -2.308  28.053  1.00 97.75           H  
ATOM   2454  NE  ARG A 161      -7.889  -3.162  27.572  1.00 97.75           N  
ATOM   2455  HE  ARG A 161      -7.276  -3.339  26.789  1.00 97.75           H  
ATOM   2456  NH1 ARG A 161      -8.103  -3.271  29.849  1.00 97.75           N  
ATOM   2457 HH11 ARG A 161      -8.801  -2.545  29.773  1.00 97.75           H  
ATOM   2458 HH12 ARG A 161      -7.900  -3.727  30.727  1.00 97.75           H  
ATOM   2459  NH2 ARG A 161      -6.611  -4.572  28.806  1.00 97.75           N  
ATOM   2460 HH21 ARG A 161      -6.366  -4.999  29.689  1.00 97.75           H  
ATOM   2461 HH22 ARG A 161      -6.198  -4.889  27.941  1.00 97.75           H  
ATOM   2462  CZ  ARG A 161      -7.536  -3.658  28.739  1.00 97.75           C  
ATOM   2463  N   THR A 162      -9.170  -5.144  23.149  1.00 97.94           N  
ATOM   2464  H   THR A 162      -9.317  -5.952  23.738  1.00 97.94           H  
ATOM   2465  CA  THR A 162      -8.216  -5.256  22.037  1.00 97.94           C  
ATOM   2466  HA  THR A 162      -7.591  -4.363  22.028  1.00 97.94           H  
ATOM   2467  C   THR A 162      -8.938  -5.291  20.687  1.00 97.94           C  
ATOM   2468  CB  THR A 162      -7.287  -6.461  22.237  1.00 97.94           C  
ATOM   2469  HB  THR A 162      -7.875  -7.375  22.327  1.00 97.94           H  
ATOM   2470  O   THR A 162      -8.528  -4.584  19.772  1.00 97.94           O  
ATOM   2471  CG2 THR A 162      -6.265  -6.628  21.117  1.00 97.94           C  
ATOM   2472 HG21 THR A 162      -5.566  -7.425  21.372  1.00 97.94           H  
ATOM   2473 HG22 THR A 162      -5.719  -5.697  20.960  1.00 97.94           H  
ATOM   2474 HG23 THR A 162      -6.774  -6.900  20.193  1.00 97.94           H  
ATOM   2475  OG1 THR A 162      -6.544  -6.259  23.419  1.00 97.94           O  
ATOM   2476  HG1 THR A 162      -5.996  -5.486  23.264  1.00 97.94           H  
ATOM   2477  N   TYR A 163     -10.073  -5.989  20.564  1.00 98.56           N  
ATOM   2478  H   TYR A 163     -10.359  -6.590  21.324  1.00 98.56           H  
ATOM   2479  CA  TYR A 163     -10.873  -5.984  19.328  1.00 98.56           C  
ATOM   2480  HA  TYR A 163     -10.251  -6.327  18.500  1.00 98.56           H  
ATOM   2481  C   TYR A 163     -11.365  -4.581  18.948  1.00 98.56           C  
ATOM   2482  CB  TYR A 163     -12.072  -6.932  19.472  1.00 98.56           C  
ATOM   2483  HB2 TYR A 163     -12.649  -6.877  18.549  1.00 98.56           H  
ATOM   2484  HB3 TYR A 163     -12.718  -6.556  20.266  1.00 98.56           H  
ATOM   2485  O   TYR A 163     -11.344  -4.199  17.780  1.00 98.56           O  
ATOM   2486  CG  TYR A 163     -11.774  -8.402  19.742  1.00 98.56           C  
ATOM   2487  CD1 TYR A 163     -10.480  -8.934  19.564  1.00 98.56           C  
ATOM   2488  HD1 TYR A 163      -9.658  -8.314  19.238  1.00 98.56           H  
ATOM   2489  CD2 TYR A 163     -12.814  -9.251  20.176  1.00 98.56           C  
ATOM   2490  HD2 TYR A 163     -13.811  -8.856  20.301  1.00 98.56           H  
ATOM   2491  CE1 TYR A 163     -10.228 -10.289  19.840  1.00 98.56           C  
ATOM   2492  HE1 TYR A 163      -9.228 -10.687  19.756  1.00 98.56           H  
ATOM   2493  CE2 TYR A 163     -12.559 -10.609  20.466  1.00 98.56           C  
ATOM   2494  HE2 TYR A 163     -13.350 -11.253  20.820  1.00 98.56           H  
ATOM   2495  OH  TYR A 163     -10.957 -12.429  20.581  1.00 98.56           O  
ATOM   2496  HH  TYR A 163     -11.489 -12.800  21.289  1.00 98.56           H  
ATOM   2497  CZ  TYR A 163     -11.258 -11.132  20.293  1.00 98.56           C  
ATOM   2498  N   ARG A 164     -11.770  -3.774  19.935  1.00 98.62           N  
ATOM   2499  H   ARG A 164     -11.796  -4.158  20.869  1.00 98.62           H  
ATOM   2500  CA  ARG A 164     -12.154  -2.372  19.729  1.00 98.62           C  
ATOM   2501  HA  ARG A 164     -12.895  -2.311  18.932  1.00 98.62           H  
ATOM   2502  C   ARG A 164     -10.972  -1.526  19.271  1.00 98.62           C  
ATOM   2503  CB  ARG A 164     -12.742  -1.793  21.019  1.00 98.62           C  
ATOM   2504  HB2 ARG A 164     -12.065  -1.994  21.850  1.00 98.62           H  
ATOM   2505  HB3 ARG A 164     -12.822  -0.713  20.900  1.00 98.62           H  
ATOM   2506  O   ARG A 164     -11.142  -0.695  18.384  1.00 98.62           O  
ATOM   2507  CG  ARG A 164     -14.132  -2.353  21.344  1.00 98.62           C  
ATOM   2508  HG2 ARG A 164     -14.115  -3.442  21.371  1.00 98.62           H  
ATOM   2509  HG3 ARG A 164     -14.828  -2.058  20.559  1.00 98.62           H  
ATOM   2510  CD  ARG A 164     -14.614  -1.827  22.703  1.00 98.62           C  
ATOM   2511  HD2 ARG A 164     -15.557  -2.312  22.951  1.00 98.62           H  
ATOM   2512  HD3 ARG A 164     -13.890  -2.109  23.467  1.00 98.62           H  
ATOM   2513  NE  ARG A 164     -14.783  -0.355  22.698  1.00 98.62           N  
ATOM   2514  HE  ARG A 164     -14.061   0.196  23.141  1.00 98.62           H  
ATOM   2515  NH1 ARG A 164     -16.746  -0.321  21.539  1.00 98.62           N  
ATOM   2516 HH11 ARG A 164     -17.534   0.163  21.132  1.00 98.62           H  
ATOM   2517 HH12 ARG A 164     -16.768  -1.331  21.516  1.00 98.62           H  
ATOM   2518  NH2 ARG A 164     -15.788   1.605  22.064  1.00 98.62           N  
ATOM   2519 HH21 ARG A 164     -15.038   2.160  22.451  1.00 98.62           H  
ATOM   2520 HH22 ARG A 164     -16.507   2.070  21.528  1.00 98.62           H  
ATOM   2521  CZ  ARG A 164     -15.768   0.302  22.111  1.00 98.62           C  
ATOM   2522  N   ALA A 165      -9.788  -1.734  19.846  1.00 98.81           N  
ATOM   2523  H   ALA A 165      -9.717  -2.420  20.584  1.00 98.81           H  
ATOM   2524  CA  ALA A 165      -8.570  -1.056  19.408  1.00 98.81           C  
ATOM   2525  HA  ALA A 165      -8.732   0.021  19.457  1.00 98.81           H  
ATOM   2526  C   ALA A 165      -8.231  -1.398  17.944  1.00 98.81           C  
ATOM   2527  CB  ALA A 165      -7.441  -1.414  20.381  1.00 98.81           C  
ATOM   2528  HB1 ALA A 165      -6.521  -0.911  20.084  1.00 98.81           H  
ATOM   2529  HB2 ALA A 165      -7.261  -2.489  20.388  1.00 98.81           H  
ATOM   2530  HB3 ALA A 165      -7.713  -1.092  21.387  1.00 98.81           H  
ATOM   2531  O   ALA A 165      -7.947  -0.498  17.155  1.00 98.81           O  
ATOM   2532  N   GLU A 166      -8.351  -2.671  17.555  1.00 98.88           N  
ATOM   2533  H   GLU A 166      -8.544  -3.370  18.258  1.00 98.88           H  
ATOM   2534  CA  GLU A 166      -8.184  -3.116  16.166  1.00 98.88           C  
ATOM   2535  HA  GLU A 166      -7.193  -2.829  15.816  1.00 98.88           H  
ATOM   2536  C   GLU A 166      -9.198  -2.436  15.227  1.00 98.88           C  
ATOM   2537  CB  GLU A 166      -8.296  -4.650  16.086  1.00 98.88           C  
ATOM   2538  HB2 GLU A 166      -8.341  -4.933  15.035  1.00 98.88           H  
ATOM   2539  HB3 GLU A 166      -9.224  -4.975  16.558  1.00 98.88           H  
ATOM   2540  O   GLU A 166      -8.802  -1.840  14.226  1.00 98.88           O  
ATOM   2541  CG  GLU A 166      -7.115  -5.379  16.753  1.00 98.88           C  
ATOM   2542  HG2 GLU A 166      -6.191  -5.110  16.242  1.00 98.88           H  
ATOM   2543  HG3 GLU A 166      -7.016  -5.041  17.784  1.00 98.88           H  
ATOM   2544  CD  GLU A 166      -7.265  -6.908  16.737  1.00 98.88           C  
ATOM   2545  OE1 GLU A 166      -7.002  -7.556  17.775  1.00 98.88           O  
ATOM   2546  OE2 GLU A 166      -7.640  -7.502  15.696  1.00 98.88           O  
ATOM   2547  N   ALA A 167     -10.490  -2.424  15.578  1.00 98.81           N  
ATOM   2548  H   ALA A 167     -10.772  -2.947  16.394  1.00 98.81           H  
ATOM   2549  CA  ALA A 167     -11.525  -1.763  14.777  1.00 98.81           C  
ATOM   2550  HA  ALA A 167     -11.509  -2.190  13.774  1.00 98.81           H  
ATOM   2551  C   ALA A 167     -11.291  -0.245  14.630  1.00 98.81           C  
ATOM   2552  CB  ALA A 167     -12.892  -2.062  15.403  1.00 98.81           C  
ATOM   2553  HB1 ALA A 167     -13.679  -1.608  14.801  1.00 98.81           H  
ATOM   2554  HB2 ALA A 167     -12.938  -1.662  16.416  1.00 98.81           H  
ATOM   2555  HB3 ALA A 167     -13.052  -3.140  15.435  1.00 98.81           H  
ATOM   2556  O   ALA A 167     -11.456   0.305  13.540  1.00 98.81           O  
ATOM   2557  N   ARG A 168     -10.851   0.441  15.696  1.00 98.88           N  
ATOM   2558  H   ARG A 168     -10.740  -0.061  16.565  1.00 98.88           H  
ATOM   2559  CA  ARG A 168     -10.483   1.871  15.644  1.00 98.88           C  
ATOM   2560  HA  ARG A 168     -11.308   2.436  15.211  1.00 98.88           H  
ATOM   2561  C   ARG A 168      -9.290   2.123  14.721  1.00 98.88           C  
ATOM   2562  CB  ARG A 168     -10.202   2.415  17.057  1.00 98.88           C  
ATOM   2563  HB2 ARG A 168      -9.679   3.368  16.975  1.00 98.88           H  
ATOM   2564  HB3 ARG A 168      -9.563   1.716  17.597  1.00 98.88           H  
ATOM   2565  O   ARG A 168      -9.309   3.089  13.962  1.00 98.88           O  
ATOM   2566  CG  ARG A 168     -11.508   2.638  17.833  1.00 98.88           C  
ATOM   2567  HG2 ARG A 168     -12.042   1.689  17.883  1.00 98.88           H  
ATOM   2568  HG3 ARG A 168     -12.132   3.348  17.290  1.00 98.88           H  
ATOM   2569  CD  ARG A 168     -11.323   3.143  19.271  1.00 98.88           C  
ATOM   2570  HD2 ARG A 168     -10.671   2.456  19.811  1.00 98.88           H  
ATOM   2571  HD3 ARG A 168     -12.300   3.125  19.754  1.00 98.88           H  
ATOM   2572  NE  ARG A 168     -10.810   4.527  19.327  1.00 98.88           N  
ATOM   2573  HE  ARG A 168     -10.819   5.053  18.465  1.00 98.88           H  
ATOM   2574  NH1 ARG A 168     -10.384   4.677  21.590  1.00 98.88           N  
ATOM   2575 HH11 ARG A 168     -10.469   3.677  21.706  1.00 98.88           H  
ATOM   2576 HH12 ARG A 168     -10.244   5.286  22.384  1.00 98.88           H  
ATOM   2577  NH2 ARG A 168     -10.239   6.486  20.331  1.00 98.88           N  
ATOM   2578 HH21 ARG A 168     -10.525   6.979  19.497  1.00 98.88           H  
ATOM   2579 HH22 ARG A 168     -10.014   7.038  21.145  1.00 98.88           H  
ATOM   2580  CZ  ARG A 168     -10.473   5.216  20.408  1.00 98.88           C  
ATOM   2581  N   ALA A 169      -8.290   1.245  14.719  1.00 98.88           N  
ATOM   2582  H   ALA A 169      -8.320   0.471  15.366  1.00 98.88           H  
ATOM   2583  CA  ALA A 169      -7.152   1.354  13.808  1.00 98.88           C  
ATOM   2584  HA  ALA A 169      -6.732   2.355  13.892  1.00 98.88           H  
ATOM   2585  C   ALA A 169      -7.545   1.135  12.333  1.00 98.88           C  
ATOM   2586  CB  ALA A 169      -6.094   0.350  14.249  1.00 98.88           C  
ATOM   2587  HB1 ALA A 169      -5.211   0.442  13.617  1.00 98.88           H  
ATOM   2588  HB2 ALA A 169      -5.817   0.526  15.289  1.00 98.88           H  
ATOM   2589  HB3 ALA A 169      -6.510  -0.652  14.150  1.00 98.88           H  
ATOM   2590  O   ALA A 169      -7.072   1.867  11.463  1.00 98.88           O  
ATOM   2591  N   LEU A 170      -8.443   0.187  12.042  1.00 98.88           N  
ATOM   2592  H   LEU A 170      -8.755  -0.423  12.783  1.00 98.88           H  
ATOM   2593  CA  LEU A 170      -8.979  -0.026  10.689  1.00 98.88           C  
ATOM   2594  HA  LEU A 170      -8.151  -0.104   9.984  1.00 98.88           H  
ATOM   2595  C   LEU A 170      -9.838   1.160  10.216  1.00 98.88           C  
ATOM   2596  CB  LEU A 170      -9.783  -1.336  10.652  1.00 98.88           C  
ATOM   2597  HB2 LEU A 170     -10.577  -1.283  11.397  1.00 98.88           H  
ATOM   2598  HB3 LEU A 170     -10.259  -1.414   9.674  1.00 98.88           H  
ATOM   2599  O   LEU A 170      -9.692   1.632   9.087  1.00 98.88           O  
ATOM   2600  CG  LEU A 170      -8.965  -2.619  10.887  1.00 98.88           C  
ATOM   2601  HG  LEU A 170      -8.483  -2.581  11.864  1.00 98.88           H  
ATOM   2602  CD1 LEU A 170      -9.903  -3.822  10.862  1.00 98.88           C  
ATOM   2603 HD11 LEU A 170     -10.368  -3.907   9.880  1.00 98.88           H  
ATOM   2604 HD12 LEU A 170      -9.342  -4.734  11.067  1.00 98.88           H  
ATOM   2605 HD13 LEU A 170     -10.676  -3.709  11.622  1.00 98.88           H  
ATOM   2606  CD2 LEU A 170      -7.881  -2.830   9.833  1.00 98.88           C  
ATOM   2607 HD21 LEU A 170      -8.343  -2.790   8.847  1.00 98.88           H  
ATOM   2608 HD22 LEU A 170      -7.418  -3.806   9.978  1.00 98.88           H  
ATOM   2609 HD23 LEU A 170      -7.112  -2.062   9.919  1.00 98.88           H  
ATOM   2610  N   ARG A 171     -10.646   1.742  11.112  1.00 98.75           N  
ATOM   2611  H   ARG A 171     -10.780   1.277  11.998  1.00 98.75           H  
ATOM   2612  CA  ARG A 171     -11.346   3.011  10.854  1.00 98.75           C  
ATOM   2613  HA  ARG A 171     -11.980   2.883   9.977  1.00 98.75           H  
ATOM   2614  C   ARG A 171     -10.370   4.146  10.539  1.00 98.75           C  
ATOM   2615  CB  ARG A 171     -12.219   3.352  12.067  1.00 98.75           C  
ATOM   2616  HB2 ARG A 171     -11.600   3.448  12.960  1.00 98.75           H  
ATOM   2617  HB3 ARG A 171     -12.925   2.538  12.229  1.00 98.75           H  
ATOM   2618  O   ARG A 171     -10.577   4.897   9.586  1.00 98.75           O  
ATOM   2619  CG  ARG A 171     -12.995   4.653  11.854  1.00 98.75           C  
ATOM   2620  HG2 ARG A 171     -13.545   4.573  10.916  1.00 98.75           H  
ATOM   2621  HG3 ARG A 171     -12.315   5.503  11.806  1.00 98.75           H  
ATOM   2622  CD  ARG A 171     -14.007   4.882  12.969  1.00 98.75           C  
ATOM   2623  HD2 ARG A 171     -14.607   3.978  13.070  1.00 98.75           H  
ATOM   2624  HD3 ARG A 171     -14.666   5.696  12.667  1.00 98.75           H  
ATOM   2625  NE  ARG A 171     -13.397   5.213  14.276  1.00 98.75           N  
ATOM   2626  HE  ARG A 171     -12.393   5.205  14.382  1.00 98.75           H  
ATOM   2627  NH1 ARG A 171     -15.397   5.490  15.327  1.00 98.75           N  
ATOM   2628 HH11 ARG A 171     -15.906   5.595  16.193  1.00 98.75           H  
ATOM   2629 HH12 ARG A 171     -15.884   5.157  14.508  1.00 98.75           H  
ATOM   2630  NH2 ARG A 171     -13.569   5.741  16.507  1.00 98.75           N  
ATOM   2631 HH21 ARG A 171     -14.168   5.925  17.300  1.00 98.75           H  
ATOM   2632 HH22 ARG A 171     -12.567   5.778  16.624  1.00 98.75           H  
ATOM   2633  CZ  ARG A 171     -14.106   5.480  15.358  1.00 98.75           C  
ATOM   2634  N   ALA A 172      -9.300   4.268  11.320  1.00 98.88           N  
ATOM   2635  H   ALA A 172      -9.215   3.651  12.115  1.00 98.88           H  
ATOM   2636  CA  ALA A 172      -8.254   5.260  11.099  1.00 98.88           C  
ATOM   2637  HA  ALA A 172      -8.711   6.249  11.082  1.00 98.88           H  
ATOM   2638  C   ALA A 172      -7.550   5.057   9.743  1.00 98.88           C  
ATOM   2639  CB  ALA A 172      -7.288   5.201  12.286  1.00 98.88           C  
ATOM   2640  HB1 ALA A 172      -6.513   5.961  12.180  1.00 98.88           H  
ATOM   2641  HB2 ALA A 172      -6.810   4.223  12.338  1.00 98.88           H  
ATOM   2642  HB3 ALA A 172      -7.828   5.385  13.215  1.00 98.88           H  
ATOM   2643  O   ALA A 172      -7.256   6.039   9.061  1.00 98.88           O  
ATOM   2644  N   LEU A 173      -7.344   3.809   9.304  1.00 98.88           N  
ATOM   2645  H   LEU A 173      -7.555   3.044   9.929  1.00 98.88           H  
ATOM   2646  CA  LEU A 173      -6.813   3.487   7.974  1.00 98.88           C  
ATOM   2647  HA  LEU A 173      -5.864   4.008   7.853  1.00 98.88           H  
ATOM   2648  C   LEU A 173      -7.747   3.961   6.851  1.00 98.88           C  
ATOM   2649  CB  LEU A 173      -6.562   1.969   7.888  1.00 98.88           C  
ATOM   2650  HB2 LEU A 173      -5.879   1.681   8.686  1.00 98.88           H  
ATOM   2651  HB3 LEU A 173      -7.503   1.444   8.057  1.00 98.88           H  
ATOM   2652  O   LEU A 173      -7.291   4.587   5.894  1.00 98.88           O  
ATOM   2653  CG  LEU A 173      -6.002   1.484   6.539  1.00 98.88           C  
ATOM   2654  HG  LEU A 173      -6.653   1.810   5.728  1.00 98.88           H  
ATOM   2655  CD1 LEU A 173      -4.592   2.025   6.294  1.00 98.88           C  
ATOM   2656 HD11 LEU A 173      -4.213   1.650   5.343  1.00 98.88           H  
ATOM   2657 HD12 LEU A 173      -3.927   1.710   7.098  1.00 98.88           H  
ATOM   2658 HD13 LEU A 173      -4.616   3.113   6.243  1.00 98.88           H  
ATOM   2659  CD2 LEU A 173      -5.954  -0.043   6.515  1.00 98.88           C  
ATOM   2660 HD21 LEU A 173      -5.608  -0.388   5.540  1.00 98.88           H  
ATOM   2661 HD22 LEU A 173      -6.953  -0.444   6.684  1.00 98.88           H  
ATOM   2662 HD23 LEU A 173      -5.285  -0.417   7.291  1.00 98.88           H  
ATOM   2663  N   ALA A 174      -9.053   3.716   6.974  1.00 98.69           N  
ATOM   2664  H   ALA A 174      -9.373   3.163   7.756  1.00 98.69           H  
ATOM   2665  CA  ALA A 174     -10.032   4.202   6.003  1.00 98.69           C  
ATOM   2666  HA  ALA A 174      -9.755   3.838   5.014  1.00 98.69           H  
ATOM   2667  C   ALA A 174     -10.059   5.736   5.932  1.00 98.69           C  
ATOM   2668  CB  ALA A 174     -11.402   3.631   6.364  1.00 98.69           C  
ATOM   2669  HB1 ALA A 174     -11.680   3.935   7.372  1.00 98.69           H  
ATOM   2670  HB2 ALA A 174     -12.154   3.982   5.657  1.00 98.69           H  
ATOM   2671  HB3 ALA A 174     -11.356   2.542   6.330  1.00 98.69           H  
ATOM   2672  O   ALA A 174     -10.030   6.304   4.838  1.00 98.69           O  
ATOM   2673  N   TYR A 175     -10.036   6.421   7.080  1.00 98.81           N  
ATOM   2674  H   TYR A 175     -10.100   5.913   7.951  1.00 98.81           H  
ATOM   2675  CA  TYR A 175      -9.944   7.882   7.110  1.00 98.81           C  
ATOM   2676  HA  TYR A 175     -10.717   8.278   6.452  1.00 98.81           H  
ATOM   2677  C   TYR A 175      -8.621   8.416   6.564  1.00 98.81           C  
ATOM   2678  CB  TYR A 175     -10.186   8.417   8.523  1.00 98.81           C  
ATOM   2679  HB2 TYR A 175      -9.778   9.426   8.592  1.00 98.81           H  
ATOM   2680  HB3 TYR A 175      -9.647   7.800   9.242  1.00 98.81           H  
ATOM   2681  O   TYR A 175      -8.620   9.465   5.921  1.00 98.81           O  
ATOM   2682  CG  TYR A 175     -11.645   8.522   8.904  1.00 98.81           C  
ATOM   2683  CD1 TYR A 175     -12.542   9.227   8.076  1.00 98.81           C  
ATOM   2684  HD1 TYR A 175     -12.207   9.679   7.155  1.00 98.81           H  
ATOM   2685  CD2 TYR A 175     -12.093   7.964  10.114  1.00 98.81           C  
ATOM   2686  HD2 TYR A 175     -11.399   7.414  10.732  1.00 98.81           H  
ATOM   2687  CE1 TYR A 175     -13.886   9.367   8.456  1.00 98.81           C  
ATOM   2688  HE1 TYR A 175     -14.590   9.894   7.828  1.00 98.81           H  
ATOM   2689  CE2 TYR A 175     -13.434   8.126  10.513  1.00 98.81           C  
ATOM   2690  HE2 TYR A 175     -13.785   7.719  11.450  1.00 98.81           H  
ATOM   2691  OH  TYR A 175     -15.631   8.968  10.014  1.00 98.81           O  
ATOM   2692  HH  TYR A 175     -15.867   8.562  10.851  1.00 98.81           H  
ATOM   2693  CZ  TYR A 175     -14.330   8.821   9.674  1.00 98.81           C  
ATOM   2694  N   TYR A 176      -7.508   7.705   6.755  1.00 98.88           N  
ATOM   2695  H   TYR A 176      -7.544   6.889   7.348  1.00 98.88           H  
ATOM   2696  CA  TYR A 176      -6.240   8.050   6.117  1.00 98.88           C  
ATOM   2697  HA  TYR A 176      -5.977   9.072   6.388  1.00 98.88           H  
ATOM   2698  C   TYR A 176      -6.361   8.021   4.591  1.00 98.88           C  
ATOM   2699  CB  TYR A 176      -5.128   7.126   6.623  1.00 98.88           C  
ATOM   2700  HB2 TYR A 176      -5.520   6.115   6.736  1.00 98.88           H  
ATOM   2701  HB3 TYR A 176      -4.820   7.460   7.614  1.00 98.88           H  
ATOM   2702  O   TYR A 176      -5.954   8.984   3.940  1.00 98.88           O  
ATOM   2703  CG  TYR A 176      -3.912   7.071   5.719  1.00 98.88           C  
ATOM   2704  CD1 TYR A 176      -3.627   5.893   5.003  1.00 98.88           C  
ATOM   2705  HD1 TYR A 176      -4.274   5.033   5.087  1.00 98.88           H  
ATOM   2706  CD2 TYR A 176      -3.106   8.211   5.541  1.00 98.88           C  
ATOM   2707  HD2 TYR A 176      -3.364   9.129   6.048  1.00 98.88           H  
ATOM   2708  CE1 TYR A 176      -2.513   5.840   4.149  1.00 98.88           C  
ATOM   2709  HE1 TYR A 176      -2.306   4.942   3.586  1.00 98.88           H  
ATOM   2710  CE2 TYR A 176      -2.007   8.175   4.659  1.00 98.88           C  
ATOM   2711  HE2 TYR A 176      -1.412   9.062   4.501  1.00 98.88           H  
ATOM   2712  OH  TYR A 176      -0.658   6.894   3.105  1.00 98.88           O  
ATOM   2713  HH  TYR A 176      -0.471   7.708   2.632  1.00 98.88           H  
ATOM   2714  CZ  TYR A 176      -1.705   6.979   3.968  1.00 98.88           C  
ATOM   2715  N   HIS A 177      -6.992   6.996   4.013  1.00 98.75           N  
ATOM   2716  H   HIS A 177      -7.280   6.210   4.579  1.00 98.75           H  
ATOM   2717  CA  HIS A 177      -7.234   6.965   2.569  1.00 98.75           C  
ATOM   2718  HA  HIS A 177      -6.293   7.179   2.063  1.00 98.75           H  
ATOM   2719  C   HIS A 177      -8.211   8.059   2.114  1.00 98.75           C  
ATOM   2720  CB  HIS A 177      -7.690   5.568   2.135  1.00 98.75           C  
ATOM   2721  HB2 HIS A 177      -8.591   5.295   2.685  1.00 98.75           H  
ATOM   2722  HB3 HIS A 177      -7.938   5.595   1.074  1.00 98.75           H  
ATOM   2723  O   HIS A 177      -7.989   8.655   1.061  1.00 98.75           O  
ATOM   2724  CG  HIS A 177      -6.642   4.502   2.337  1.00 98.75           C  
ATOM   2725  CD2 HIS A 177      -5.288   4.614   2.149  1.00 98.75           C  
ATOM   2726  HD2 HIS A 177      -4.760   5.496   1.820  1.00 98.75           H  
ATOM   2727  ND1 HIS A 177      -6.877   3.214   2.750  1.00 98.75           N  
ATOM   2728  HD1 HIS A 177      -7.772   2.818   2.999  1.00 98.75           H  
ATOM   2729  CE1 HIS A 177      -5.702   2.575   2.834  1.00 98.75           C  
ATOM   2730  HE1 HIS A 177      -5.573   1.553   3.161  1.00 98.75           H  
ATOM   2731  NE2 HIS A 177      -4.701   3.386   2.471  1.00 98.75           N  
ATOM   2732  N   PHE A 178      -9.231   8.414   2.906  1.00 98.69           N  
ATOM   2733  H   PHE A 178      -9.425   7.867   3.733  1.00 98.69           H  
ATOM   2734  CA  PHE A 178     -10.049   9.596   2.606  1.00 98.69           C  
ATOM   2735  HA  PHE A 178     -10.470   9.466   1.609  1.00 98.69           H  
ATOM   2736  C   PHE A 178      -9.224  10.892   2.587  1.00 98.69           C  
ATOM   2737  CB  PHE A 178     -11.220   9.750   3.578  1.00 98.69           C  
ATOM   2738  HB2 PHE A 178     -11.510  10.800   3.550  1.00 98.69           H  
ATOM   2739  HB3 PHE A 178     -10.901   9.524   4.595  1.00 98.69           H  
ATOM   2740  O   PHE A 178      -9.315  11.685   1.647  1.00 98.69           O  
ATOM   2741  CG  PHE A 178     -12.456   8.955   3.219  1.00 98.69           C  
ATOM   2742  CD1 PHE A 178     -13.223   9.334   2.101  1.00 98.69           C  
ATOM   2743  HD1 PHE A 178     -12.924  10.179   1.498  1.00 98.69           H  
ATOM   2744  CD2 PHE A 178     -12.870   7.872   4.016  1.00 98.69           C  
ATOM   2745  HD2 PHE A 178     -12.297   7.581   4.883  1.00 98.69           H  
ATOM   2746  CE1 PHE A 178     -14.387   8.618   1.777  1.00 98.69           C  
ATOM   2747  HE1 PHE A 178     -14.981   8.895   0.918  1.00 98.69           H  
ATOM   2748  CE2 PHE A 178     -14.040   7.165   3.692  1.00 98.69           C  
ATOM   2749  HE2 PHE A 178     -14.354   6.336   4.308  1.00 98.69           H  
ATOM   2750  CZ  PHE A 178     -14.799   7.539   2.571  1.00 98.69           C  
ATOM   2751  HZ  PHE A 178     -15.700   7.000   2.318  1.00 98.69           H  
ATOM   2752  N   MET A 179      -8.398  11.099   3.612  1.00 98.69           N  
ATOM   2753  H   MET A 179      -8.375  10.404   4.345  1.00 98.69           H  
ATOM   2754  CA  MET A 179      -7.546  12.276   3.760  1.00 98.69           C  
ATOM   2755  HA  MET A 179      -8.173  13.168   3.752  1.00 98.69           H  
ATOM   2756  C   MET A 179      -6.538  12.400   2.616  1.00 98.69           C  
ATOM   2757  CB  MET A 179      -6.831  12.186   5.114  1.00 98.69           C  
ATOM   2758  HB2 MET A 179      -6.241  11.269   5.147  1.00 98.69           H  
ATOM   2759  HB3 MET A 179      -7.578  12.134   5.906  1.00 98.69           H  
ATOM   2760  O   MET A 179      -6.382  13.488   2.062  1.00 98.69           O  
ATOM   2761  CG  MET A 179      -5.913  13.381   5.380  1.00 98.69           C  
ATOM   2762  HG2 MET A 179      -5.079  13.371   4.679  1.00 98.69           H  
ATOM   2763  HG3 MET A 179      -6.489  14.294   5.226  1.00 98.69           H  
ATOM   2764  SD  MET A 179      -5.258  13.439   7.063  1.00 98.69           S  
ATOM   2765  CE  MET A 179      -4.156  12.005   7.084  1.00 98.69           C  
ATOM   2766  HE1 MET A 179      -3.239  12.239   6.543  1.00 98.69           H  
ATOM   2767  HE2 MET A 179      -4.638  11.143   6.623  1.00 98.69           H  
ATOM   2768  HE3 MET A 179      -3.913  11.762   8.118  1.00 98.69           H  
ATOM   2769  N   ASP A 180      -5.877  11.301   2.252  1.00 98.50           N  
ATOM   2770  H   ASP A 180      -6.032  10.448   2.769  1.00 98.50           H  
ATOM   2771  CA  ASP A 180      -4.845  11.295   1.221  1.00 98.50           C  
ATOM   2772  HA  ASP A 180      -4.183  12.145   1.387  1.00 98.50           H  
ATOM   2773  C   ASP A 180      -5.417  11.437  -0.196  1.00 98.50           C  
ATOM   2774  CB  ASP A 180      -4.008  10.018   1.343  1.00 98.50           C  
ATOM   2775  HB2 ASP A 180      -3.632   9.924   2.362  1.00 98.50           H  
ATOM   2776  HB3 ASP A 180      -4.620   9.145   1.115  1.00 98.50           H  
ATOM   2777  O   ASP A 180      -4.898  12.219  -0.997  1.00 98.50           O  
ATOM   2778  CG  ASP A 180      -2.830  10.103   0.378  1.00 98.50           C  
ATOM   2779  OD1 ASP A 180      -1.834  10.777   0.736  1.00 98.50           O  
ATOM   2780  OD2 ASP A 180      -2.936   9.585  -0.746  1.00 98.50           O  
ATOM   2781  N   LEU A 181      -6.499  10.717  -0.505  1.00 98.62           N  
ATOM   2782  H   LEU A 181      -6.865  10.082   0.189  1.00 98.62           H  
ATOM   2783  CA  LEU A 181      -7.056  10.658  -1.858  1.00 98.62           C  
ATOM   2784  HA  LEU A 181      -6.243  10.737  -2.580  1.00 98.62           H  
ATOM   2785  C   LEU A 181      -8.017  11.814  -2.147  1.00 98.62           C  
ATOM   2786  CB  LEU A 181      -7.758   9.305  -2.060  1.00 98.62           C  
ATOM   2787  HB2 LEU A 181      -8.235   9.296  -3.040  1.00 98.62           H  
ATOM   2788  HB3 LEU A 181      -8.553   9.216  -1.319  1.00 98.62           H  
ATOM   2789  O   LEU A 181      -7.993  12.372  -3.244  1.00 98.62           O  
ATOM   2790  CG  LEU A 181      -6.838   8.076  -1.949  1.00 98.62           C  
ATOM   2791  HG  LEU A 181      -6.296   8.082  -1.003  1.00 98.62           H  
ATOM   2792  CD1 LEU A 181      -7.684   6.808  -2.020  1.00 98.62           C  
ATOM   2793 HD11 LEU A 181      -8.400   6.800  -1.199  1.00 98.62           H  
ATOM   2794 HD12 LEU A 181      -7.036   5.936  -1.926  1.00 98.62           H  
ATOM   2795 HD13 LEU A 181      -8.212   6.774  -2.973  1.00 98.62           H  
ATOM   2796  CD2 LEU A 181      -5.844   8.023  -3.102  1.00 98.62           C  
ATOM   2797 HD21 LEU A 181      -6.364   8.054  -4.060  1.00 98.62           H  
ATOM   2798 HD22 LEU A 181      -5.135   8.847  -3.021  1.00 98.62           H  
ATOM   2799 HD23 LEU A 181      -5.272   7.098  -3.036  1.00 98.62           H  
ATOM   2800  N   PHE A 182      -8.863  12.182  -1.186  1.00 98.62           N  
ATOM   2801  H   PHE A 182      -8.821  11.694  -0.303  1.00 98.62           H  
ATOM   2802  CA  PHE A 182      -9.976  13.115  -1.398  1.00 98.62           C  
ATOM   2803  HA  PHE A 182     -10.038  13.382  -2.453  1.00 98.62           H  
ATOM   2804  C   PHE A 182      -9.822  14.421  -0.630  1.00 98.62           C  
ATOM   2805  CB  PHE A 182     -11.290  12.423  -1.023  1.00 98.62           C  
ATOM   2806  HB2 PHE A 182     -11.290  12.188   0.041  1.00 98.62           H  
ATOM   2807  HB3 PHE A 182     -12.114  13.115  -1.199  1.00 98.62           H  
ATOM   2808  O   PHE A 182     -10.499  15.397  -0.936  1.00 98.62           O  
ATOM   2809  CG  PHE A 182     -11.545  11.161  -1.815  1.00 98.62           C  
ATOM   2810  CD1 PHE A 182     -12.067  11.243  -3.114  1.00 98.62           C  
ATOM   2811  HD1 PHE A 182     -12.308  12.203  -3.545  1.00 98.62           H  
ATOM   2812  CD2 PHE A 182     -11.231   9.905  -1.271  1.00 98.62           C  
ATOM   2813  HD2 PHE A 182     -10.791   9.846  -0.287  1.00 98.62           H  
ATOM   2814  CE1 PHE A 182     -12.290  10.069  -3.848  1.00 98.62           C  
ATOM   2815  HE1 PHE A 182     -12.732  10.153  -4.830  1.00 98.62           H  
ATOM   2816  CE2 PHE A 182     -11.446   8.728  -2.007  1.00 98.62           C  
ATOM   2817  HE2 PHE A 182     -11.197   7.770  -1.576  1.00 98.62           H  
ATOM   2818  CZ  PHE A 182     -11.978   8.810  -3.304  1.00 98.62           C  
ATOM   2819  HZ  PHE A 182     -12.156   7.911  -3.876  1.00 98.62           H  
ATOM   2820  N   GLY A 183      -8.942  14.475   0.367  1.00 98.31           N  
ATOM   2821  H   GLY A 183      -8.429  13.638   0.602  1.00 98.31           H  
ATOM   2822  CA  GLY A 183      -8.712  15.679   1.157  1.00 98.31           C  
ATOM   2823  HA2 GLY A 183      -7.841  15.458   1.773  1.00 98.31           H  
ATOM   2824  HA3 GLY A 183      -8.485  16.517   0.497  1.00 98.31           H  
ATOM   2825  C   GLY A 183      -9.872  16.081   2.080  1.00 98.31           C  
ATOM   2826  O   GLY A 183      -9.867  17.168   2.662  1.00 98.31           O  
ATOM   2827  N   LYS A 184     -10.875  15.219   2.197  1.00 97.81           N  
ATOM   2828  H   LYS A 184     -10.817  14.356   1.676  1.00 97.81           H  
ATOM   2829  CA  LYS A 184     -12.038  15.368   3.065  1.00 97.81           C  
ATOM   2830  HA  LYS A 184     -11.705  15.615   4.073  1.00 97.81           H  
ATOM   2831  C   LYS A 184     -12.788  14.043   3.132  1.00 97.81           C  
ATOM   2832  CB  LYS A 184     -12.958  16.494   2.557  1.00 97.81           C  
ATOM   2833  HB2 LYS A 184     -12.434  17.447   2.621  1.00 97.81           H  
ATOM   2834  HB3 LYS A 184     -13.827  16.557   3.212  1.00 97.81           H  
ATOM   2835  O   LYS A 184     -12.598  13.177   2.276  1.00 97.81           O  
ATOM   2836  CG  LYS A 184     -13.437  16.267   1.116  1.00 97.81           C  
ATOM   2837  HG2 LYS A 184     -13.931  15.298   1.054  1.00 97.81           H  
ATOM   2838  HG3 LYS A 184     -12.594  16.280   0.425  1.00 97.81           H  
ATOM   2839  CD  LYS A 184     -14.443  17.330   0.692  1.00 97.81           C  
ATOM   2840  HD2 LYS A 184     -15.197  17.409   1.475  1.00 97.81           H  
ATOM   2841  HD3 LYS A 184     -14.941  16.998  -0.219  1.00 97.81           H  
ATOM   2842  CE  LYS A 184     -13.815  18.696   0.434  1.00 97.81           C  
ATOM   2843  HE2 LYS A 184     -13.174  18.631  -0.445  1.00 97.81           H  
ATOM   2844  HE3 LYS A 184     -13.216  18.988   1.296  1.00 97.81           H  
ATOM   2845  NZ  LYS A 184     -14.910  19.663   0.221  1.00 97.81           N  
ATOM   2846  HZ1 LYS A 184     -14.609  20.588  -0.050  1.00 97.81           H  
ATOM   2847  HZ2 LYS A 184     -15.479  19.753   1.051  1.00 97.81           H  
ATOM   2848  HZ3 LYS A 184     -15.568  19.316  -0.462  1.00 97.81           H  
ATOM   2849  N   ALA A 185     -13.653  13.907   4.126  1.00 97.69           N  
ATOM   2850  H   ALA A 185     -13.757  14.664   4.786  1.00 97.69           H  
ATOM   2851  CA  ALA A 185     -14.514  12.743   4.288  1.00 97.69           C  
ATOM   2852  HA  ALA A 185     -14.680  12.283   3.314  1.00 97.69           H  
ATOM   2853  C   ALA A 185     -15.853  13.156   4.905  1.00 97.69           C  
ATOM   2854  CB  ALA A 185     -13.828  11.730   5.213  1.00 97.69           C  
ATOM   2855  HB1 ALA A 185     -13.961  12.037   6.250  1.00 97.69           H  
ATOM   2856  HB2 ALA A 185     -14.278  10.745   5.086  1.00 97.69           H  
ATOM   2857  HB3 ALA A 185     -12.759  11.676   5.009  1.00 97.69           H  
ATOM   2858  O   ALA A 185     -15.864  14.100   5.698  1.00 97.69           O  
ATOM   2859  N   PRO A 186     -16.953  12.434   4.628  1.00 96.19           N  
ATOM   2860  CA  PRO A 186     -18.090  12.445   5.536  1.00 96.19           C  
ATOM   2861  HA  PRO A 186     -18.467  13.457   5.681  1.00 96.19           H  
ATOM   2862  C   PRO A 186     -17.651  11.854   6.883  1.00 96.19           C  
ATOM   2863  CB  PRO A 186     -19.153  11.585   4.857  1.00 96.19           C  
ATOM   2864  HB2 PRO A 186     -19.762  12.201   4.196  1.00 96.19           H  
ATOM   2865  HB3 PRO A 186     -19.791  11.096   5.593  1.00 96.19           H  
ATOM   2866  O   PRO A 186     -17.037  10.785   6.921  1.00 96.19           O  
ATOM   2867  CG  PRO A 186     -18.341  10.579   4.037  1.00 96.19           C  
ATOM   2868  HG2 PRO A 186     -18.061   9.733   4.664  1.00 96.19           H  
ATOM   2869  HG3 PRO A 186     -18.891  10.236   3.161  1.00 96.19           H  
ATOM   2870  CD  PRO A 186     -17.088  11.364   3.645  1.00 96.19           C  
ATOM   2871  HD2 PRO A 186     -17.220  11.808   2.659  1.00 96.19           H  
ATOM   2872  HD3 PRO A 186     -16.225  10.697   3.648  1.00 96.19           H  
ATOM   2873  N   PHE A 187     -17.938  12.547   7.980  1.00 96.38           N  
ATOM   2874  H   PHE A 187     -18.425  13.429   7.900  1.00 96.38           H  
ATOM   2875  CA  PHE A 187     -17.486  12.140   9.305  1.00 96.38           C  
ATOM   2876  HA  PHE A 187     -16.615  11.494   9.193  1.00 96.38           H  
ATOM   2877  C   PHE A 187     -18.554  11.356  10.061  1.00 96.38           C  
ATOM   2878  CB  PHE A 187     -17.037  13.364  10.095  1.00 96.38           C  
ATOM   2879  HB2 PHE A 187     -16.349  13.943   9.479  1.00 96.38           H  
ATOM   2880  HB3 PHE A 187     -17.899  14.000  10.295  1.00 96.38           H  
ATOM   2881  O   PHE A 187     -19.573  11.906  10.468  1.00 96.38           O  
ATOM   2882  CG  PHE A 187     -16.343  13.007  11.393  1.00 96.38           C  
ATOM   2883  CD1 PHE A 187     -16.914  13.390  12.619  1.00 96.38           C  
ATOM   2884  HD1 PHE A 187     -17.850  13.930  12.634  1.00 96.38           H  
ATOM   2885  CD2 PHE A 187     -15.146  12.264  11.381  1.00 96.38           C  
ATOM   2886  HD2 PHE A 187     -14.714  11.945  10.444  1.00 96.38           H  
ATOM   2887  CE1 PHE A 187     -16.279  13.056  13.827  1.00 96.38           C  
ATOM   2888  HE1 PHE A 187     -16.726  13.343  14.767  1.00 96.38           H  
ATOM   2889  CE2 PHE A 187     -14.507  11.935  12.588  1.00 96.38           C  
ATOM   2890  HE2 PHE A 187     -13.590  11.365  12.577  1.00 96.38           H  
ATOM   2891  CZ  PHE A 187     -15.072  12.335  13.811  1.00 96.38           C  
ATOM   2892  HZ  PHE A 187     -14.589  12.073  14.740  1.00 96.38           H  
ATOM   2893  N   TYR A 188     -18.283  10.073  10.280  1.00 93.81           N  
ATOM   2894  H   TYR A 188     -17.416   9.708   9.912  1.00 93.81           H  
ATOM   2895  CA  TYR A 188     -19.109   9.178  11.081  1.00 93.81           C  
ATOM   2896  HA  TYR A 188     -19.912   9.746  11.550  1.00 93.81           H  
ATOM   2897  C   TYR A 188     -18.291   8.516  12.192  1.00 93.81           C  
ATOM   2898  CB  TYR A 188     -19.742   8.101  10.193  1.00 93.81           C  
ATOM   2899  HB2 TYR A 188     -18.948   7.525   9.717  1.00 93.81           H  
ATOM   2900  HB3 TYR A 188     -20.297   7.415  10.832  1.00 93.81           H  
ATOM   2901  O   TYR A 188     -17.177   8.022  11.979  1.00 93.81           O  
ATOM   2902  CG  TYR A 188     -20.690   8.608   9.123  1.00 93.81           C  
ATOM   2903  CD1 TYR A 188     -22.033   8.883   9.449  1.00 93.81           C  
ATOM   2904  HD1 TYR A 188     -22.368   8.788  10.471  1.00 93.81           H  
ATOM   2905  CD2 TYR A 188     -20.247   8.740   7.793  1.00 93.81           C  
ATOM   2906  HD2 TYR A 188     -19.218   8.528   7.544  1.00 93.81           H  
ATOM   2907  CE1 TYR A 188     -22.938   9.283   8.445  1.00 93.81           C  
ATOM   2908  HE1 TYR A 188     -23.965   9.502   8.700  1.00 93.81           H  
ATOM   2909  CE2 TYR A 188     -21.152   9.133   6.788  1.00 93.81           C  
ATOM   2910  HE2 TYR A 188     -20.833   9.194   5.758  1.00 93.81           H  
ATOM   2911  OH  TYR A 188     -23.340   9.863   6.144  1.00 93.81           O  
ATOM   2912  HH  TYR A 188     -24.249   9.851   6.454  1.00 93.81           H  
ATOM   2913  CZ  TYR A 188     -22.492   9.424   7.113  1.00 93.81           C  
ATOM   2914  N   THR A 189     -18.902   8.399  13.359  1.00 94.56           N  
ATOM   2915  H   THR A 189     -19.804   8.843  13.456  1.00 94.56           H  
ATOM   2916  CA  THR A 189     -18.427   7.634  14.509  1.00 94.56           C  
ATOM   2917  HA  THR A 189     -17.522   7.087  14.241  1.00 94.56           H  
ATOM   2918  C   THR A 189     -19.473   6.599  14.924  1.00 94.56           C  
ATOM   2919  CB  THR A 189     -18.074   8.564  15.681  1.00 94.56           C  
ATOM   2920  HB  THR A 189     -17.628   7.964  16.474  1.00 94.56           H  
ATOM   2921  O   THR A 189     -20.591   6.554  14.410  1.00 94.56           O  
ATOM   2922  CG2 THR A 189     -17.062   9.647  15.300  1.00 94.56           C  
ATOM   2923 HG21 THR A 189     -16.767  10.195  16.195  1.00 94.56           H  
ATOM   2924 HG22 THR A 189     -16.178   9.187  14.857  1.00 94.56           H  
ATOM   2925 HG23 THR A 189     -17.501  10.345  14.587  1.00 94.56           H  
ATOM   2926  OG1 THR A 189     -19.230   9.187  16.202  1.00 94.56           O  
ATOM   2927  HG1 THR A 189     -19.728   9.557  15.470  1.00 94.56           H  
ATOM   2928  N   GLU A 190     -19.130   5.750  15.886  1.00 94.81           N  
ATOM   2929  H   GLU A 190     -18.213   5.825  16.303  1.00 94.81           H  
ATOM   2930  CA  GLU A 190     -20.063   4.814  16.513  1.00 94.81           C  
ATOM   2931  HA  GLU A 190     -20.506   4.189  15.738  1.00 94.81           H  
ATOM   2932  C   GLU A 190     -21.231   5.511  17.234  1.00 94.81           C  
ATOM   2933  CB  GLU A 190     -19.289   3.886  17.463  1.00 94.81           C  
ATOM   2934  HB2 GLU A 190     -18.504   3.391  16.892  1.00 94.81           H  
ATOM   2935  HB3 GLU A 190     -19.986   3.118  17.799  1.00 94.81           H  
ATOM   2936  O   GLU A 190     -22.267   4.889  17.472  1.00 94.81           O  
ATOM   2937  CG  GLU A 190     -18.666   4.524  18.722  1.00 94.81           C  
ATOM   2938  HG2 GLU A 190     -19.293   5.337  19.089  1.00 94.81           H  
ATOM   2939  HG3 GLU A 190     -18.658   3.757  19.497  1.00 94.81           H  
ATOM   2940  CD  GLU A 190     -17.226   5.026  18.531  1.00 94.81           C  
ATOM   2941  OE1 GLU A 190     -16.380   4.748  19.407  1.00 94.81           O  
ATOM   2942  OE2 GLU A 190     -16.936   5.672  17.499  1.00 94.81           O  
ATOM   2943  N   ASN A 191     -21.081   6.805  17.541  1.00 93.06           N  
ATOM   2944  H   ASN A 191     -20.224   7.261  17.261  1.00 93.06           H  
ATOM   2945  CA  ASN A 191     -22.083   7.614  18.236  1.00 93.06           C  
ATOM   2946  HA  ASN A 191     -22.584   6.988  18.975  1.00 93.06           H  
ATOM   2947  C   ASN A 191     -23.169   8.161  17.302  1.00 93.06           C  
ATOM   2948  CB  ASN A 191     -21.378   8.762  18.971  1.00 93.06           C  
ATOM   2949  HB2 ASN A 191     -20.940   9.444  18.243  1.00 93.06           H  
ATOM   2950  HB3 ASN A 191     -22.114   9.318  19.553  1.00 93.06           H  
ATOM   2951  O   ASN A 191     -24.194   8.652  17.774  1.00 93.06           O  
ATOM   2952  CG  ASN A 191     -20.312   8.263  19.922  1.00 93.06           C  
ATOM   2953  ND2 ASN A 191     -19.076   8.641  19.704  1.00 93.06           N  
ATOM   2954 HD21 ASN A 191     -18.368   8.191  20.267  1.00 93.06           H  
ATOM   2955 HD22 ASN A 191     -18.857   9.147  18.858  1.00 93.06           H  
ATOM   2956  OD1 ASN A 191     -20.572   7.521  20.852  1.00 93.06           O  
ATOM   2957  N   ASP A 192     -22.954   8.086  15.989  1.00 90.44           N  
ATOM   2958  H   ASP A 192     -22.091   7.683  15.653  1.00 90.44           H  
ATOM   2959  CA  ASP A 192     -23.939   8.499  15.000  1.00 90.44           C  
ATOM   2960  HA  ASP A 192     -24.448   9.387  15.375  1.00 90.44           H  
ATOM   2961  C   ASP A 192     -24.991   7.403  14.799  1.00 90.44           C  
ATOM   2962  CB  ASP A 192     -23.241   8.902  13.698  1.00 90.44           C  
ATOM   2963  HB2 ASP A 192     -23.992   9.183  12.959  1.00 90.44           H  
ATOM   2964  HB3 ASP A 192     -22.672   8.059  13.306  1.00 90.44           H  
ATOM   2965  O   ASP A 192     -24.697   6.202  14.868  1.00 90.44           O  
ATOM   2966  CG  ASP A 192     -22.319  10.094  13.955  1.00 90.44           C  
ATOM   2967  OD1 ASP A 192     -22.863  11.198  14.164  1.00 90.44           O  
ATOM   2968  OD2 ASP A 192     -21.085   9.878  14.005  1.00 90.44           O  
ATOM   2969  N   ALA A 193     -26.235   7.822  14.557  1.00 83.62           N  
ATOM   2970  H   ALA A 193     -26.400   8.815  14.473  1.00 83.62           H  
ATOM   2971  CA  ALA A 193     -27.345   6.902  14.344  1.00 83.62           C  
ATOM   2972  HA  ALA A 193     -27.357   6.199  15.177  1.00 83.62           H  
ATOM   2973  C   ALA A 193     -27.158   6.090  13.051  1.00 83.62           C  
ATOM   2974  CB  ALA A 193     -28.669   7.676  14.357  1.00 83.62           C  
ATOM   2975  HB1 ALA A 193     -29.497   6.982  14.211  1.00 83.62           H  
ATOM   2976  HB2 ALA A 193     -28.792   8.180  15.316  1.00 83.62           H  
ATOM   2977  HB3 ALA A 193     -28.681   8.414  13.556  1.00 83.62           H  
ATOM   2978  O   ALA A 193     -26.724   6.614  12.024  1.00 83.62           O  
ATOM   2979  N   VAL A 194     -27.537   4.812  13.097  1.00 82.31           N  
ATOM   2980  H   VAL A 194     -27.892   4.441  13.966  1.00 82.31           H  
ATOM   2981  CA  VAL A 194     -27.577   3.944  11.913  1.00 82.31           C  
ATOM   2982  HA  VAL A 194     -26.653   4.087  11.353  1.00 82.31           H  
ATOM   2983  C   VAL A 194     -28.746   4.356  11.013  1.00 82.31           C  
ATOM   2984  CB  VAL A 194     -27.664   2.456  12.313  1.00 82.31           C  
ATOM   2985  HB  VAL A 194     -28.578   2.290  12.883  1.00 82.31           H  
ATOM   2986  O   VAL A 194     -29.835   4.669  11.498  1.00 82.31           O  
ATOM   2987  CG1 VAL A 194     -27.673   1.529  11.090  1.00 82.31           C  
ATOM   2988 HG11 VAL A 194     -27.654   0.490  11.418  1.00 82.31           H  
ATOM   2989 HG12 VAL A 194     -28.582   1.674  10.507  1.00 82.31           H  
ATOM   2990 HG13 VAL A 194     -26.798   1.714  10.466  1.00 82.31           H  
ATOM   2991  CG2 VAL A 194     -26.466   2.057  13.182  1.00 82.31           C  
ATOM   2992 HG21 VAL A 194     -25.539   2.240  12.638  1.00 82.31           H  
ATOM   2993 HG22 VAL A 194     -26.460   2.621  14.115  1.00 82.31           H  
ATOM   2994 HG23 VAL A 194     -26.521   0.997  13.431  1.00 82.31           H  
ATOM   2995  N   GLY A 195     -28.528   4.345   9.697  1.00 77.31           N  
ATOM   2996  H   GLY A 195     -27.590   4.159   9.372  1.00 77.31           H  
ATOM   2997  CA  GLY A 195     -29.547   4.628   8.684  1.00 77.31           C  
ATOM   2998  HA2 GLY A 195     -30.502   4.841   9.164  1.00 77.31           H  
ATOM   2999  HA3 GLY A 195     -29.680   3.746   8.057  1.00 77.31           H  
ATOM   3000  C   GLY A 195     -29.181   5.805   7.779  1.00 77.31           C  
ATOM   3001  O   GLY A 195     -28.009   6.092   7.547  1.00 77.31           O  
ATOM   3002  N   PHE A 196     -30.197   6.493   7.249  1.00 75.31           N  
ATOM   3003  H   PHE A 196     -31.137   6.204   7.482  1.00 75.31           H  
ATOM   3004  CA  PHE A 196     -30.034   7.617   6.318  1.00 75.31           C  
ATOM   3005  HA  PHE A 196     -29.209   7.381   5.645  1.00 75.31           H  
ATOM   3006  C   PHE A 196     -29.644   8.917   7.038  1.00 75.31           C  
ATOM   3007  CB  PHE A 196     -31.297   7.779   5.456  1.00 75.31           C  
ATOM   3008  HB2 PHE A 196     -31.179   8.663   4.829  1.00 75.31           H  
ATOM   3009  HB3 PHE A 196     -32.154   7.954   6.106  1.00 75.31           H  
ATOM   3010  O   PHE A 196     -30.397   9.892   7.044  1.00 75.31           O  
ATOM   3011  CG  PHE A 196     -31.582   6.604   4.545  1.00 75.31           C  
ATOM   3012  CD1 PHE A 196     -30.862   6.457   3.344  1.00 75.31           C  
ATOM   3013  HD1 PHE A 196     -30.104   7.177   3.074  1.00 75.31           H  
ATOM   3014  CD2 PHE A 196     -32.556   5.651   4.899  1.00 75.31           C  
ATOM   3015  HD2 PHE A 196     -33.107   5.753   5.822  1.00 75.31           H  
ATOM   3016  CE1 PHE A 196     -31.112   5.359   2.503  1.00 75.31           C  
ATOM   3017  HE1 PHE A 196     -30.545   5.234   1.592  1.00 75.31           H  
ATOM   3018  CE2 PHE A 196     -32.803   4.552   4.058  1.00 75.31           C  
ATOM   3019  HE2 PHE A 196     -33.534   3.809   4.339  1.00 75.31           H  
ATOM   3020  CZ  PHE A 196     -32.081   4.405   2.861  1.00 75.31           C  
ATOM   3021  HZ  PHE A 196     -32.257   3.549   2.227  1.00 75.31           H  
ATOM   3022  N   VAL A 197     -28.464   8.930   7.657  1.00 80.06           N  
ATOM   3023  H   VAL A 197     -27.916   8.081   7.647  1.00 80.06           H  
ATOM   3024  CA  VAL A 197     -27.867  10.127   8.260  1.00 80.06           C  
ATOM   3025  HA  VAL A 197     -28.651  10.863   8.439  1.00 80.06           H  
ATOM   3026  C   VAL A 197     -26.862  10.731   7.287  1.00 80.06           C  
ATOM   3027  CB  VAL A 197     -27.220   9.822   9.622  1.00 80.06           C  
ATOM   3028  HB  VAL A 197     -26.414   9.101   9.491  1.00 80.06           H  
ATOM   3029  O   VAL A 197     -25.921  10.068   6.853  1.00 80.06           O  
ATOM   3030  CG1 VAL A 197     -26.649  11.097  10.261  1.00 80.06           C  
ATOM   3031 HG11 VAL A 197     -27.429  11.848  10.384  1.00 80.06           H  
ATOM   3032 HG12 VAL A 197     -26.228  10.857  11.238  1.00 80.06           H  
ATOM   3033 HG13 VAL A 197     -25.843  11.504   9.652  1.00 80.06           H  
ATOM   3034  CG2 VAL A 197     -28.254   9.238  10.592  1.00 80.06           C  
ATOM   3035 HG21 VAL A 197     -28.598   8.267  10.235  1.00 80.06           H  
ATOM   3036 HG22 VAL A 197     -27.781   9.084  11.562  1.00 80.06           H  
ATOM   3037 HG23 VAL A 197     -29.102   9.914  10.701  1.00 80.06           H  
ATOM   3038  N   GLN A 198     -27.047  12.005   6.951  1.00 85.81           N  
ATOM   3039  H   GLN A 198     -27.815  12.510   7.369  1.00 85.81           H  
ATOM   3040  CA  GLN A 198     -26.083  12.773   6.166  1.00 85.81           C  
ATOM   3041  HA  GLN A 198     -25.564  12.120   5.464  1.00 85.81           H  
ATOM   3042  C   GLN A 198     -25.040  13.367   7.115  1.00 85.81           C  
ATOM   3043  CB  GLN A 198     -26.822  13.852   5.360  1.00 85.81           C  
ATOM   3044  HB2 GLN A 198     -27.430  14.464   6.026  1.00 85.81           H  
ATOM   3045  HB3 GLN A 198     -26.086  14.501   4.886  1.00 85.81           H  
ATOM   3046  O   GLN A 198     -25.335  14.324   7.827  1.00 85.81           O  
ATOM   3047  CG  GLN A 198     -27.720  13.222   4.283  1.00 85.81           C  
ATOM   3048  HG2 GLN A 198     -27.138  12.509   3.699  1.00 85.81           H  
ATOM   3049  HG3 GLN A 198     -28.531  12.679   4.766  1.00 85.81           H  
ATOM   3050  CD  GLN A 198     -28.324  14.238   3.321  1.00 85.81           C  
ATOM   3051  NE2 GLN A 198     -29.320  13.856   2.557  1.00 85.81           N  
ATOM   3052 HE21 GLN A 198     -29.648  14.527   1.877  1.00 85.81           H  
ATOM   3053 HE22 GLN A 198     -29.575  12.879   2.532  1.00 85.81           H  
ATOM   3054  OE1 GLN A 198     -27.897  15.370   3.173  1.00 85.81           O  
ATOM   3055  N   ALA A 199     -23.842  12.780   7.166  1.00 88.44           N  
ATOM   3056  H   ALA A 199     -23.647  11.974   6.591  1.00 88.44           H  
ATOM   3057  CA  ALA A 199     -22.756  13.325   7.977  1.00 88.44           C  
ATOM   3058  HA  ALA A 199     -23.122  13.515   8.986  1.00 88.44           H  
ATOM   3059  C   ALA A 199     -22.242  14.641   7.402  1.00 88.44           C  
ATOM   3060  CB  ALA A 199     -21.595  12.342   8.066  1.00 88.44           C  
ATOM   3061  HB1 ALA A 199     -21.824  11.561   8.791  1.00 88.44           H  
ATOM   3062  HB2 ALA A 199     -20.711  12.869   8.425  1.00 88.44           H  
ATOM   3063  HB3 ALA A 199     -21.370  11.927   7.084  1.00 88.44           H  
ATOM   3064  O   ALA A 199     -22.159  14.798   6.182  1.00 88.44           O  
ATOM   3065  N   GLU A 200     -21.831  15.540   8.292  1.00 94.62           N  
ATOM   3066  H   GLU A 200     -21.905  15.316   9.274  1.00 94.62           H  
ATOM   3067  CA  GLU A 200     -20.999  16.685   7.929  1.00 94.62           C  
ATOM   3068  HA  GLU A 200     -21.515  17.284   7.178  1.00 94.62           H  
ATOM   3069  C   GLU A 200     -19.673  16.211   7.322  1.00 94.62           C  
ATOM   3070  CB  GLU A 200     -20.735  17.566   9.160  1.00 94.62           C  
ATOM   3071  HB2 GLU A 200     -20.050  18.367   8.882  1.00 94.62           H  
ATOM   3072  HB3 GLU A 200     -20.249  16.966   9.929  1.00 94.62           H  
ATOM   3073  O   GLU A 200     -19.146  15.151   7.681  1.00 94.62           O  
ATOM   3074  CG  GLU A 200     -22.009  18.187   9.757  1.00 94.62           C  
ATOM   3075  HG2 GLU A 200     -21.724  18.791  10.619  1.00 94.62           H  
ATOM   3076  HG3 GLU A 200     -22.656  17.390  10.123  1.00 94.62           H  
ATOM   3077  CD  GLU A 200     -22.775  19.072   8.762  1.00 94.62           C  
ATOM   3078  OE1 GLU A 200     -24.020  18.941   8.710  1.00 94.62           O  
ATOM   3079  OE2 GLU A 200     -22.120  19.886   8.074  1.00 94.62           O  
ATOM   3080  N   GLU A 201     -19.121  16.997   6.400  1.00 96.31           N  
ATOM   3081  H   GLU A 201     -19.558  17.880   6.176  1.00 96.31           H  
ATOM   3082  CA  GLU A 201     -17.756  16.769   5.941  1.00 96.31           C  
ATOM   3083  HA  GLU A 201     -17.592  15.691   5.945  1.00 96.31           H  
ATOM   3084  C   GLU A 201     -16.739  17.381   6.903  1.00 96.31           C  
ATOM   3085  CB  GLU A 201     -17.539  17.222   4.490  1.00 96.31           C  
ATOM   3086  HB2 GLU A 201     -18.324  16.778   3.879  1.00 96.31           H  
ATOM   3087  HB3 GLU A 201     -16.584  16.818   4.155  1.00 96.31           H  
ATOM   3088  O   GLU A 201     -16.946  18.471   7.433  1.00 96.31           O  
ATOM   3089  CG  GLU A 201     -17.539  18.738   4.226  1.00 96.31           C  
ATOM   3090  HG2 GLU A 201     -16.770  19.209   4.837  1.00 96.31           H  
ATOM   3091  HG3 GLU A 201     -18.508  19.155   4.502  1.00 96.31           H  
ATOM   3092  CD  GLU A 201     -17.246  19.049   2.747  1.00 96.31           C  
ATOM   3093  OE1 GLU A 201     -16.672  20.115   2.416  1.00 96.31           O  
ATOM   3094  OE2 GLU A 201     -17.490  18.205   1.860  1.00 96.31           O  
ATOM   3095  N   ILE A 202     -15.607  16.704   7.070  1.00 98.06           N  
ATOM   3096  H   ILE A 202     -15.526  15.796   6.635  1.00 98.06           H  
ATOM   3097  CA  ILE A 202     -14.421  17.263   7.722  1.00 98.06           C  
ATOM   3098  HA  ILE A 202     -14.621  18.301   7.991  1.00 98.06           H  
ATOM   3099  C   ILE A 202     -13.251  17.297   6.741  1.00 98.06           C  
ATOM   3100  CB  ILE A 202     -14.084  16.536   9.035  1.00 98.06           C  
ATOM   3101  HB  ILE A 202     -13.207  17.029   9.455  1.00 98.06           H  
ATOM   3102  O   ILE A 202     -13.160  16.476   5.821  1.00 98.06           O  
ATOM   3103  CG1 ILE A 202     -13.720  15.057   8.800  1.00 98.06           C  
ATOM   3104 HG12 ILE A 202     -14.605  14.491   8.510  1.00 98.06           H  
ATOM   3105 HG13 ILE A 202     -13.028  14.980   7.961  1.00 98.06           H  
ATOM   3106  CG2 ILE A 202     -15.229  16.721  10.047  1.00 98.06           C  
ATOM   3107 HG21 ILE A 202     -16.139  16.236   9.694  1.00 98.06           H  
ATOM   3108 HG22 ILE A 202     -15.432  17.785  10.168  1.00 98.06           H  
ATOM   3109 HG23 ILE A 202     -14.957  16.317  11.023  1.00 98.06           H  
ATOM   3110  CD1 ILE A 202     -13.057  14.413  10.022  1.00 98.06           C  
ATOM   3111 HD11 ILE A 202     -12.105  14.903  10.225  1.00 98.06           H  
ATOM   3112 HD12 ILE A 202     -13.694  14.503  10.902  1.00 98.06           H  
ATOM   3113 HD13 ILE A 202     -12.883  13.355   9.827  1.00 98.06           H  
ATOM   3114  N   ASN A 203     -12.356  18.266   6.913  1.00 98.06           N  
ATOM   3115  H   ASN A 203     -12.470  18.856   7.725  1.00 98.06           H  
ATOM   3116  CA  ASN A 203     -11.232  18.502   6.004  1.00 98.06           C  
ATOM   3117  HA  ASN A 203     -11.513  18.142   5.015  1.00 98.06           H  
ATOM   3118  C   ASN A 203      -9.960  17.719   6.401  1.00 98.06           C  
ATOM   3119  CB  ASN A 203     -11.028  20.024   5.894  1.00 98.06           C  
ATOM   3120  HB2 ASN A 203     -11.978  20.487   5.626  1.00 98.06           H  
ATOM   3121  HB3 ASN A 203     -10.313  20.245   5.102  1.00 98.06           H  
ATOM   3122  O   ASN A 203      -9.919  17.053   7.434  1.00 98.06           O  
ATOM   3123  CG  ASN A 203     -10.511  20.649   7.179  1.00 98.06           C  
ATOM   3124  ND2 ASN A 203     -11.136  21.688   7.666  1.00 98.06           N  
ATOM   3125 HD21 ASN A 203     -10.862  21.896   8.616  1.00 98.06           H  
ATOM   3126 HD22 ASN A 203     -12.119  21.767   7.451  1.00 98.06           H  
ATOM   3127  OD1 ASN A 203      -9.509  20.232   7.732  1.00 98.06           O  
ATOM   3128  N   ARG A 204      -8.887  17.812   5.593  1.00 97.19           N  
ATOM   3129  H   ARG A 204      -9.014  18.285   4.710  1.00 97.19           H  
ATOM   3130  CA  ARG A 204      -7.594  17.138   5.865  1.00 97.19           C  
ATOM   3131  HA  ARG A 204      -7.753  16.060   5.838  1.00 97.19           H  
ATOM   3132  C   ARG A 204      -7.018  17.409   7.250  1.00 97.19           C  
ATOM   3133  CB  ARG A 204      -6.504  17.519   4.844  1.00 97.19           C  
ATOM   3134  HB2 ARG A 204      -5.539  17.180   5.220  1.00 97.19           H  
ATOM   3135  HB3 ARG A 204      -6.466  18.601   4.714  1.00 97.19           H  
ATOM   3136  O   ARG A 204      -6.465  16.491   7.842  1.00 97.19           O  
ATOM   3137  CG  ARG A 204      -6.741  16.834   3.508  1.00 97.19           C  
ATOM   3138  HG2 ARG A 204      -7.637  17.290   3.086  1.00 97.19           H  
ATOM   3139  HG3 ARG A 204      -6.909  15.772   3.687  1.00 97.19           H  
ATOM   3140  CD  ARG A 204      -5.637  16.977   2.461  1.00 97.19           C  
ATOM   3141  HD2 ARG A 204      -4.668  16.960   2.962  1.00 97.19           H  
ATOM   3142  HD3 ARG A 204      -5.685  16.120   1.790  1.00 97.19           H  
ATOM   3143  NE  ARG A 204      -5.802  18.211   1.669  1.00 97.19           N  
ATOM   3144  HE  ARG A 204      -6.628  18.761   1.859  1.00 97.19           H  
ATOM   3145  NH1 ARG A 204      -3.869  18.040   0.445  1.00 97.19           N  
ATOM   3146 HH11 ARG A 204      -3.177  18.470  -0.152  1.00 97.19           H  
ATOM   3147 HH12 ARG A 204      -3.595  17.246   1.007  1.00 97.19           H  
ATOM   3148  NH2 ARG A 204      -5.246  19.746   0.079  1.00 97.19           N  
ATOM   3149 HH21 ARG A 204      -4.587  20.067  -0.616  1.00 97.19           H  
ATOM   3150 HH22 ARG A 204      -6.081  20.274   0.287  1.00 97.19           H  
ATOM   3151  CZ  ARG A 204      -4.974  18.657   0.741  1.00 97.19           C  
ATOM   3152  N   GLN A 205      -7.118  18.632   7.762  1.00 98.12           N  
ATOM   3153  H   GLN A 205      -7.709  19.312   7.307  1.00 98.12           H  
ATOM   3154  CA  GLN A 205      -6.552  18.966   9.067  1.00 98.12           C  
ATOM   3155  HA  GLN A 205      -5.536  18.574   9.114  1.00 98.12           H  
ATOM   3156  C   GLN A 205      -7.331  18.291  10.197  1.00 98.12           C  
ATOM   3157  CB  GLN A 205      -6.493  20.491   9.219  1.00 98.12           C  
ATOM   3158  HB2 GLN A 205      -5.936  20.902   8.377  1.00 98.12           H  
ATOM   3159  HB3 GLN A 205      -7.500  20.909   9.212  1.00 98.12           H  
ATOM   3160  O   GLN A 205      -6.733  17.719  11.104  1.00 98.12           O  
ATOM   3161  CG  GLN A 205      -5.794  20.900  10.522  1.00 98.12           C  
ATOM   3162  HG2 GLN A 205      -4.839  20.380  10.590  1.00 98.12           H  
ATOM   3163  HG3 GLN A 205      -6.403  20.607  11.377  1.00 98.12           H  
ATOM   3164  CD  GLN A 205      -5.530  22.400  10.612  1.00 98.12           C  
ATOM   3165  NE2 GLN A 205      -4.718  22.823  11.555  1.00 98.12           N  
ATOM   3166 HE21 GLN A 205      -4.467  23.801  11.518  1.00 98.12           H  
ATOM   3167 HE22 GLN A 205      -4.246  22.167  12.161  1.00 98.12           H  
ATOM   3168  OE1 GLN A 205      -6.022  23.216   9.850  1.00 98.12           O  
ATOM   3169  N   GLU A 206      -8.657  18.301  10.111  1.00 98.56           N  
ATOM   3170  H   GLU A 206      -9.089  18.776   9.331  1.00 98.56           H  
ATOM   3171  CA  GLU A 206      -9.530  17.638  11.082  1.00 98.56           C  
ATOM   3172  HA  GLU A 206      -9.259  17.947  12.091  1.00 98.56           H  
ATOM   3173  C   GLU A 206      -9.384  16.112  11.020  1.00 98.56           C  
ATOM   3174  CB  GLU A 206     -10.974  18.064  10.807  1.00 98.56           C  
ATOM   3175  HB2 GLU A 206     -11.188  17.854   9.759  1.00 98.56           H  
ATOM   3176  HB3 GLU A 206     -11.652  17.480  11.430  1.00 98.56           H  
ATOM   3177  O   GLU A 206      -9.262  15.467  12.061  1.00 98.56           O  
ATOM   3178  CG  GLU A 206     -11.196  19.557  11.090  1.00 98.56           C  
ATOM   3179  HG2 GLU A 206     -10.408  20.147  10.623  1.00 98.56           H  
ATOM   3180  HG3 GLU A 206     -11.137  19.721  12.165  1.00 98.56           H  
ATOM   3181  CD  GLU A 206     -12.537  20.051  10.541  1.00 98.56           C  
ATOM   3182  OE1 GLU A 206     -13.271  20.698  11.319  1.00 98.56           O  
ATOM   3183  OE2 GLU A 206     -12.765  19.866   9.319  1.00 98.56           O  
ATOM   3184  N   LEU A 207      -9.301  15.538   9.811  1.00 98.69           N  
ATOM   3185  H   LEU A 207      -9.443  16.123   9.000  1.00 98.69           H  
ATOM   3186  CA  LEU A 207      -9.011  14.115   9.606  1.00 98.69           C  
ATOM   3187  HA  LEU A 207      -9.773  13.523  10.114  1.00 98.69           H  
ATOM   3188  C   LEU A 207      -7.670  13.726  10.218  1.00 98.69           C  
ATOM   3189  CB  LEU A 207      -8.992  13.780   8.103  1.00 98.69           C  
ATOM   3190  HB2 LEU A 207      -8.413  14.542   7.582  1.00 98.69           H  
ATOM   3191  HB3 LEU A 207      -8.491  12.823   7.958  1.00 98.69           H  
ATOM   3192  O   LEU A 207      -7.593  12.728  10.928  1.00 98.69           O  
ATOM   3193  CG  LEU A 207     -10.392  13.688   7.492  1.00 98.69           C  
ATOM   3194  HG  LEU A 207     -10.975  14.541   7.839  1.00 98.69           H  
ATOM   3195  CD1 LEU A 207     -10.332  13.737   5.967  1.00 98.69           C  
ATOM   3196 HD11 LEU A 207      -9.799  12.867   5.583  1.00 98.69           H  
ATOM   3197 HD12 LEU A 207     -11.352  13.731   5.583  1.00 98.69           H  
ATOM   3198 HD13 LEU A 207      -9.838  14.655   5.648  1.00 98.69           H  
ATOM   3199  CD2 LEU A 207     -11.081  12.379   7.882  1.00 98.69           C  
ATOM   3200 HD21 LEU A 207     -12.115  12.395   7.540  1.00 98.69           H  
ATOM   3201 HD22 LEU A 207     -11.082  12.247   8.964  1.00 98.69           H  
ATOM   3202 HD23 LEU A 207     -10.559  11.534   7.433  1.00 98.69           H  
ATOM   3203  N   PHE A 208      -6.628  14.524   9.982  1.00 98.81           N  
ATOM   3204  H   PHE A 208      -6.747  15.308   9.357  1.00 98.81           H  
ATOM   3205  CA  PHE A 208      -5.305  14.286  10.545  1.00 98.81           C  
ATOM   3206  HA  PHE A 208      -4.937  13.323  10.190  1.00 98.81           H  
ATOM   3207  C   PHE A 208      -5.363  14.225  12.073  1.00 98.81           C  
ATOM   3208  CB  PHE A 208      -4.350  15.386  10.066  1.00 98.81           C  
ATOM   3209  HB2 PHE A 208      -4.712  16.359  10.399  1.00 98.81           H  
ATOM   3210  HB3 PHE A 208      -4.338  15.401   8.976  1.00 98.81           H  
ATOM   3211  O   PHE A 208      -4.873  13.266  12.666  1.00 98.81           O  
ATOM   3212  CG  PHE A 208      -2.936  15.211  10.563  1.00 98.81           C  
ATOM   3213  CD1 PHE A 208      -2.598  15.586  11.876  1.00 98.81           C  
ATOM   3214  HD1 PHE A 208      -3.345  16.000  12.538  1.00 98.81           H  
ATOM   3215  CD2 PHE A 208      -1.958  14.667   9.713  1.00 98.81           C  
ATOM   3216  HD2 PHE A 208      -2.221  14.371   8.709  1.00 98.81           H  
ATOM   3217  CE1 PHE A 208      -1.293  15.407  12.347  1.00 98.81           C  
ATOM   3218  HE1 PHE A 208      -1.057  15.663  13.370  1.00 98.81           H  
ATOM   3219  CE2 PHE A 208      -0.638  14.529  10.173  1.00 98.81           C  
ATOM   3220  HE2 PHE A 208       0.126  14.148   9.512  1.00 98.81           H  
ATOM   3221  CZ  PHE A 208      -0.309  14.904  11.486  1.00 98.81           C  
ATOM   3222  HZ  PHE A 208       0.707  14.829  11.843  1.00 98.81           H  
ATOM   3223  N   THR A 209      -5.992  15.220  12.708  1.00 98.75           N  
ATOM   3224  H   THR A 209      -6.370  15.982  12.163  1.00 98.75           H  
ATOM   3225  CA  THR A 209      -6.136  15.270  14.169  1.00 98.75           C  
ATOM   3226  HA  THR A 209      -5.148  15.203  14.623  1.00 98.75           H  
ATOM   3227  C   THR A 209      -6.944  14.089  14.700  1.00 98.75           C  
ATOM   3228  CB  THR A 209      -6.787  16.594  14.596  1.00 98.75           C  
ATOM   3229  HB  THR A 209      -7.745  16.715  14.090  1.00 98.75           H  
ATOM   3230  O   THR A 209      -6.569  13.514  15.721  1.00 98.75           O  
ATOM   3231  CG2 THR A 209      -7.004  16.705  16.105  1.00 98.75           C  
ATOM   3232 HG21 THR A 209      -6.076  16.490  16.634  1.00 98.75           H  
ATOM   3233 HG22 THR A 209      -7.341  17.712  16.350  1.00 98.75           H  
ATOM   3234 HG23 THR A 209      -7.772  15.999  16.424  1.00 98.75           H  
ATOM   3235  OG1 THR A 209      -5.943  17.668  14.248  1.00 98.75           O  
ATOM   3236  HG1 THR A 209      -5.054  17.432  14.525  1.00 98.75           H  
ATOM   3237  N   PHE A 210      -8.021  13.697  14.015  1.00 98.75           N  
ATOM   3238  H   PHE A 210      -8.299  14.215  13.194  1.00 98.75           H  
ATOM   3239  CA  PHE A 210      -8.826  12.543  14.408  1.00 98.75           C  
ATOM   3240  HA  PHE A 210      -9.132  12.666  15.447  1.00 98.75           H  
ATOM   3241  C   PHE A 210      -8.028  11.236  14.333  1.00 98.75           C  
ATOM   3242  CB  PHE A 210     -10.090  12.479  13.542  1.00 98.75           C  
ATOM   3243  HB2 PHE A 210      -9.809  12.436  12.489  1.00 98.75           H  
ATOM   3244  HB3 PHE A 210     -10.669  13.391  13.690  1.00 98.75           H  
ATOM   3245  O   PHE A 210      -7.973  10.500  15.313  1.00 98.75           O  
ATOM   3246  CG  PHE A 210     -10.963  11.287  13.871  1.00 98.75           C  
ATOM   3247  CD1 PHE A 210     -10.921  10.130  13.069  1.00 98.75           C  
ATOM   3248  HD1 PHE A 210     -10.284  10.096  12.198  1.00 98.75           H  
ATOM   3249  CD2 PHE A 210     -11.772  11.309  15.022  1.00 98.75           C  
ATOM   3250  HD2 PHE A 210     -11.789  12.185  15.654  1.00 98.75           H  
ATOM   3251  CE1 PHE A 210     -11.692   9.008  13.418  1.00 98.75           C  
ATOM   3252  HE1 PHE A 210     -11.636   8.104  12.829  1.00 98.75           H  
ATOM   3253  CE2 PHE A 210     -12.547  10.187  15.363  1.00 98.75           C  
ATOM   3254  HE2 PHE A 210     -13.152  10.197  16.258  1.00 98.75           H  
ATOM   3255  CZ  PHE A 210     -12.512   9.039  14.557  1.00 98.75           C  
ATOM   3256  HZ  PHE A 210     -13.094   8.173  14.835  1.00 98.75           H  
ATOM   3257  N   ILE A 211      -7.361  10.972  13.205  1.00 98.88           N  
ATOM   3258  H   ILE A 211      -7.425  11.641  12.451  1.00 98.88           H  
ATOM   3259  CA  ILE A 211      -6.541   9.767  12.997  1.00 98.88           C  
ATOM   3260  HA  ILE A 211      -7.163   8.885  13.146  1.00 98.88           H  
ATOM   3261  C   ILE A 211      -5.407   9.705  14.028  1.00 98.88           C  
ATOM   3262  CB  ILE A 211      -5.986   9.751  11.553  1.00 98.88           C  
ATOM   3263  HB  ILE A 211      -5.471  10.698  11.390  1.00 98.88           H  
ATOM   3264  O   ILE A 211      -5.196   8.663  14.646  1.00 98.88           O  
ATOM   3265  CG1 ILE A 211      -7.120   9.616  10.510  1.00 98.88           C  
ATOM   3266 HG12 ILE A 211      -7.979  10.220  10.800  1.00 98.88           H  
ATOM   3267 HG13 ILE A 211      -7.458   8.581  10.458  1.00 98.88           H  
ATOM   3268  CG2 ILE A 211      -4.967   8.616  11.324  1.00 98.88           C  
ATOM   3269 HG21 ILE A 211      -4.147   8.672  12.041  1.00 98.88           H  
ATOM   3270 HG22 ILE A 211      -5.456   7.646  11.424  1.00 98.88           H  
ATOM   3271 HG23 ILE A 211      -4.538   8.684  10.325  1.00 98.88           H  
ATOM   3272  CD1 ILE A 211      -6.674  10.079   9.117  1.00 98.88           C  
ATOM   3273 HD11 ILE A 211      -6.244  11.079   9.176  1.00 98.88           H  
ATOM   3274 HD12 ILE A 211      -5.935   9.392   8.707  1.00 98.88           H  
ATOM   3275 HD13 ILE A 211      -7.537  10.119   8.452  1.00 98.88           H  
ATOM   3276  N   GLU A 212      -4.686  10.814  14.235  1.00 98.81           N  
ATOM   3277  H   GLU A 212      -4.905  11.642  13.701  1.00 98.81           H  
ATOM   3278  CA  GLU A 212      -3.617  10.903  15.237  1.00 98.81           C  
ATOM   3279  HA  GLU A 212      -2.860  10.152  15.009  1.00 98.81           H  
ATOM   3280  C   GLU A 212      -4.150  10.588  16.641  1.00 98.81           C  
ATOM   3281  CB  GLU A 212      -2.954  12.298  15.175  1.00 98.81           C  
ATOM   3282  HB2 GLU A 212      -2.506  12.428  14.190  1.00 98.81           H  
ATOM   3283  HB3 GLU A 212      -3.719  13.064  15.307  1.00 98.81           H  
ATOM   3284  O   GLU A 212      -3.583   9.748  17.339  1.00 98.81           O  
ATOM   3285  CG  GLU A 212      -1.862  12.501  16.242  1.00 98.81           C  
ATOM   3286  HG2 GLU A 212      -2.324  12.468  17.229  1.00 98.81           H  
ATOM   3287  HG3 GLU A 212      -1.161  11.668  16.173  1.00 98.81           H  
ATOM   3288  CD  GLU A 212      -1.098  13.837  16.119  1.00 98.81           C  
ATOM   3289  OE1 GLU A 212       0.159  13.840  16.203  1.00 98.81           O  
ATOM   3290  OE2 GLU A 212      -1.721  14.903  15.946  1.00 98.81           O  
ATOM   3291  N   GLY A 213      -5.255  11.226  17.040  1.00 98.69           N  
ATOM   3292  H   GLY A 213      -5.692  11.878  16.404  1.00 98.69           H  
ATOM   3293  CA  GLY A 213      -5.874  11.024  18.348  1.00 98.69           C  
ATOM   3294  HA2 GLY A 213      -6.748  11.671  18.425  1.00 98.69           H  
ATOM   3295  HA3 GLY A 213      -5.164  11.289  19.131  1.00 98.69           H  
ATOM   3296  C   GLY A 213      -6.330   9.583  18.572  1.00 98.69           C  
ATOM   3297  O   GLY A 213      -5.965   8.984  19.582  1.00 98.69           O  
ATOM   3298  N   GLU A 214      -7.057   9.012  17.608  1.00 98.00           N  
ATOM   3299  H   GLU A 214      -7.301   9.565  16.799  1.00 98.00           H  
ATOM   3300  CA  GLU A 214      -7.530   7.625  17.648  1.00 98.00           C  
ATOM   3301  HA  GLU A 214      -8.231   7.496  18.473  1.00 98.00           H  
ATOM   3302  C   GLU A 214      -6.377   6.647  17.873  1.00 98.00           C  
ATOM   3303  CB  GLU A 214      -8.215   7.266  16.317  1.00 98.00           C  
ATOM   3304  HB2 GLU A 214      -8.241   6.182  16.207  1.00 98.00           H  
ATOM   3305  HB3 GLU A 214      -7.619   7.657  15.492  1.00 98.00           H  
ATOM   3306  O   GLU A 214      -6.416   5.841  18.803  1.00 98.00           O  
ATOM   3307  CG  GLU A 214      -9.646   7.793  16.185  1.00 98.00           C  
ATOM   3308  HG2 GLU A 214      -9.936   7.708  15.138  1.00 98.00           H  
ATOM   3309  HG3 GLU A 214      -9.688   8.845  16.467  1.00 98.00           H  
ATOM   3310  CD  GLU A 214     -10.620   6.976  17.030  1.00 98.00           C  
ATOM   3311  OE1 GLU A 214     -11.173   7.495  18.016  1.00 98.00           O  
ATOM   3312  OE2 GLU A 214     -10.850   5.780  16.735  1.00 98.00           O  
ATOM   3313  N   LEU A 215      -5.334   6.733  17.042  1.00 98.88           N  
ATOM   3314  H   LEU A 215      -5.347   7.451  16.332  1.00 98.88           H  
ATOM   3315  CA  LEU A 215      -4.216   5.796  17.083  1.00 98.88           C  
ATOM   3316  HA  LEU A 215      -4.610   4.779  17.079  1.00 98.88           H  
ATOM   3317  C   LEU A 215      -3.393   5.940  18.364  1.00 98.88           C  
ATOM   3318  CB  LEU A 215      -3.339   5.992  15.840  1.00 98.88           C  
ATOM   3319  HB2 LEU A 215      -3.061   7.044  15.790  1.00 98.88           H  
ATOM   3320  HB3 LEU A 215      -2.430   5.402  15.951  1.00 98.88           H  
ATOM   3321  O   LEU A 215      -2.988   4.930  18.937  1.00 98.88           O  
ATOM   3322  CG  LEU A 215      -4.021   5.598  14.519  1.00 98.88           C  
ATOM   3323  HG  LEU A 215      -4.965   6.132  14.409  1.00 98.88           H  
ATOM   3324  CD1 LEU A 215      -3.108   5.990  13.360  1.00 98.88           C  
ATOM   3325 HD11 LEU A 215      -2.214   5.365  13.353  1.00 98.88           H  
ATOM   3326 HD12 LEU A 215      -3.657   5.875  12.425  1.00 98.88           H  
ATOM   3327 HD13 LEU A 215      -2.827   7.038  13.455  1.00 98.88           H  
ATOM   3328  CD2 LEU A 215      -4.310   4.096  14.433  1.00 98.88           C  
ATOM   3329 HD21 LEU A 215      -3.396   3.526  14.601  1.00 98.88           H  
ATOM   3330 HD22 LEU A 215      -5.058   3.817  15.175  1.00 98.88           H  
ATOM   3331 HD23 LEU A 215      -4.708   3.853  13.448  1.00 98.88           H  
ATOM   3332  N   LEU A 216      -3.152   7.167  18.836  1.00 98.75           N  
ATOM   3333  H   LEU A 216      -3.532   7.960  18.339  1.00 98.75           H  
ATOM   3334  CA  LEU A 216      -2.421   7.399  20.085  1.00 98.75           C  
ATOM   3335  HA  LEU A 216      -1.491   6.831  20.057  1.00 98.75           H  
ATOM   3336  C   LEU A 216      -3.186   6.896  21.314  1.00 98.75           C  
ATOM   3337  CB  LEU A 216      -2.108   8.897  20.235  1.00 98.75           C  
ATOM   3338  HB2 LEU A 216      -1.780   9.081  21.258  1.00 98.75           H  
ATOM   3339  HB3 LEU A 216      -3.030   9.456  20.081  1.00 98.75           H  
ATOM   3340  O   LEU A 216      -2.555   6.427  22.262  1.00 98.75           O  
ATOM   3341  CG  LEU A 216      -1.026   9.434  19.281  1.00 98.75           C  
ATOM   3342  HG  LEU A 216      -1.292   9.224  18.246  1.00 98.75           H  
ATOM   3343  CD1 LEU A 216      -0.908  10.947  19.469  1.00 98.75           C  
ATOM   3344 HD11 LEU A 216      -0.592  11.183  20.485  1.00 98.75           H  
ATOM   3345 HD12 LEU A 216      -0.192  11.351  18.753  1.00 98.75           H  
ATOM   3346 HD13 LEU A 216      -1.879  11.405  19.277  1.00 98.75           H  
ATOM   3347  CD2 LEU A 216       0.352   8.821  19.552  1.00 98.75           C  
ATOM   3348 HD21 LEU A 216       0.333   7.756  19.321  1.00 98.75           H  
ATOM   3349 HD22 LEU A 216       1.087   9.298  18.904  1.00 98.75           H  
ATOM   3350 HD23 LEU A 216       0.628   8.968  20.596  1.00 98.75           H  
ATOM   3351  N   GLU A 217      -4.517   6.975  21.307  1.00 98.50           N  
ATOM   3352  H   GLU A 217      -4.979   7.405  20.518  1.00 98.50           H  
ATOM   3353  CA  GLU A 217      -5.350   6.488  22.407  1.00 98.50           C  
ATOM   3354  HA  GLU A 217      -4.951   6.871  23.346  1.00 98.50           H  
ATOM   3355  C   GLU A 217      -5.332   4.955  22.494  1.00 98.50           C  
ATOM   3356  CB  GLU A 217      -6.776   7.028  22.232  1.00 98.50           C  
ATOM   3357  HB2 GLU A 217      -6.725   8.095  22.014  1.00 98.50           H  
ATOM   3358  HB3 GLU A 217      -7.253   6.523  21.391  1.00 98.50           H  
ATOM   3359  O   GLU A 217      -5.144   4.399  23.575  1.00 98.50           O  
ATOM   3360  CG  GLU A 217      -7.628   6.841  23.494  1.00 98.50           C  
ATOM   3361  HG2 GLU A 217      -7.237   7.477  24.288  1.00 98.50           H  
ATOM   3362  HG3 GLU A 217      -7.558   5.805  23.824  1.00 98.50           H  
ATOM   3363  CD  GLU A 217      -9.099   7.181  23.236  1.00 98.50           C  
ATOM   3364  OE1 GLU A 217      -9.969   6.427  23.721  1.00 98.50           O  
ATOM   3365  OE2 GLU A 217      -9.388   8.101  22.443  1.00 98.50           O  
ATOM   3366  N   ILE A 218      -5.465   4.268  21.355  1.00 98.50           N  
ATOM   3367  H   ILE A 218      -5.627   4.795  20.508  1.00 98.50           H  
ATOM   3368  CA  ILE A 218      -5.641   2.807  21.307  1.00 98.50           C  
ATOM   3369  HA  ILE A 218      -6.153   2.503  22.221  1.00 98.50           H  
ATOM   3370  C   ILE A 218      -4.340   2.008  21.288  1.00 98.50           C  
ATOM   3371  CB  ILE A 218      -6.548   2.401  20.129  1.00 98.50           C  
ATOM   3372  HB  ILE A 218      -6.694   1.322  20.172  1.00 98.50           H  
ATOM   3373  O   ILE A 218      -4.365   0.794  21.483  1.00 98.50           O  
ATOM   3374  CG1 ILE A 218      -6.002   2.768  18.731  1.00 98.50           C  
ATOM   3375 HG12 ILE A 218      -6.824   3.033  18.067  1.00 98.50           H  
ATOM   3376 HG13 ILE A 218      -5.336   3.627  18.810  1.00 98.50           H  
ATOM   3377  CG2 ILE A 218      -7.927   3.026  20.320  1.00 98.50           C  
ATOM   3378 HG21 ILE A 218      -7.867   4.112  20.245  1.00 98.50           H  
ATOM   3379 HG22 ILE A 218      -8.327   2.743  21.294  1.00 98.50           H  
ATOM   3380 HG23 ILE A 218      -8.580   2.653  19.531  1.00 98.50           H  
ATOM   3381  CD1 ILE A 218      -5.225   1.641  18.062  1.00 98.50           C  
ATOM   3382 HD11 ILE A 218      -4.323   1.426  18.635  1.00 98.50           H  
ATOM   3383 HD12 ILE A 218      -5.841   0.744  17.998  1.00 98.50           H  
ATOM   3384 HD13 ILE A 218      -4.934   1.952  17.058  1.00 98.50           H  
ATOM   3385  N   ILE A 219      -3.188   2.646  21.060  1.00 98.31           N  
ATOM   3386  H   ILE A 219      -3.237   3.631  20.843  1.00 98.31           H  
ATOM   3387  CA  ILE A 219      -1.929   1.929  20.816  1.00 98.31           C  
ATOM   3388  HA  ILE A 219      -2.082   1.324  19.922  1.00 98.31           H  
ATOM   3389  C   ILE A 219      -1.541   0.962  21.943  1.00 98.31           C  
ATOM   3390  CB  ILE A 219      -0.800   2.934  20.524  1.00 98.31           C  
ATOM   3391  HB  ILE A 219      -1.172   3.643  19.784  1.00 98.31           H  
ATOM   3392  O   ILE A 219      -0.997  -0.103  21.676  1.00 98.31           O  
ATOM   3393  CG1 ILE A 219       0.394   2.218  19.875  1.00 98.31           C  
ATOM   3394 HG12 ILE A 219       0.035   1.543  19.097  1.00 98.31           H  
ATOM   3395 HG13 ILE A 219       0.929   1.631  20.621  1.00 98.31           H  
ATOM   3396  CG2 ILE A 219      -0.373   3.735  21.770  1.00 98.31           C  
ATOM   3397 HG21 ILE A 219       0.198   3.110  22.457  1.00 98.31           H  
ATOM   3398 HG22 ILE A 219       0.226   4.596  21.474  1.00 98.31           H  
ATOM   3399 HG23 ILE A 219      -1.256   4.119  22.282  1.00 98.31           H  
ATOM   3400  CD1 ILE A 219       1.357   3.209  19.227  1.00 98.31           C  
ATOM   3401 HD11 ILE A 219       0.856   3.756  18.428  1.00 98.31           H  
ATOM   3402 HD12 ILE A 219       2.182   2.632  18.810  1.00 98.31           H  
ATOM   3403 HD13 ILE A 219       1.757   3.906  19.962  1.00 98.31           H  
ATOM   3404  N   ASN A 220      -1.837   1.293  23.200  1.00 97.88           N  
ATOM   3405  H   ASN A 220      -2.370   2.137  23.354  1.00 97.88           H  
ATOM   3406  CA  ASN A 220      -1.498   0.431  24.337  1.00 97.88           C  
ATOM   3407  HA  ASN A 220      -0.560  -0.080  24.119  1.00 97.88           H  
ATOM   3408  C   ASN A 220      -2.526  -0.686  24.587  1.00 97.88           C  
ATOM   3409  CB  ASN A 220      -1.276   1.297  25.582  1.00 97.88           C  
ATOM   3410  HB2 ASN A 220      -2.179   1.874  25.781  1.00 97.88           H  
ATOM   3411  HB3 ASN A 220      -1.095   0.649  26.440  1.00 97.88           H  
ATOM   3412  O   ASN A 220      -2.233  -1.600  25.356  1.00 97.88           O  
ATOM   3413  CG  ASN A 220      -0.079   2.219  25.444  1.00 97.88           C  
ATOM   3414  ND2 ASN A 220      -0.245   3.481  25.760  1.00 97.88           N  
ATOM   3415 HD21 ASN A 220       0.530   4.097  25.559  1.00 97.88           H  
ATOM   3416 HD22 ASN A 220      -1.174   3.823  25.959  1.00 97.88           H  
ATOM   3417  OD1 ASN A 220       1.016   1.837  25.060  1.00 97.88           O  
ATOM   3418  N   ASP A 221      -3.691  -0.628  23.938  1.00 98.31           N  
ATOM   3419  H   ASP A 221      -3.863   0.142  23.307  1.00 98.31           H  
ATOM   3420  CA  ASP A 221      -4.710  -1.684  23.967  1.00 98.31           C  
ATOM   3421  HA  ASP A 221      -4.637  -2.229  24.908  1.00 98.31           H  
ATOM   3422  C   ASP A 221      -4.515  -2.719  22.847  1.00 98.31           C  
ATOM   3423  CB  ASP A 221      -6.107  -1.048  23.887  1.00 98.31           C  
ATOM   3424  HB2 ASP A 221      -6.837  -1.835  23.699  1.00 98.31           H  
ATOM   3425  HB3 ASP A 221      -6.143  -0.353  23.049  1.00 98.31           H  
ATOM   3426  O   ASP A 221      -5.079  -3.818  22.904  1.00 98.31           O  
ATOM   3427  CG  ASP A 221      -6.531  -0.327  25.170  1.00 98.31           C  
ATOM   3428  OD1 ASP A 221      -6.089  -0.748  26.267  1.00 98.31           O  
ATOM   3429  OD2 ASP A 221      -7.388   0.575  25.066  1.00 98.31           O  
ATOM   3430  N   LEU A 222      -3.690  -2.390  21.847  1.00 98.62           N  
ATOM   3431  H   LEU A 222      -3.289  -1.464  21.864  1.00 98.62           H  
ATOM   3432  CA  LEU A 222      -3.242  -3.313  20.810  1.00 98.62           C  
ATOM   3433  HA  LEU A 222      -4.090  -3.921  20.494  1.00 98.62           H  
ATOM   3434  C   LEU A 222      -2.159  -4.263  21.328  1.00 98.62           C  
ATOM   3435  CB  LEU A 222      -2.708  -2.530  19.600  1.00 98.62           C  
ATOM   3436  HB2 LEU A 222      -2.253  -3.236  18.905  1.00 98.62           H  
ATOM   3437  HB3 LEU A 222      -1.922  -1.858  19.944  1.00 98.62           H  
ATOM   3438  O   LEU A 222      -1.313  -3.899  22.154  1.00 98.62           O  
ATOM   3439  CG  LEU A 222      -3.758  -1.713  18.834  1.00 98.62           C  
ATOM   3440  HG  LEU A 222      -4.249  -1.008  19.505  1.00 98.62           H  
ATOM   3441  CD1 LEU A 222      -3.041  -0.926  17.740  1.00 98.62           C  
ATOM   3442 HD11 LEU A 222      -2.362  -0.201  18.188  1.00 98.62           H  
ATOM   3443 HD12 LEU A 222      -2.478  -1.608  17.103  1.00 98.62           H  
ATOM   3444 HD13 LEU A 222      -3.769  -0.408  17.115  1.00 98.62           H  
ATOM   3445  CD2 LEU A 222      -4.812  -2.604  18.175  1.00 98.62           C  
ATOM   3446 HD21 LEU A 222      -4.335  -3.374  17.569  1.00 98.62           H  
ATOM   3447 HD22 LEU A 222      -5.457  -2.000  17.538  1.00 98.62           H  
ATOM   3448 HD23 LEU A 222      -5.431  -3.086  18.933  1.00 98.62           H  
ATOM   3449  N   ALA A 223      -2.134  -5.469  20.758  1.00 98.38           N  
ATOM   3450  H   ALA A 223      -2.836  -5.696  20.069  1.00 98.38           H  
ATOM   3451  CA  ALA A 223      -1.037  -6.406  20.957  1.00 98.38           C  
ATOM   3452  HA  ALA A 223      -1.017  -6.669  22.014  1.00 98.38           H  
ATOM   3453  C   ALA A 223       0.309  -5.767  20.548  1.00 98.38           C  
ATOM   3454  CB  ALA A 223      -1.320  -7.674  20.148  1.00 98.38           C  
ATOM   3455  HB1 ALA A 223      -2.241  -8.144  20.494  1.00 98.38           H  
ATOM   3456  HB2 ALA A 223      -0.496  -8.380  20.252  1.00 98.38           H  
ATOM   3457  HB3 ALA A 223      -1.431  -7.404  19.098  1.00 98.38           H  
ATOM   3458  O   ALA A 223       0.357  -4.999  19.579  1.00 98.38           O  
ATOM   3459  N   PRO A 224       1.417  -6.072  21.251  1.00 98.50           N  
ATOM   3460  CA  PRO A 224       2.741  -5.638  20.825  1.00 98.50           C  
ATOM   3461  HA  PRO A 224       2.785  -4.550  20.886  1.00 98.50           H  
ATOM   3462  C   PRO A 224       3.047  -6.084  19.392  1.00 98.50           C  
ATOM   3463  CB  PRO A 224       3.727  -6.244  21.826  1.00 98.50           C  
ATOM   3464  HB2 PRO A 224       4.562  -5.572  22.025  1.00 98.50           H  
ATOM   3465  HB3 PRO A 224       4.092  -7.203  21.458  1.00 98.50           H  
ATOM   3466  O   PRO A 224       2.561  -7.119  18.936  1.00 98.50           O  
ATOM   3467  CG  PRO A 224       2.874  -6.473  23.072  1.00 98.50           C  
ATOM   3468  HG2 PRO A 224       2.804  -5.545  23.641  1.00 98.50           H  
ATOM   3469  HG3 PRO A 224       3.268  -7.278  23.692  1.00 98.50           H  
ATOM   3470  CD  PRO A 224       1.504  -6.821  22.494  1.00 98.50           C  
ATOM   3471  HD2 PRO A 224       1.448  -7.889  22.280  1.00 98.50           H  
ATOM   3472  HD3 PRO A 224       0.726  -6.529  23.199  1.00 98.50           H  
ATOM   3473  N   ALA A 225       3.885  -5.311  18.704  1.00 98.19           N  
ATOM   3474  H   ALA A 225       4.274  -4.492  19.149  1.00 98.19           H  
ATOM   3475  CA  ALA A 225       4.316  -5.617  17.346  1.00 98.19           C  
ATOM   3476  HA  ALA A 225       3.462  -5.494  16.679  1.00 98.19           H  
ATOM   3477  C   ALA A 225       4.844  -7.061  17.214  1.00 98.19           C  
ATOM   3478  CB  ALA A 225       5.372  -4.589  16.953  1.00 98.19           C  
ATOM   3479  HB1 ALA A 225       6.091  -4.504  17.769  1.00 98.19           H  
ATOM   3480  HB2 ALA A 225       5.883  -4.919  16.049  1.00 98.19           H  
ATOM   3481  HB3 ALA A 225       4.906  -3.619  16.781  1.00 98.19           H  
ATOM   3482  O   ALA A 225       5.606  -7.513  18.072  1.00 98.19           O  
ATOM   3483  N   LEU A 226       4.450  -7.765  16.146  1.00 97.12           N  
ATOM   3484  H   LEU A 226       3.761  -7.334  15.547  1.00 97.12           H  
ATOM   3485  CA  LEU A 226       4.781  -9.173  15.858  1.00 97.12           C  
ATOM   3486  HA  LEU A 226       4.309  -9.415  14.906  1.00 97.12           H  
ATOM   3487  C   LEU A 226       4.214 -10.197  16.862  1.00 97.12           C  
ATOM   3488  CB  LEU A 226       6.307  -9.350  15.681  1.00 97.12           C  
ATOM   3489  HB2 LEU A 226       6.799  -9.125  16.627  1.00 97.12           H  
ATOM   3490  HB3 LEU A 226       6.519 -10.397  15.466  1.00 97.12           H  
ATOM   3491  O   LEU A 226       4.590 -11.367  16.812  1.00 97.12           O  
ATOM   3492  CG  LEU A 226       6.951  -8.503  14.574  1.00 97.12           C  
ATOM   3493  HG  LEU A 226       6.603  -7.471  14.624  1.00 97.12           H  
ATOM   3494  CD1 LEU A 226       8.468  -8.498  14.761  1.00 97.12           C  
ATOM   3495 HD11 LEU A 226       8.719  -8.041  15.718  1.00 97.12           H  
ATOM   3496 HD12 LEU A 226       8.855  -9.516  14.721  1.00 97.12           H  
ATOM   3497 HD13 LEU A 226       8.919  -7.911  13.961  1.00 97.12           H  
ATOM   3498  CD2 LEU A 226       6.633  -9.088  13.198  1.00 97.12           C  
ATOM   3499 HD21 LEU A 226       6.892 -10.145  13.159  1.00 97.12           H  
ATOM   3500 HD22 LEU A 226       7.198  -8.565  12.426  1.00 97.12           H  
ATOM   3501 HD23 LEU A 226       5.571  -8.971  12.982  1.00 97.12           H  
ATOM   3502  N   GLN A 227       3.357  -9.782  17.802  1.00 97.50           N  
ATOM   3503  H   GLN A 227       3.116  -8.802  17.832  1.00 97.50           H  
ATOM   3504  CA  GLN A 227       2.786 -10.667  18.829  1.00 97.50           C  
ATOM   3505  HA  GLN A 227       3.240 -11.654  18.741  1.00 97.50           H  
ATOM   3506  C   GLN A 227       1.278 -10.912  18.662  1.00 97.50           C  
ATOM   3507  CB  GLN A 227       3.104 -10.148  20.245  1.00 97.50           C  
ATOM   3508  HB2 GLN A 227       2.730 -10.871  20.971  1.00 97.50           H  
ATOM   3509  HB3 GLN A 227       2.566  -9.215  20.413  1.00 97.50           H  
ATOM   3510  O   GLN A 227       0.711 -11.665  19.454  1.00 97.50           O  
ATOM   3511  CG  GLN A 227       4.594  -9.917  20.538  1.00 97.50           C  
ATOM   3512  HG2 GLN A 227       4.969  -9.117  19.900  1.00 97.50           H  
ATOM   3513  HG3 GLN A 227       4.700  -9.588  21.572  1.00 97.50           H  
ATOM   3514  CD  GLN A 227       5.447 -11.166  20.356  1.00 97.50           C  
ATOM   3515  NE2 GLN A 227       6.429 -11.129  19.485  1.00 97.50           N  
ATOM   3516 HE21 GLN A 227       6.479 -10.342  18.854  1.00 97.50           H  
ATOM   3517 HE22 GLN A 227       6.842 -12.020  19.247  1.00 97.50           H  
ATOM   3518  OE1 GLN A 227       5.267 -12.181  21.012  1.00 97.50           O  
ATOM   3519  N   ASN A 228       0.623 -10.297  17.668  1.00 97.44           N  
ATOM   3520  H   ASN A 228       1.151  -9.732  17.018  1.00 97.44           H  
ATOM   3521  CA  ASN A 228      -0.755 -10.644  17.305  1.00 97.44           C  
ATOM   3522  HA  ASN A 228      -1.258 -10.987  18.209  1.00 97.44           H  
ATOM   3523  C   ASN A 228      -0.788 -11.820  16.312  1.00 97.44           C  
ATOM   3524  CB  ASN A 228      -1.520  -9.405  16.787  1.00 97.44           C  
ATOM   3525  HB2 ASN A 228      -1.119  -8.506  17.256  1.00 97.44           H  
ATOM   3526  HB3 ASN A 228      -1.381  -9.304  15.710  1.00 97.44           H  
ATOM   3527  O   ASN A 228       0.235 -12.207  15.746  1.00 97.44           O  
ATOM   3528  CG  ASN A 228      -3.017  -9.471  17.082  1.00 97.44           C  
ATOM   3529  ND2 ASN A 228      -3.745  -8.392  16.919  1.00 97.44           N  
ATOM   3530 HD21 ASN A 228      -3.365  -7.543  16.526  1.00 97.44           H  
ATOM   3531 HD22 ASN A 228      -4.726  -8.433  17.155  1.00 97.44           H  
ATOM   3532  OD1 ASN A 228      -3.556 -10.487  17.495  1.00 97.44           O  
ATOM   3533  N   GLU A 229      -1.969 -12.394  16.090  1.00 96.81           N  
ATOM   3534  H   GLU A 229      -2.781 -11.999  16.544  1.00 96.81           H  
ATOM   3535  CA  GLU A 229      -2.167 -13.351  14.999  1.00 96.81           C  
ATOM   3536  HA  GLU A 229      -1.448 -14.161  15.120  1.00 96.81           H  
ATOM   3537  C   GLU A 229      -1.895 -12.661  13.648  1.00 96.81           C  
ATOM   3538  CB  GLU A 229      -3.582 -13.952  15.022  1.00 96.81           C  
ATOM   3539  HB2 GLU A 229      -3.643 -14.720  14.251  1.00 96.81           H  
ATOM   3540  HB3 GLU A 229      -4.270 -13.156  14.735  1.00 96.81           H  
ATOM   3541  O   GLU A 229      -2.240 -11.492  13.456  1.00 96.81           O  
ATOM   3542  CG  GLU A 229      -4.026 -14.578  16.365  1.00 96.81           C  
ATOM   3543  HG2 GLU A 229      -3.454 -15.491  16.531  1.00 96.81           H  
ATOM   3544  HG3 GLU A 229      -3.810 -13.889  17.181  1.00 96.81           H  
ATOM   3545  CD  GLU A 229      -5.534 -14.886  16.401  1.00 96.81           C  
ATOM   3546  OE1 GLU A 229      -6.005 -15.790  17.134  1.00 96.81           O  
ATOM   3547  OE2 GLU A 229      -6.313 -14.192  15.716  1.00 96.81           O  
ATOM   3548  N   TYR A 230      -1.274 -13.380  12.708  1.00 97.00           N  
ATOM   3549  H   TYR A 230      -1.035 -14.342  12.905  1.00 97.00           H  
ATOM   3550  CA  TYR A 230      -0.909 -12.836  11.397  1.00 97.00           C  
ATOM   3551  HA  TYR A 230      -0.166 -12.053  11.552  1.00 97.00           H  
ATOM   3552  C   TYR A 230      -2.117 -12.210  10.682  1.00 97.00           C  
ATOM   3553  CB  TYR A 230      -0.274 -13.938  10.541  1.00 97.00           C  
ATOM   3554  HB2 TYR A 230      -0.984 -14.758  10.432  1.00 97.00           H  
ATOM   3555  HB3 TYR A 230       0.604 -14.326  11.057  1.00 97.00           H  
ATOM   3556  O   TYR A 230      -3.206 -12.782  10.669  1.00 97.00           O  
ATOM   3557  CG  TYR A 230       0.142 -13.465   9.163  1.00 97.00           C  
ATOM   3558  CD1 TYR A 230      -0.736 -13.611   8.073  1.00 97.00           C  
ATOM   3559  HD1 TYR A 230      -1.707 -14.068   8.202  1.00 97.00           H  
ATOM   3560  CD2 TYR A 230       1.389 -12.836   8.982  1.00 97.00           C  
ATOM   3561  HD2 TYR A 230       2.055 -12.702   9.822  1.00 97.00           H  
ATOM   3562  CE1 TYR A 230      -0.361 -13.138   6.803  1.00 97.00           C  
ATOM   3563  HE1 TYR A 230      -1.027 -13.241   5.959  1.00 97.00           H  
ATOM   3564  CE2 TYR A 230       1.768 -12.371   7.709  1.00 97.00           C  
ATOM   3565  HE2 TYR A 230       2.715 -11.872   7.569  1.00 97.00           H  
ATOM   3566  OH  TYR A 230       1.265 -12.057   5.395  1.00 97.00           O  
ATOM   3567  HH  TYR A 230       2.188 -11.799   5.336  1.00 97.00           H  
ATOM   3568  CZ  TYR A 230       0.896 -12.529   6.612  1.00 97.00           C  
ATOM   3569  N   GLY A 231      -1.916 -11.029  10.093  1.00 96.25           N  
ATOM   3570  H   GLY A 231      -0.989 -10.629  10.129  1.00 96.25           H  
ATOM   3571  CA  GLY A 231      -2.966 -10.262   9.416  1.00 96.25           C  
ATOM   3572  HA2 GLY A 231      -2.505  -9.599   8.684  1.00 96.25           H  
ATOM   3573  HA3 GLY A 231      -3.640 -10.944   8.899  1.00 96.25           H  
ATOM   3574  C   GLY A 231      -3.813  -9.370  10.317  1.00 96.25           C  
ATOM   3575  O   GLY A 231      -4.540  -8.519   9.810  1.00 96.25           O  
ATOM   3576  N   ARG A 232      -3.700  -9.496  11.642  1.00 97.94           N  
ATOM   3577  H   ARG A 232      -3.076 -10.195  12.021  1.00 97.94           H  
ATOM   3578  CA  ARG A 232      -4.400  -8.612  12.577  1.00 97.94           C  
ATOM   3579  HA  ARG A 232      -5.291  -8.223  12.083  1.00 97.94           H  
ATOM   3580  C   ARG A 232      -3.548  -7.410  12.948  1.00 97.94           C  
ATOM   3581  CB  ARG A 232      -4.869  -9.384  13.806  1.00 97.94           C  
ATOM   3582  HB2 ARG A 232      -4.014  -9.843  14.303  1.00 97.94           H  
ATOM   3583  HB3 ARG A 232      -5.337  -8.684  14.498  1.00 97.94           H  
ATOM   3584  O   ARG A 232      -2.328  -7.494  13.052  1.00 97.94           O  
ATOM   3585  CG  ARG A 232      -5.887 -10.459  13.403  1.00 97.94           C  
ATOM   3586  HG2 ARG A 232      -6.746  -9.997  12.915  1.00 97.94           H  
ATOM   3587  HG3 ARG A 232      -5.427 -11.166  12.713  1.00 97.94           H  
ATOM   3588  CD  ARG A 232      -6.349 -11.230  14.629  1.00 97.94           C  
ATOM   3589  HD2 ARG A 232      -6.950 -12.081  14.308  1.00 97.94           H  
ATOM   3590  HD3 ARG A 232      -5.467 -11.593  15.159  1.00 97.94           H  
ATOM   3591  NE  ARG A 232      -7.120 -10.399  15.556  1.00 97.94           N  
ATOM   3592  HE  ARG A 232      -7.265  -9.425  15.334  1.00 97.94           H  
ATOM   3593  NH1 ARG A 232      -7.226 -11.969  17.239  1.00 97.94           N  
ATOM   3594 HH11 ARG A 232      -7.524 -12.174  18.182  1.00 97.94           H  
ATOM   3595 HH12 ARG A 232      -6.823 -12.674  16.639  1.00 97.94           H  
ATOM   3596  NH2 ARG A 232      -8.083  -9.941  17.516  1.00 97.94           N  
ATOM   3597 HH21 ARG A 232      -7.450  -9.358  18.045  1.00 97.94           H  
ATOM   3598 HH22 ARG A 232      -8.559  -9.227  16.982  1.00 97.94           H  
ATOM   3599  CZ  ARG A 232      -7.459 -10.779  16.763  1.00 97.94           C  
ATOM   3600  N   VAL A 233      -4.217  -6.285  13.176  1.00 98.62           N  
ATOM   3601  H   VAL A 233      -5.225  -6.318  13.113  1.00 98.62           H  
ATOM   3602  CA  VAL A 233      -3.598  -5.039  13.621  1.00 98.62           C  
ATOM   3603  HA  VAL A 233      -2.862  -4.733  12.877  1.00 98.62           H  
ATOM   3604  C   VAL A 233      -2.877  -5.260  14.949  1.00 98.62           C  
ATOM   3605  CB  VAL A 233      -4.651  -3.922  13.753  1.00 98.62           C  
ATOM   3606  HB  VAL A 233      -5.471  -4.278  14.377  1.00 98.62           H  
ATOM   3607  O   VAL A 233      -3.427  -5.804  15.906  1.00 98.62           O  
ATOM   3608  CG1 VAL A 233      -4.081  -2.656  14.403  1.00 98.62           C  
ATOM   3609 HG11 VAL A 233      -4.897  -1.958  14.592  1.00 98.62           H  
ATOM   3610 HG12 VAL A 233      -3.632  -2.872  15.373  1.00 98.62           H  
ATOM   3611 HG13 VAL A 233      -3.342  -2.188  13.754  1.00 98.62           H  
ATOM   3612  CG2 VAL A 233      -5.231  -3.528  12.389  1.00 98.62           C  
ATOM   3613 HG21 VAL A 233      -4.442  -3.170  11.728  1.00 98.62           H  
ATOM   3614 HG22 VAL A 233      -5.722  -4.385  11.927  1.00 98.62           H  
ATOM   3615 HG23 VAL A 233      -5.976  -2.744  12.520  1.00 98.62           H  
ATOM   3616  N   ASP A 234      -1.650  -4.765  15.024  1.00 98.69           N  
ATOM   3617  H   ASP A 234      -1.235  -4.374  14.191  1.00 98.69           H  
ATOM   3618  CA  ASP A 234      -0.854  -4.677  16.239  1.00 98.69           C  
ATOM   3619  HA  ASP A 234      -1.490  -4.864  17.105  1.00 98.69           H  
ATOM   3620  C   ASP A 234      -0.282  -3.255  16.400  1.00 98.69           C  
ATOM   3621  CB  ASP A 234       0.212  -5.789  16.202  1.00 98.69           C  
ATOM   3622  HB2 ASP A 234      -0.285  -6.741  16.017  1.00 98.69           H  
ATOM   3623  HB3 ASP A 234       0.680  -5.857  17.184  1.00 98.69           H  
ATOM   3624  O   ASP A 234      -0.551  -2.346  15.603  1.00 98.69           O  
ATOM   3625  CG  ASP A 234       1.327  -5.614  15.163  1.00 98.69           C  
ATOM   3626  OD1 ASP A 234       1.467  -4.507  14.591  1.00 98.69           O  
ATOM   3627  OD2 ASP A 234       2.169  -6.531  15.076  1.00 98.69           O  
ATOM   3628  N   GLN A 235       0.531  -3.038  17.434  1.00 98.81           N  
ATOM   3629  H   GLN A 235       0.664  -3.784  18.102  1.00 98.81           H  
ATOM   3630  CA  GLN A 235       1.207  -1.754  17.635  1.00 98.81           C  
ATOM   3631  HA  GLN A 235       0.450  -0.979  17.756  1.00 98.81           H  
ATOM   3632  C   GLN A 235       2.090  -1.330  16.452  1.00 98.81           C  
ATOM   3633  CB  GLN A 235       2.072  -1.816  18.900  1.00 98.81           C  
ATOM   3634  HB2 GLN A 235       2.746  -0.959  18.902  1.00 98.81           H  
ATOM   3635  HB3 GLN A 235       2.667  -2.728  18.906  1.00 98.81           H  
ATOM   3636  O   GLN A 235       2.280  -0.133  16.247  1.00 98.81           O  
ATOM   3637  CG  GLN A 235       1.203  -1.744  20.154  1.00 98.81           C  
ATOM   3638  HG2 GLN A 235       0.523  -2.595  20.198  1.00 98.81           H  
ATOM   3639  HG3 GLN A 235       0.602  -0.838  20.075  1.00 98.81           H  
ATOM   3640  CD  GLN A 235       2.002  -1.676  21.447  1.00 98.81           C  
ATOM   3641  NE2 GLN A 235       1.367  -1.928  22.568  1.00 98.81           N  
ATOM   3642 HE21 GLN A 235       1.862  -1.826  23.442  1.00 98.81           H  
ATOM   3643 HE22 GLN A 235       0.384  -2.157  22.526  1.00 98.81           H  
ATOM   3644  OE1 GLN A 235       3.192  -1.371  21.472  1.00 98.81           O  
ATOM   3645  N   GLY A 236       2.642  -2.267  15.679  1.00 98.69           N  
ATOM   3646  H   GLY A 236       2.277  -3.206  15.740  1.00 98.69           H  
ATOM   3647  CA  GLY A 236       3.444  -1.968  14.495  1.00 98.69           C  
ATOM   3648  HA2 GLY A 236       4.281  -1.321  14.761  1.00 98.69           H  
ATOM   3649  HA3 GLY A 236       3.827  -2.902  14.085  1.00 98.69           H  
ATOM   3650  C   GLY A 236       2.613  -1.288  13.412  1.00 98.69           C  
ATOM   3651  O   GLY A 236       3.013  -0.233  12.916  1.00 98.69           O  
ATOM   3652  N   MET A 237       1.429  -1.829  13.110  1.00 98.75           N  
ATOM   3653  H   MET A 237       1.183  -2.702  13.554  1.00 98.75           H  
ATOM   3654  CA  MET A 237       0.496  -1.232  12.146  1.00 98.75           C  
ATOM   3655  HA  MET A 237       1.010  -1.136  11.189  1.00 98.75           H  
ATOM   3656  C   MET A 237       0.073   0.183  12.570  1.00 98.75           C  
ATOM   3657  CB  MET A 237      -0.699  -2.178  11.941  1.00 98.75           C  
ATOM   3658  HB2 MET A 237      -0.314  -3.153  11.641  1.00 98.75           H  
ATOM   3659  HB3 MET A 237      -1.231  -2.308  12.884  1.00 98.75           H  
ATOM   3660  O   MET A 237       0.201   1.121  11.779  1.00 98.75           O  
ATOM   3661  CG  MET A 237      -1.686  -1.710  10.861  1.00 98.75           C  
ATOM   3662  HG2 MET A 237      -1.131  -1.457   9.958  1.00 98.75           H  
ATOM   3663  HG3 MET A 237      -2.340  -2.550  10.625  1.00 98.75           H  
ATOM   3664  SD  MET A 237      -2.751  -0.310  11.310  1.00 98.75           S  
ATOM   3665  CE  MET A 237      -3.728  -0.157   9.798  1.00 98.75           C  
ATOM   3666  HE1 MET A 237      -4.411   0.686   9.908  1.00 98.75           H  
ATOM   3667  HE2 MET A 237      -3.081  -0.002   8.935  1.00 98.75           H  
ATOM   3668  HE3 MET A 237      -4.308  -1.068   9.649  1.00 98.75           H  
ATOM   3669  N   ALA A 238      -0.343   0.375  13.829  1.00 98.88           N  
ATOM   3670  H   ALA A 238      -0.444  -0.431  14.428  1.00 98.88           H  
ATOM   3671  CA  ALA A 238      -0.768   1.690  14.322  1.00 98.88           C  
ATOM   3672  HA  ALA A 238      -1.581   2.048  13.690  1.00 98.88           H  
ATOM   3673  C   ALA A 238       0.360   2.737  14.253  1.00 98.88           C  
ATOM   3674  CB  ALA A 238      -1.301   1.534  15.750  1.00 98.88           C  
ATOM   3675  HB1 ALA A 238      -0.529   1.121  16.400  1.00 98.88           H  
ATOM   3676  HB2 ALA A 238      -2.160   0.864  15.738  1.00 98.88           H  
ATOM   3677  HB3 ALA A 238      -1.618   2.502  16.136  1.00 98.88           H  
ATOM   3678  O   ALA A 238       0.145   3.869  13.812  1.00 98.88           O  
ATOM   3679  N   ARG A 239       1.592   2.357  14.625  1.00 98.88           N  
ATOM   3680  H   ARG A 239       1.715   1.414  14.964  1.00 98.88           H  
ATOM   3681  CA  ARG A 239       2.770   3.237  14.508  1.00 98.88           C  
ATOM   3682  HA  ARG A 239       2.555   4.196  14.980  1.00 98.88           H  
ATOM   3683  C   ARG A 239       3.117   3.546  13.063  1.00 98.88           C  
ATOM   3684  CB  ARG A 239       3.992   2.607  15.178  1.00 98.88           C  
ATOM   3685  HB2 ARG A 239       4.876   3.198  14.939  1.00 98.88           H  
ATOM   3686  HB3 ARG A 239       4.132   1.594  14.799  1.00 98.88           H  
ATOM   3687  O   ARG A 239       3.512   4.671  12.773  1.00 98.88           O  
ATOM   3688  CG  ARG A 239       3.829   2.579  16.691  1.00 98.88           C  
ATOM   3689  HG2 ARG A 239       2.916   2.036  16.938  1.00 98.88           H  
ATOM   3690  HG3 ARG A 239       3.734   3.599  17.064  1.00 98.88           H  
ATOM   3691  CD  ARG A 239       5.029   1.886  17.338  1.00 98.88           C  
ATOM   3692  HD2 ARG A 239       5.907   2.521  17.216  1.00 98.88           H  
ATOM   3693  HD3 ARG A 239       5.214   0.950  16.812  1.00 98.88           H  
ATOM   3694  NE  ARG A 239       4.800   1.575  18.761  1.00 98.88           N  
ATOM   3695  HE  ARG A 239       4.697   0.596  18.987  1.00 98.88           H  
ATOM   3696  NH1 ARG A 239       4.752   3.719  19.598  1.00 98.88           N  
ATOM   3697 HH11 ARG A 239       4.892   4.083  18.667  1.00 98.88           H  
ATOM   3698 HH12 ARG A 239       4.570   4.348  20.367  1.00 98.88           H  
ATOM   3699  NH2 ARG A 239       4.355   1.966  20.946  1.00 98.88           N  
ATOM   3700 HH21 ARG A 239       4.201   0.976  21.076  1.00 98.88           H  
ATOM   3701 HH22 ARG A 239       4.184   2.594  21.718  1.00 98.88           H  
ATOM   3702  CZ  ARG A 239       4.650   2.424  19.760  1.00 98.88           C  
ATOM   3703  N   MET A 240       2.976   2.577  12.163  1.00 98.88           N  
ATOM   3704  H   MET A 240       2.685   1.660  12.472  1.00 98.88           H  
ATOM   3705  CA  MET A 240       3.241   2.788  10.745  1.00 98.88           C  
ATOM   3706  HA  MET A 240       4.243   3.203  10.635  1.00 98.88           H  
ATOM   3707  C   MET A 240       2.258   3.792  10.146  1.00 98.88           C  
ATOM   3708  CB  MET A 240       3.181   1.448  10.012  1.00 98.88           C  
ATOM   3709  HB2 MET A 240       3.910   0.765  10.447  1.00 98.88           H  
ATOM   3710  HB3 MET A 240       2.188   1.008  10.108  1.00 98.88           H  
ATOM   3711  O   MET A 240       2.670   4.700   9.424  1.00 98.88           O  
ATOM   3712  CG  MET A 240       3.496   1.626   8.530  1.00 98.88           C  
ATOM   3713  HG2 MET A 240       3.416   0.637   8.079  1.00 98.88           H  
ATOM   3714  HG3 MET A 240       2.753   2.273   8.062  1.00 98.88           H  
ATOM   3715  SD  MET A 240       5.155   2.255   8.179  1.00 98.88           S  
ATOM   3716  CE  MET A 240       5.105   2.297   6.375  1.00 98.88           C  
ATOM   3717  HE1 MET A 240       4.769   1.337   5.982  1.00 98.88           H  
ATOM   3718  HE2 MET A 240       4.435   3.095   6.058  1.00 98.88           H  
ATOM   3719  HE3 MET A 240       6.105   2.513   5.999  1.00 98.88           H  
ATOM   3720  N   LEU A 241       0.975   3.680  10.491  1.00 98.94           N  
ATOM   3721  H   LEU A 241       0.686   2.895  11.057  1.00 98.94           H  
ATOM   3722  CA  LEU A 241      -0.037   4.627  10.038  1.00 98.94           C  
ATOM   3723  HA  LEU A 241       0.038   4.684   8.953  1.00 98.94           H  
ATOM   3724  C   LEU A 241       0.228   6.041  10.587  1.00 98.94           C  
ATOM   3725  CB  LEU A 241      -1.421   4.071  10.406  1.00 98.94           C  
ATOM   3726  HB2 LEU A 241      -1.513   4.029  11.491  1.00 98.94           H  
ATOM   3727  HB3 LEU A 241      -1.496   3.051  10.028  1.00 98.94           H  
ATOM   3728  O   LEU A 241       0.201   7.002   9.816  1.00 98.94           O  
ATOM   3729  CG  LEU A 241      -2.588   4.889   9.831  1.00 98.94           C  
ATOM   3730  HG  LEU A 241      -2.586   5.887  10.268  1.00 98.94           H  
ATOM   3731  CD1 LEU A 241      -2.516   5.010   8.309  1.00 98.94           C  
ATOM   3732 HD11 LEU A 241      -3.456   5.421   7.940  1.00 98.94           H  
ATOM   3733 HD12 LEU A 241      -2.362   4.030   7.859  1.00 98.94           H  
ATOM   3734 HD13 LEU A 241      -1.714   5.688   8.017  1.00 98.94           H  
ATOM   3735  CD2 LEU A 241      -3.909   4.204  10.172  1.00 98.94           C  
ATOM   3736 HD21 LEU A 241      -4.735   4.869   9.921  1.00 98.94           H  
ATOM   3737 HD22 LEU A 241      -4.010   3.273   9.613  1.00 98.94           H  
ATOM   3738 HD23 LEU A 241      -3.955   3.969  11.235  1.00 98.94           H  
ATOM   3739  N   LEU A 242       0.602   6.164  11.869  1.00 98.94           N  
ATOM   3740  H   LEU A 242       0.566   5.343  12.457  1.00 98.94           H  
ATOM   3741  CA  LEU A 242       1.080   7.428  12.448  1.00 98.94           C  
ATOM   3742  HA  LEU A 242       0.285   8.170  12.374  1.00 98.94           H  
ATOM   3743  C   LEU A 242       2.292   7.983  11.678  1.00 98.94           C  
ATOM   3744  CB  LEU A 242       1.430   7.240  13.936  1.00 98.94           C  
ATOM   3745  HB2 LEU A 242       2.032   8.092  14.255  1.00 98.94           H  
ATOM   3746  HB3 LEU A 242       2.041   6.344  14.043  1.00 98.94           H  
ATOM   3747  O   LEU A 242       2.309   9.148  11.287  1.00 98.94           O  
ATOM   3748  CG  LEU A 242       0.227   7.145  14.889  1.00 98.94           C  
ATOM   3749  HG  LEU A 242      -0.471   6.389  14.529  1.00 98.94           H  
ATOM   3750  CD1 LEU A 242       0.712   6.733  16.281  1.00 98.94           C  
ATOM   3751 HD11 LEU A 242      -0.145   6.651  16.949  1.00 98.94           H  
ATOM   3752 HD12 LEU A 242       1.404   7.479  16.672  1.00 98.94           H  
ATOM   3753 HD13 LEU A 242       1.201   5.761  16.226  1.00 98.94           H  
ATOM   3754  CD2 LEU A 242      -0.499   8.486  15.014  1.00 98.94           C  
ATOM   3755 HD21 LEU A 242      -0.995   8.732  14.075  1.00 98.94           H  
ATOM   3756 HD22 LEU A 242       0.204   9.278  15.272  1.00 98.94           H  
ATOM   3757 HD23 LEU A 242      -1.257   8.430  15.794  1.00 98.94           H  
ATOM   3758  N   ALA A 243       3.295   7.150  11.392  1.00 98.94           N  
ATOM   3759  H   ALA A 243       3.246   6.198  11.724  1.00 98.94           H  
ATOM   3760  CA  ALA A 243       4.467   7.567  10.629  1.00 98.94           C  
ATOM   3761  HA  ALA A 243       4.938   8.396  11.158  1.00 98.94           H  
ATOM   3762  C   ALA A 243       4.085   8.076   9.226  1.00 98.94           C  
ATOM   3763  CB  ALA A 243       5.467   6.404  10.573  1.00 98.94           C  
ATOM   3764  HB1 ALA A 243       5.635   6.000  11.571  1.00 98.94           H  
ATOM   3765  HB2 ALA A 243       5.085   5.604   9.938  1.00 98.94           H  
ATOM   3766  HB3 ALA A 243       6.418   6.758  10.176  1.00 98.94           H  
ATOM   3767  O   ALA A 243       4.617   9.094   8.778  1.00 98.94           O  
ATOM   3768  N   LYS A 244       3.142   7.413   8.537  1.00 98.81           N  
ATOM   3769  H   LYS A 244       2.754   6.578   8.952  1.00 98.81           H  
ATOM   3770  CA  LYS A 244       2.687   7.820   7.199  1.00 98.81           C  
ATOM   3771  HA  LYS A 244       3.558   7.952   6.557  1.00 98.81           H  
ATOM   3772  C   LYS A 244       1.984   9.170   7.206  1.00 98.81           C  
ATOM   3773  CB  LYS A 244       1.767   6.762   6.573  1.00 98.81           C  
ATOM   3774  HB2 LYS A 244       1.215   7.238   5.763  1.00 98.81           H  
ATOM   3775  HB3 LYS A 244       1.042   6.401   7.302  1.00 98.81           H  
ATOM   3776  O   LYS A 244       2.285   9.996   6.338  1.00 98.81           O  
ATOM   3777  CG  LYS A 244       2.555   5.582   5.987  1.00 98.81           C  
ATOM   3778  HG2 LYS A 244       2.849   4.898   6.783  1.00 98.81           H  
ATOM   3779  HG3 LYS A 244       3.451   5.958   5.494  1.00 98.81           H  
ATOM   3780  CD  LYS A 244       1.691   4.850   4.951  1.00 98.81           C  
ATOM   3781  HD2 LYS A 244       1.364   5.548   4.181  1.00 98.81           H  
ATOM   3782  HD3 LYS A 244       0.804   4.463   5.452  1.00 98.81           H  
ATOM   3783  CE  LYS A 244       2.425   3.686   4.281  1.00 98.81           C  
ATOM   3784  HE2 LYS A 244       1.714   3.125   3.675  1.00 98.81           H  
ATOM   3785  HE3 LYS A 244       2.798   3.013   5.053  1.00 98.81           H  
ATOM   3786  NZ  LYS A 244       3.523   4.156   3.414  1.00 98.81           N  
ATOM   3787  HZ1 LYS A 244       4.162   4.757   3.916  1.00 98.81           H  
ATOM   3788  HZ2 LYS A 244       4.124   3.395   3.133  1.00 98.81           H  
ATOM   3789  HZ3 LYS A 244       3.179   4.624   2.588  1.00 98.81           H  
ATOM   3790  N   ILE A 245       1.096   9.423   8.173  1.00 98.81           N  
ATOM   3791  H   ILE A 245       0.868   8.700   8.840  1.00 98.81           H  
ATOM   3792  CA  ILE A 245       0.458  10.741   8.275  1.00 98.81           C  
ATOM   3793  HA  ILE A 245       0.086  10.993   7.281  1.00 98.81           H  
ATOM   3794  C   ILE A 245       1.494  11.816   8.612  1.00 98.81           C  
ATOM   3795  CB  ILE A 245      -0.773  10.771   9.210  1.00 98.81           C  
ATOM   3796  HB  ILE A 245      -1.209  11.766   9.126  1.00 98.81           H  
ATOM   3797  O   ILE A 245       1.480  12.879   8.000  1.00 98.81           O  
ATOM   3798  CG1 ILE A 245      -0.437  10.533  10.694  1.00 98.81           C  
ATOM   3799 HG12 ILE A 245      -0.123   9.495  10.806  1.00 98.81           H  
ATOM   3800 HG13 ILE A 245       0.377  11.189  11.002  1.00 98.81           H  
ATOM   3801  CG2 ILE A 245      -1.823   9.765   8.708  1.00 98.81           C  
ATOM   3802 HG21 ILE A 245      -1.982   9.909   7.639  1.00 98.81           H  
ATOM   3803 HG22 ILE A 245      -2.771   9.925   9.223  1.00 98.81           H  
ATOM   3804 HG23 ILE A 245      -1.497   8.740   8.885  1.00 98.81           H  
ATOM   3805  CD1 ILE A 245      -1.597  10.793  11.658  1.00 98.81           C  
ATOM   3806 HD11 ILE A 245      -2.390  10.061  11.503  1.00 98.81           H  
ATOM   3807 HD12 ILE A 245      -1.238  10.708  12.684  1.00 98.81           H  
ATOM   3808 HD13 ILE A 245      -1.993  11.797  11.507  1.00 98.81           H  
ATOM   3809  N   TYR A 246       2.460  11.524   9.489  1.00 98.94           N  
ATOM   3810  H   TYR A 246       2.409  10.647   9.987  1.00 98.94           H  
ATOM   3811  CA  TYR A 246       3.499  12.476   9.881  1.00 98.94           C  
ATOM   3812  HA  TYR A 246       3.025  13.419  10.150  1.00 98.94           H  
ATOM   3813  C   TYR A 246       4.463  12.833   8.756  1.00 98.94           C  
ATOM   3814  CB  TYR A 246       4.269  11.924  11.088  1.00 98.94           C  
ATOM   3815  HB2 TYR A 246       5.106  12.592  11.288  1.00 98.94           H  
ATOM   3816  HB3 TYR A 246       4.673  10.947  10.823  1.00 98.94           H  
ATOM   3817  O   TYR A 246       4.807  14.005   8.598  1.00 98.94           O  
ATOM   3818  CG  TYR A 246       3.490  11.795  12.379  1.00 98.94           C  
ATOM   3819  CD1 TYR A 246       2.440  12.682  12.662  1.00 98.94           C  
ATOM   3820  HD1 TYR A 246       2.177  13.458  11.959  1.00 98.94           H  
ATOM   3821  CD2 TYR A 246       3.833  10.802  13.317  1.00 98.94           C  
ATOM   3822  HD2 TYR A 246       4.637  10.113  13.107  1.00 98.94           H  
ATOM   3823  CE1 TYR A 246       1.716  12.578  13.854  1.00 98.94           C  
ATOM   3824  HE1 TYR A 246       0.892  13.252  14.038  1.00 98.94           H  
ATOM   3825  CE2 TYR A 246       3.120  10.705  14.527  1.00 98.94           C  
ATOM   3826  HE2 TYR A 246       3.377   9.958  15.264  1.00 98.94           H  
ATOM   3827  OH  TYR A 246       1.448  11.554  16.005  1.00 98.94           O  
ATOM   3828  HH  TYR A 246       0.876  12.318  16.110  1.00 98.94           H  
ATOM   3829  CZ  TYR A 246       2.071  11.602  14.804  1.00 98.94           C  
ATOM   3830  N   LEU A 247       4.870  11.858   7.940  1.00 98.88           N  
ATOM   3831  H   LEU A 247       4.599  10.907   8.142  1.00 98.88           H  
ATOM   3832  CA  LEU A 247       5.729  12.122   6.787  1.00 98.88           C  
ATOM   3833  HA  LEU A 247       6.632  12.615   7.148  1.00 98.88           H  
ATOM   3834  C   LEU A 247       5.056  13.057   5.774  1.00 98.88           C  
ATOM   3835  CB  LEU A 247       6.098  10.787   6.123  1.00 98.88           C  
ATOM   3836  HB2 LEU A 247       6.505  10.112   6.876  1.00 98.88           H  
ATOM   3837  HB3 LEU A 247       5.192  10.330   5.727  1.00 98.88           H  
ATOM   3838  O   LEU A 247       5.729  13.850   5.124  1.00 98.88           O  
ATOM   3839  CG  LEU A 247       7.121  10.936   4.981  1.00 98.88           C  
ATOM   3840  HG  LEU A 247       6.703  11.555   4.187  1.00 98.88           H  
ATOM   3841  CD1 LEU A 247       8.453  11.532   5.447  1.00 98.88           C  
ATOM   3842 HD11 LEU A 247       8.839  10.971   6.299  1.00 98.88           H  
ATOM   3843 HD12 LEU A 247       8.312  12.577   5.723  1.00 98.88           H  
ATOM   3844 HD13 LEU A 247       9.176  11.492   4.632  1.00 98.88           H  
ATOM   3845  CD2 LEU A 247       7.425   9.566   4.402  1.00 98.88           C  
ATOM   3846 HD21 LEU A 247       6.503   9.075   4.090  1.00 98.88           H  
ATOM   3847 HD22 LEU A 247       8.087   9.660   3.541  1.00 98.88           H  
ATOM   3848 HD23 LEU A 247       7.919   8.985   5.180  1.00 98.88           H  
ATOM   3849  N   ASN A 248       3.732  12.975   5.649  1.00 98.75           N  
ATOM   3850  H   ASN A 248       3.240  12.318   6.238  1.00 98.75           H  
ATOM   3851  CA  ASN A 248       2.947  13.753   4.694  1.00 98.75           C  
ATOM   3852  HA  ASN A 248       3.613  14.184   3.946  1.00 98.75           H  
ATOM   3853  C   ASN A 248       2.221  14.949   5.333  1.00 98.75           C  
ATOM   3854  CB  ASN A 248       1.995  12.803   3.965  1.00 98.75           C  
ATOM   3855  HB2 ASN A 248       1.401  12.258   4.699  1.00 98.75           H  
ATOM   3856  HB3 ASN A 248       1.323  13.373   3.324  1.00 98.75           H  
ATOM   3857  O   ASN A 248       1.427  15.605   4.662  1.00 98.75           O  
ATOM   3858  CG  ASN A 248       2.723  11.813   3.091  1.00 98.75           C  
ATOM   3859  ND2 ASN A 248       2.958  10.619   3.584  1.00 98.75           N  
ATOM   3860 HD21 ASN A 248       2.641  10.401   4.518  1.00 98.75           H  
ATOM   3861 HD22 ASN A 248       3.195   9.879   2.940  1.00 98.75           H  
ATOM   3862  OD1 ASN A 248       3.117  12.116   1.976  1.00 98.75           O  
ATOM   3863  N   ALA A 249       2.501  15.271   6.599  1.00 98.75           N  
ATOM   3864  H   ALA A 249       3.136  14.681   7.118  1.00 98.75           H  
ATOM   3865  CA  ALA A 249       1.762  16.290   7.341  1.00 98.75           C  
ATOM   3866  HA  ALA A 249       0.719  15.979   7.404  1.00 98.75           H  
ATOM   3867  C   ALA A 249       1.785  17.666   6.655  1.00 98.75           C  
ATOM   3868  CB  ALA A 249       2.319  16.358   8.762  1.00 98.75           C  
ATOM   3869  HB1 ALA A 249       2.226  15.383   9.241  1.00 98.75           H  
ATOM   3870  HB2 ALA A 249       1.748  17.090   9.334  1.00 98.75           H  
ATOM   3871  HB3 ALA A 249       3.366  16.659   8.739  1.00 98.75           H  
ATOM   3872  O   ALA A 249       0.745  18.310   6.572  1.00 98.75           O  
ATOM   3873  N   GLU A 250       2.904  18.076   6.043  1.00 98.06           N  
ATOM   3874  H   GLU A 250       3.741  17.519   6.138  1.00 98.06           H  
ATOM   3875  CA  GLU A 250       2.970  19.353   5.309  1.00 98.06           C  
ATOM   3876  HA  GLU A 250       2.716  20.164   5.992  1.00 98.06           H  
ATOM   3877  C   GLU A 250       1.973  19.419   4.142  1.00 98.06           C  
ATOM   3878  CB  GLU A 250       4.379  19.607   4.750  1.00 98.06           C  
ATOM   3879  HB2 GLU A 250       4.672  18.767   4.121  1.00 98.06           H  
ATOM   3880  HB3 GLU A 250       4.349  20.505   4.133  1.00 98.06           H  
ATOM   3881  O   GLU A 250       1.425  20.482   3.866  1.00 98.06           O  
ATOM   3882  CG  GLU A 250       5.427  19.819   5.844  1.00 98.06           C  
ATOM   3883  HG2 GLU A 250       5.059  20.581   6.531  1.00 98.06           H  
ATOM   3884  HG3 GLU A 250       5.545  18.872   6.370  1.00 98.06           H  
ATOM   3885  CD  GLU A 250       6.801  20.246   5.304  1.00 98.06           C  
ATOM   3886  OE1 GLU A 250       7.566  20.884   6.054  1.00 98.06           O  
ATOM   3887  OE2 GLU A 250       7.169  19.838   4.179  1.00 98.06           O  
ATOM   3888  N   VAL A 251       1.698  18.290   3.481  1.00 98.12           N  
ATOM   3889  H   VAL A 251       2.090  17.427   3.830  1.00 98.12           H  
ATOM   3890  CA  VAL A 251       0.704  18.205   2.397  1.00 98.12           C  
ATOM   3891  HA  VAL A 251       0.838  19.053   1.725  1.00 98.12           H  
ATOM   3892  C   VAL A 251      -0.719  18.289   2.954  1.00 98.12           C  
ATOM   3893  CB  VAL A 251       0.891  16.902   1.586  1.00 98.12           C  
ATOM   3894  HB  VAL A 251       0.806  16.045   2.254  1.00 98.12           H  
ATOM   3895  O   VAL A 251      -1.614  18.822   2.297  1.00 98.12           O  
ATOM   3896  CG1 VAL A 251      -0.162  16.725   0.484  1.00 98.12           C  
ATOM   3897 HG11 VAL A 251      -0.155  17.586  -0.185  1.00 98.12           H  
ATOM   3898 HG12 VAL A 251      -1.153  16.605   0.923  1.00 98.12           H  
ATOM   3899 HG13 VAL A 251       0.054  15.822  -0.087  1.00 98.12           H  
ATOM   3900  CG2 VAL A 251       2.273  16.854   0.917  1.00 98.12           C  
ATOM   3901 HG21 VAL A 251       2.383  17.692   0.229  1.00 98.12           H  
ATOM   3902 HG22 VAL A 251       3.059  16.902   1.672  1.00 98.12           H  
ATOM   3903 HG23 VAL A 251       2.383  15.919   0.369  1.00 98.12           H  
ATOM   3904  N   TYR A 252      -0.952  17.749   4.151  1.00 98.31           N  
ATOM   3905  H   TYR A 252      -0.179  17.327   4.645  1.00 98.31           H  
ATOM   3906  CA  TYR A 252      -2.291  17.639   4.729  1.00 98.31           C  
ATOM   3907  HA  TYR A 252      -3.014  17.558   3.917  1.00 98.31           H  
ATOM   3908  C   TYR A 252      -2.717  18.860   5.536  1.00 98.31           C  
ATOM   3909  CB  TYR A 252      -2.379  16.371   5.581  1.00 98.31           C  
ATOM   3910  HB2 TYR A 252      -1.712  16.489   6.435  1.00 98.31           H  
ATOM   3911  HB3 TYR A 252      -3.393  16.277   5.969  1.00 98.31           H  
ATOM   3912  O   TYR A 252      -3.863  19.292   5.431  1.00 98.31           O  
ATOM   3913  CG  TYR A 252      -2.030  15.077   4.872  1.00 98.31           C  
ATOM   3914  CD1 TYR A 252      -2.325  14.876   3.504  1.00 98.31           C  
ATOM   3915  HD1 TYR A 252      -2.791  15.655   2.918  1.00 98.31           H  
ATOM   3916  CD2 TYR A 252      -1.423  14.052   5.617  1.00 98.31           C  
ATOM   3917  HD2 TYR A 252      -1.183  14.202   6.659  1.00 98.31           H  
ATOM   3918  CE1 TYR A 252      -2.015  13.653   2.883  1.00 98.31           C  
ATOM   3919  HE1 TYR A 252      -2.229  13.485   1.838  1.00 98.31           H  
ATOM   3920  CE2 TYR A 252      -1.142  12.822   5.007  1.00 98.31           C  
ATOM   3921  HE2 TYR A 252      -0.702  12.016   5.575  1.00 98.31           H  
ATOM   3922  OH  TYR A 252      -1.129  11.433   3.103  1.00 98.31           O  
ATOM   3923  HH  TYR A 252      -1.425  11.349   2.194  1.00 98.31           H  
ATOM   3924  CZ  TYR A 252      -1.431  12.627   3.648  1.00 98.31           C  
ATOM   3925  N   THR A 253      -1.808  19.411   6.331  1.00 98.00           N  
ATOM   3926  H   THR A 253      -0.900  18.971   6.388  1.00 98.00           H  
ATOM   3927  CA  THR A 253      -2.090  20.459   7.318  1.00 98.00           C  
ATOM   3928  HA  THR A 253      -3.143  20.738   7.267  1.00 98.00           H  
ATOM   3929  C   THR A 253      -1.287  21.734   7.073  1.00 98.00           C  
ATOM   3930  CB  THR A 253      -1.817  19.945   8.742  1.00 98.00           C  
ATOM   3931  HB  THR A 253      -2.197  20.677   9.455  1.00 98.00           H  
ATOM   3932  O   THR A 253      -1.577  22.759   7.683  1.00 98.00           O  
ATOM   3933  CG2 THR A 253      -2.467  18.587   9.024  1.00 98.00           C  
ATOM   3934 HG21 THR A 253      -2.496  18.410  10.100  1.00 98.00           H  
ATOM   3935 HG22 THR A 253      -3.482  18.575   8.630  1.00 98.00           H  
ATOM   3936 HG23 THR A 253      -1.896  17.788   8.551  1.00 98.00           H  
ATOM   3937  OG1 THR A 253      -0.433  19.786   8.938  1.00 98.00           O  
ATOM   3938  HG1 THR A 253      -0.281  19.622   9.872  1.00 98.00           H  
ATOM   3939  N   GLY A 254      -0.285  21.698   6.187  1.00 97.81           N  
ATOM   3940  H   GLY A 254      -0.109  20.837   5.690  1.00 97.81           H  
ATOM   3941  CA  GLY A 254       0.673  22.792   6.009  1.00 97.81           C  
ATOM   3942  HA2 GLY A 254       0.142  23.743   6.029  1.00 97.81           H  
ATOM   3943  HA3 GLY A 254       1.156  22.690   5.037  1.00 97.81           H  
ATOM   3944  C   GLY A 254       1.769  22.841   7.080  1.00 97.81           C  
ATOM   3945  O   GLY A 254       2.608  23.740   7.038  1.00 97.81           O  
ATOM   3946  N   GLU A 255       1.794  21.891   8.022  1.00 97.69           N  
ATOM   3947  H   GLU A 255       1.078  21.178   8.012  1.00 97.69           H  
ATOM   3948  CA  GLU A 255       2.754  21.851   9.128  1.00 97.69           C  
ATOM   3949  HA  GLU A 255       3.412  22.717   9.057  1.00 97.69           H  
ATOM   3950  C   GLU A 255       3.641  20.601   9.082  1.00 97.69           C  
ATOM   3951  CB  GLU A 255       2.041  21.946  10.485  1.00 97.69           C  
ATOM   3952  HB2 GLU A 255       1.345  21.113  10.586  1.00 97.69           H  
ATOM   3953  HB3 GLU A 255       2.796  21.860  11.266  1.00 97.69           H  
ATOM   3954  O   GLU A 255       3.172  19.473   8.932  1.00 97.69           O  
ATOM   3955  CG  GLU A 255       1.288  23.273  10.679  1.00 97.69           C  
ATOM   3956  HG2 GLU A 255       0.482  23.338   9.948  1.00 97.69           H  
ATOM   3957  HG3 GLU A 255       1.982  24.092  10.493  1.00 97.69           H  
ATOM   3958  CD  GLU A 255       0.696  23.431  12.091  1.00 97.69           C  
ATOM   3959  OE1 GLU A 255       0.249  24.560  12.403  1.00 97.69           O  
ATOM   3960  OE2 GLU A 255       0.714  22.447  12.867  1.00 97.69           O  
ATOM   3961  N   ALA A 256       4.949  20.797   9.255  1.00 98.31           N  
ATOM   3962  H   ALA A 256       5.288  21.741   9.373  1.00 98.31           H  
ATOM   3963  CA  ALA A 256       5.930  19.719   9.249  1.00 98.31           C  
ATOM   3964  HA  ALA A 256       5.727  19.068   8.398  1.00 98.31           H  
ATOM   3965  C   ALA A 256       5.859  18.863  10.517  1.00 98.31           C  
ATOM   3966  CB  ALA A 256       7.329  20.323   9.084  1.00 98.31           C  
ATOM   3967  HB1 ALA A 256       7.693  20.690  10.043  1.00 98.31           H  
ATOM   3968  HB2 ALA A 256       8.016  19.569   8.699  1.00 98.31           H  
ATOM   3969  HB3 ALA A 256       7.297  21.170   8.398  1.00 98.31           H  
ATOM   3970  O   ALA A 256       5.967  19.386  11.625  1.00 98.31           O  
ATOM   3971  N   ARG A 257       5.785  17.535  10.359  1.00 98.69           N  
ATOM   3972  H   ARG A 257       5.616  17.189   9.425  1.00 98.69           H  
ATOM   3973  CA  ARG A 257       5.832  16.554  11.464  1.00 98.69           C  
ATOM   3974  HA  ARG A 257       6.121  17.063  12.384  1.00 98.69           H  
ATOM   3975  C   ARG A 257       6.918  15.489  11.255  1.00 98.69           C  
ATOM   3976  CB  ARG A 257       4.432  15.959  11.715  1.00 98.69           C  
ATOM   3977  HB2 ARG A 257       4.492  15.221  12.515  1.00 98.69           H  
ATOM   3978  HB3 ARG A 257       4.119  15.430  10.815  1.00 98.69           H  
ATOM   3979  O   ARG A 257       6.805  14.353  11.704  1.00 98.69           O  
ATOM   3980  CG  ARG A 257       3.337  16.983  12.085  1.00 98.69           C  
ATOM   3981  HG2 ARG A 257       2.379  16.463  12.095  1.00 98.69           H  
ATOM   3982  HG3 ARG A 257       3.275  17.746  11.308  1.00 98.69           H  
ATOM   3983  CD  ARG A 257       3.513  17.685  13.443  1.00 98.69           C  
ATOM   3984  HD2 ARG A 257       2.700  18.398  13.580  1.00 98.69           H  
ATOM   3985  HD3 ARG A 257       4.445  18.251  13.430  1.00 98.69           H  
ATOM   3986  NE  ARG A 257       3.541  16.739  14.577  1.00 98.69           N  
ATOM   3987  HE  ARG A 257       4.462  16.467  14.890  1.00 98.69           H  
ATOM   3988  NH1 ARG A 257       1.297  16.244  14.831  1.00 98.69           N  
ATOM   3989 HH11 ARG A 257       0.604  15.674  15.294  1.00 98.69           H  
ATOM   3990 HH12 ARG A 257       1.027  16.946  14.157  1.00 98.69           H  
ATOM   3991  NH2 ARG A 257       2.763  15.204  16.087  1.00 98.69           N  
ATOM   3992 HH21 ARG A 257       1.974  14.649  16.389  1.00 98.69           H  
ATOM   3993 HH22 ARG A 257       3.694  15.027  16.435  1.00 98.69           H  
ATOM   3994  CZ  ARG A 257       2.548  16.080  15.152  1.00 98.69           C  
ATOM   3995  N   TYR A 258       8.015  15.845  10.578  1.00 98.81           N  
ATOM   3996  H   TYR A 258       8.041  16.771  10.174  1.00 98.81           H  
ATOM   3997  CA  TYR A 258       9.102  14.903  10.270  1.00 98.81           C  
ATOM   3998  HA  TYR A 258       8.674  14.062   9.726  1.00 98.81           H  
ATOM   3999  C   TYR A 258       9.777  14.319  11.521  1.00 98.81           C  
ATOM   4000  CB  TYR A 258      10.146  15.580   9.368  1.00 98.81           C  
ATOM   4001  HB2 TYR A 258      10.598  16.411   9.909  1.00 98.81           H  
ATOM   4002  HB3 TYR A 258      10.936  14.862   9.149  1.00 98.81           H  
ATOM   4003  O   TYR A 258      10.203  13.168  11.497  1.00 98.81           O  
ATOM   4004  CG  TYR A 258       9.590  16.080   8.049  1.00 98.81           C  
ATOM   4005  CD1 TYR A 258       8.969  15.175   7.167  1.00 98.81           C  
ATOM   4006  HD1 TYR A 258       8.902  14.127   7.418  1.00 98.81           H  
ATOM   4007  CD2 TYR A 258       9.668  17.445   7.709  1.00 98.81           C  
ATOM   4008  HD2 TYR A 258      10.166  18.146   8.363  1.00 98.81           H  
ATOM   4009  CE1 TYR A 258       8.415  15.639   5.960  1.00 98.81           C  
ATOM   4010  HE1 TYR A 258       7.933  14.955   5.277  1.00 98.81           H  
ATOM   4011  CE2 TYR A 258       9.101  17.911   6.505  1.00 98.81           C  
ATOM   4012  HE2 TYR A 258       9.162  18.957   6.244  1.00 98.81           H  
ATOM   4013  OH  TYR A 258       7.988  17.406   4.417  1.00 98.81           O  
ATOM   4014  HH  TYR A 258       7.794  18.345   4.366  1.00 98.81           H  
ATOM   4015  CZ  TYR A 258       8.464  17.008   5.629  1.00 98.81           C  
ATOM   4016  N   ALA A 259       9.852  15.074  12.622  1.00 98.81           N  
ATOM   4017  H   ALA A 259       9.447  15.999  12.611  1.00 98.81           H  
ATOM   4018  CA  ALA A 259      10.387  14.561  13.884  1.00 98.81           C  
ATOM   4019  HA  ALA A 259      11.352  14.092  13.692  1.00 98.81           H  
ATOM   4020  C   ALA A 259       9.493  13.470  14.491  1.00 98.81           C  
ATOM   4021  CB  ALA A 259      10.593  15.736  14.845  1.00 98.81           C  
ATOM   4022  HB1 ALA A 259      11.026  15.366  15.775  1.00 98.81           H  
ATOM   4023  HB2 ALA A 259      11.276  16.462  14.404  1.00 98.81           H  
ATOM   4024  HB3 ALA A 259       9.638  16.215  15.064  1.00 98.81           H  
ATOM   4025  O   ALA A 259       9.995  12.449  14.959  1.00 98.81           O  
ATOM   4026  N   ASP A 260       8.172  13.639  14.418  1.00 98.81           N  
ATOM   4027  H   ASP A 260       7.794  14.505  14.062  1.00 98.81           H  
ATOM   4028  CA  ASP A 260       7.209  12.637  14.876  1.00 98.81           C  
ATOM   4029  HA  ASP A 260       7.469  12.332  15.890  1.00 98.81           H  
ATOM   4030  C   ASP A 260       7.226  11.394  13.982  1.00 98.81           C  
ATOM   4031  CB  ASP A 260       5.806  13.242  14.905  1.00 98.81           C  
ATOM   4032  HB2 ASP A 260       5.455  13.405  13.886  1.00 98.81           H  
ATOM   4033  HB3 ASP A 260       5.128  12.538  15.389  1.00 98.81           H  
ATOM   4034  O   ASP A 260       7.217  10.272  14.488  1.00 98.81           O  
ATOM   4035  CG  ASP A 260       5.777  14.563  15.657  1.00 98.81           C  
ATOM   4036  OD1 ASP A 260       5.508  14.565  16.872  1.00 98.81           O  
ATOM   4037  OD2 ASP A 260       5.952  15.609  14.998  1.00 98.81           O  
ATOM   4038  N   CYS A 261       7.336  11.579  12.659  1.00 98.88           N  
ATOM   4039  H   CYS A 261       7.274  12.525  12.310  1.00 98.88           H  
ATOM   4040  CA  CYS A 261       7.541  10.477  11.714  1.00 98.88           C  
ATOM   4041  HA  CYS A 261       6.675   9.815  11.736  1.00 98.88           H  
ATOM   4042  C   CYS A 261       8.769   9.648  12.101  1.00 98.88           C  
ATOM   4043  CB  CYS A 261       7.712  11.036  10.294  1.00 98.88           C  
ATOM   4044  HB2 CYS A 261       8.554  11.728  10.268  1.00 98.88           H  
ATOM   4045  HB3 CYS A 261       6.812  11.571   9.990  1.00 98.88           H  
ATOM   4046  O   CYS A 261       8.689   8.423  12.200  1.00 98.88           O  
ATOM   4047  SG  CYS A 261       8.028   9.676   9.129  1.00 98.88           S  
ATOM   4048  HG  CYS A 261       9.045   9.096   9.773  1.00 98.88           H  
ATOM   4049  N   LEU A 262       9.901  10.318  12.335  1.00 98.69           N  
ATOM   4050  H   LEU A 262       9.892  11.324  12.246  1.00 98.69           H  
ATOM   4051  CA  LEU A 262      11.154   9.670  12.702  1.00 98.69           C  
ATOM   4052  HA  LEU A 262      11.392   8.935  11.933  1.00 98.69           H  
ATOM   4053  C   LEU A 262      11.017   8.908  14.025  1.00 98.69           C  
ATOM   4054  CB  LEU A 262      12.258  10.739  12.707  1.00 98.69           C  
ATOM   4055  HB2 LEU A 262      12.078  11.467  13.498  1.00 98.69           H  
ATOM   4056  HB3 LEU A 262      12.193  11.269  11.757  1.00 98.69           H  
ATOM   4057  O   LEU A 262      11.419   7.748  14.092  1.00 98.69           O  
ATOM   4058  CG  LEU A 262      13.673  10.152  12.843  1.00 98.69           C  
ATOM   4059  HG  LEU A 262      13.694   9.150  12.415  1.00 98.69           H  
ATOM   4060  CD1 LEU A 262      14.664  11.018  12.062  1.00 98.69           C  
ATOM   4061 HD11 LEU A 262      15.651  10.554  12.093  1.00 98.69           H  
ATOM   4062 HD12 LEU A 262      14.357  11.073  11.018  1.00 98.69           H  
ATOM   4063 HD13 LEU A 262      14.698  12.021  12.487  1.00 98.69           H  
ATOM   4064  CD2 LEU A 262      14.139  10.099  14.297  1.00 98.69           C  
ATOM   4065 HD21 LEU A 262      13.494   9.443  14.881  1.00 98.69           H  
ATOM   4066 HD22 LEU A 262      14.120  11.095  14.740  1.00 98.69           H  
ATOM   4067 HD23 LEU A 262      15.152   9.700  14.348  1.00 98.69           H  
ATOM   4068  N   ALA A 263      10.374   9.502  15.034  1.00 98.75           N  
ATOM   4069  H   ALA A 263      10.075  10.460  14.922  1.00 98.75           H  
ATOM   4070  CA  ALA A 263      10.130   8.849  16.318  1.00 98.75           C  
ATOM   4071  HA  ALA A 263      11.091   8.564  16.746  1.00 98.75           H  
ATOM   4072  C   ALA A 263       9.289   7.567  16.177  1.00 98.75           C  
ATOM   4073  CB  ALA A 263       9.459   9.857  17.259  1.00 98.75           C  
ATOM   4074  HB1 ALA A 263       8.494  10.164  16.858  1.00 98.75           H  
ATOM   4075  HB2 ALA A 263      10.096  10.736  17.369  1.00 98.75           H  
ATOM   4076  HB3 ALA A 263       9.312   9.400  18.238  1.00 98.75           H  
ATOM   4077  O   ALA A 263       9.625   6.549  16.781  1.00 98.75           O  
ATOM   4078  N   GLN A 264       8.230   7.567  15.357  1.00 98.88           N  
ATOM   4079  H   GLN A 264       7.976   8.423  14.883  1.00 98.88           H  
ATOM   4080  CA  GLN A 264       7.454   6.343  15.110  1.00 98.88           C  
ATOM   4081  HA  GLN A 264       7.215   5.889  16.072  1.00 98.88           H  
ATOM   4082  C   GLN A 264       8.259   5.294  14.338  1.00 98.88           C  
ATOM   4083  CB  GLN A 264       6.140   6.647  14.379  1.00 98.88           C  
ATOM   4084  HB2 GLN A 264       5.632   5.704  14.176  1.00 98.88           H  
ATOM   4085  HB3 GLN A 264       6.366   7.127  13.427  1.00 98.88           H  
ATOM   4086  O   GLN A 264       8.189   4.112  14.674  1.00 98.88           O  
ATOM   4087  CG  GLN A 264       5.179   7.551  15.157  1.00 98.88           C  
ATOM   4088  HG2 GLN A 264       5.592   8.559  15.190  1.00 98.88           H  
ATOM   4089  HG3 GLN A 264       4.238   7.605  14.609  1.00 98.88           H  
ATOM   4090  CD  GLN A 264       4.879   7.104  16.588  1.00 98.88           C  
ATOM   4091  NE2 GLN A 264       4.649   8.045  17.477  1.00 98.88           N  
ATOM   4092 HE21 GLN A 264       4.639   9.015  17.194  1.00 98.88           H  
ATOM   4093 HE22 GLN A 264       4.357   7.750  18.398  1.00 98.88           H  
ATOM   4094  OE1 GLN A 264       4.846   5.933  16.949  1.00 98.88           O  
ATOM   4095  N   CYS A 265       9.079   5.709  13.365  1.00 98.88           N  
ATOM   4096  H   CYS A 265       9.099   6.692  13.131  1.00 98.88           H  
ATOM   4097  CA  CYS A 265       9.984   4.796  12.666  1.00 98.88           C  
ATOM   4098  HA  CYS A 265       9.389   4.003  12.211  1.00 98.88           H  
ATOM   4099  C   CYS A 265      10.958   4.119  13.642  1.00 98.88           C  
ATOM   4100  CB  CYS A 265      10.750   5.535  11.558  1.00 98.88           C  
ATOM   4101  HB2 CYS A 265      11.293   6.379  11.983  1.00 98.88           H  
ATOM   4102  HB3 CYS A 265      11.468   4.848  11.110  1.00 98.88           H  
ATOM   4103  O   CYS A 265      11.129   2.904  13.584  1.00 98.88           O  
ATOM   4104  SG  CYS A 265       9.629   6.118  10.256  1.00 98.88           S  
ATOM   4105  HG  CYS A 265       8.916   6.942  11.030  1.00 98.88           H  
ATOM   4106  N   GLU A 266      11.548   4.868  14.579  1.00 98.69           N  
ATOM   4107  H   GLU A 266      11.386   5.865  14.571  1.00 98.69           H  
ATOM   4108  CA  GLU A 266      12.445   4.321  15.607  1.00 98.69           C  
ATOM   4109  HA  GLU A 266      13.268   3.799  15.119  1.00 98.69           H  
ATOM   4110  C   GLU A 266      11.747   3.293  16.506  1.00 98.69           C  
ATOM   4111  CB  GLU A 266      13.033   5.453  16.467  1.00 98.69           C  
ATOM   4112  HB2 GLU A 266      13.519   5.017  17.340  1.00 98.69           H  
ATOM   4113  HB3 GLU A 266      12.230   6.106  16.809  1.00 98.69           H  
ATOM   4114  O   GLU A 266      12.332   2.254  16.812  1.00 98.69           O  
ATOM   4115  CG  GLU A 266      14.078   6.268  15.694  1.00 98.69           C  
ATOM   4116  HG2 GLU A 266      14.868   5.588  15.376  1.00 98.69           H  
ATOM   4117  HG3 GLU A 266      13.619   6.679  14.795  1.00 98.69           H  
ATOM   4118  CD  GLU A 266      14.704   7.419  16.501  1.00 98.69           C  
ATOM   4119  OE1 GLU A 266      15.818   7.847  16.103  1.00 98.69           O  
ATOM   4120  OE2 GLU A 266      14.087   7.874  17.492  1.00 98.69           O  
ATOM   4121  N   GLN A 267      10.487   3.532  16.886  1.00 98.62           N  
ATOM   4122  H   GLN A 267      10.059   4.402  16.603  1.00 98.62           H  
ATOM   4123  CA  GLN A 267       9.704   2.563  17.661  1.00 98.62           C  
ATOM   4124  HA  GLN A 267      10.269   2.285  18.551  1.00 98.62           H  
ATOM   4125  C   GLN A 267       9.452   1.267  16.874  1.00 98.62           C  
ATOM   4126  CB  GLN A 267       8.369   3.184  18.097  1.00 98.62           C  
ATOM   4127  HB2 GLN A 267       7.844   3.546  17.213  1.00 98.62           H  
ATOM   4128  HB3 GLN A 267       7.761   2.409  18.564  1.00 98.62           H  
ATOM   4129  O   GLN A 267       9.576   0.177  17.433  1.00 98.62           O  
ATOM   4130  CG  GLN A 267       8.504   4.350  19.084  1.00 98.62           C  
ATOM   4131  HG2 GLN A 267       7.519   4.776  19.270  1.00 98.62           H  
ATOM   4132  HG3 GLN A 267       9.124   5.130  18.643  1.00 98.62           H  
ATOM   4133  CD  GLN A 267       9.113   3.952  20.420  1.00 98.62           C  
ATOM   4134  NE2 GLN A 267       9.992   4.761  20.969  1.00 98.62           N  
ATOM   4135 HE21 GLN A 267      10.414   4.435  21.827  1.00 98.62           H  
ATOM   4136 HE22 GLN A 267      10.315   5.570  20.460  1.00 98.62           H  
ATOM   4137  OE1 GLN A 267       8.804   2.930  21.008  1.00 98.62           O  
ATOM   4138  N   ILE A 268       9.140   1.359  15.577  1.00 98.81           N  
ATOM   4139  H   ILE A 268       9.049   2.277  15.165  1.00 98.81           H  
ATOM   4140  CA  ILE A 268       8.936   0.176  14.724  1.00 98.81           C  
ATOM   4141  HA  ILE A 268       8.244  -0.500  15.227  1.00 98.81           H  
ATOM   4142  C   ILE A 268      10.254  -0.589  14.535  1.00 98.81           C  
ATOM   4143  CB  ILE A 268       8.317   0.564  13.366  1.00 98.81           C  
ATOM   4144  HB  ILE A 268       8.987   1.269  12.874  1.00 98.81           H  
ATOM   4145  O   ILE A 268      10.285  -1.805  14.705  1.00 98.81           O  
ATOM   4146  CG1 ILE A 268       6.932   1.227  13.529  1.00 98.81           C  
ATOM   4147 HG12 ILE A 268       6.952   1.936  14.357  1.00 98.81           H  
ATOM   4148 HG13 ILE A 268       6.181   0.473  13.765  1.00 98.81           H  
ATOM   4149  CG2 ILE A 268       8.172  -0.690  12.484  1.00 98.81           C  
ATOM   4150 HG21 ILE A 268       9.146  -1.066  12.173  1.00 98.81           H  
ATOM   4151 HG22 ILE A 268       7.643  -1.470  13.032  1.00 98.81           H  
ATOM   4152 HG23 ILE A 268       7.589  -0.468  11.590  1.00 98.81           H  
ATOM   4153  CD1 ILE A 268       6.505   1.998  12.274  1.00 98.81           C  
ATOM   4154 HD11 ILE A 268       7.316   2.641  11.931  1.00 98.81           H  
ATOM   4155 HD12 ILE A 268       5.654   2.633  12.522  1.00 98.81           H  
ATOM   4156 HD13 ILE A 268       6.218   1.313  11.477  1.00 98.81           H  
ATOM   4157  N   ILE A 269      11.357   0.113  14.260  1.00 98.56           N  
ATOM   4158  H   ILE A 269      11.263   1.110  14.130  1.00 98.56           H  
ATOM   4159  CA  ILE A 269      12.702  -0.476  14.142  1.00 98.56           C  
ATOM   4160  HA  ILE A 269      12.700  -1.229  13.354  1.00 98.56           H  
ATOM   4161  C   ILE A 269      13.092  -1.212  15.432  1.00 98.56           C  
ATOM   4162  CB  ILE A 269      13.719   0.632  13.772  1.00 98.56           C  
ATOM   4163  HB  ILE A 269      13.568   1.470  14.453  1.00 98.56           H  
ATOM   4164  O   ILE A 269      13.612  -2.326  15.384  1.00 98.56           O  
ATOM   4165  CG1 ILE A 269      13.498   1.132  12.323  1.00 98.56           C  
ATOM   4166 HG12 ILE A 269      12.431   1.194  12.110  1.00 98.56           H  
ATOM   4167 HG13 ILE A 269      13.933   0.418  11.623  1.00 98.56           H  
ATOM   4168  CG2 ILE A 269      15.171   0.147  13.940  1.00 98.56           C  
ATOM   4169 HG21 ILE A 269      15.387  -0.055  14.989  1.00 98.56           H  
ATOM   4170 HG22 ILE A 269      15.865   0.918  13.604  1.00 98.56           H  
ATOM   4171 HG23 ILE A 269      15.331  -0.761  13.358  1.00 98.56           H  
ATOM   4172  CD1 ILE A 269      14.103   2.512  12.038  1.00 98.56           C  
ATOM   4173 HD11 ILE A 269      15.186   2.486  12.163  1.00 98.56           H  
ATOM   4174 HD12 ILE A 269      13.683   3.254  12.717  1.00 98.56           H  
ATOM   4175 HD13 ILE A 269      13.875   2.802  11.013  1.00 98.56           H  
ATOM   4176  N   ALA A 270      12.796  -0.632  16.596  1.00 98.38           N  
ATOM   4177  H   ALA A 270      12.400   0.298  16.588  1.00 98.38           H  
ATOM   4178  CA  ALA A 270      13.068  -1.252  17.891  1.00 98.38           C  
ATOM   4179  HA  ALA A 270      14.091  -1.628  17.881  1.00 98.38           H  
ATOM   4180  C   ALA A 270      12.158  -2.453  18.217  1.00 98.38           C  
ATOM   4181  CB  ALA A 270      12.969  -0.164  18.966  1.00 98.38           C  
ATOM   4182  HB1 ALA A 270      11.952   0.227  19.004  1.00 98.38           H  
ATOM   4183  HB2 ALA A 270      13.657   0.649  18.735  1.00 98.38           H  
ATOM   4184  HB3 ALA A 270      13.223  -0.585  19.939  1.00 98.38           H  
ATOM   4185  O   ALA A 270      12.453  -3.195  19.153  1.00 98.38           O  
ATOM   4186  N   SER A 271      11.072  -2.662  17.464  1.00 97.88           N  
ATOM   4187  H   SER A 271      10.903  -2.042  16.684  1.00 97.88           H  
ATOM   4188  CA  SER A 271      10.076  -3.708  17.733  1.00 97.88           C  
ATOM   4189  HA  SER A 271       9.945  -3.797  18.811  1.00 97.88           H  
ATOM   4190  C   SER A 271      10.468  -5.102  17.226  1.00 97.88           C  
ATOM   4191  CB  SER A 271       8.724  -3.316  17.140  1.00 97.88           C  
ATOM   4192  HB2 SER A 271       8.041  -4.150  17.302  1.00 97.88           H  
ATOM   4193  HB3 SER A 271       8.806  -3.160  16.065  1.00 97.88           H  
ATOM   4194  O   SER A 271       9.815  -6.079  17.579  1.00 97.88           O  
ATOM   4195  OG  SER A 271       8.203  -2.153  17.763  1.00 97.88           O  
ATOM   4196  HG  SER A 271       8.814  -1.422  17.638  1.00 97.88           H  
ATOM   4197  N   GLY A 272      11.533  -5.217  16.425  1.00 97.50           N  
ATOM   4198  H   GLY A 272      12.034  -4.377  16.174  1.00 97.50           H  
ATOM   4199  CA  GLY A 272      12.057  -6.509  15.964  1.00 97.50           C  
ATOM   4200  HA2 GLY A 272      11.733  -7.304  16.636  1.00 97.50           H  
ATOM   4201  HA3 GLY A 272      13.146  -6.466  16.000  1.00 97.50           H  
ATOM   4202  C   GLY A 272      11.668  -6.920  14.542  1.00 97.50           C  
ATOM   4203  O   GLY A 272      12.011  -8.030  14.140  1.00 97.50           O  
ATOM   4204  N   TYR A 273      11.014  -6.046  13.767  1.00 98.62           N  
ATOM   4205  H   TYR A 273      10.744  -5.154  14.157  1.00 98.62           H  
ATOM   4206  CA  TYR A 273      10.849  -6.248  12.323  1.00 98.62           C  
ATOM   4207  HA  TYR A 273      10.315  -7.185  12.161  1.00 98.62           H  
ATOM   4208  C   TYR A 273      12.217  -6.365  11.634  1.00 98.62           C  
ATOM   4209  CB  TYR A 273      10.021  -5.115  11.701  1.00 98.62           C  
ATOM   4210  HB2 TYR A 273      10.441  -4.154  11.998  1.00 98.62           H  
ATOM   4211  HB3 TYR A 273      10.108  -5.186  10.617  1.00 98.62           H  
ATOM   4212  O   TYR A 273      13.187  -5.701  12.009  1.00 98.62           O  
ATOM   4213  CG  TYR A 273       8.543  -5.158  12.043  1.00 98.62           C  
ATOM   4214  CD1 TYR A 273       7.697  -6.035  11.341  1.00 98.62           C  
ATOM   4215  HD1 TYR A 273       8.086  -6.662  10.552  1.00 98.62           H  
ATOM   4216  CD2 TYR A 273       8.006  -4.327  13.048  1.00 98.62           C  
ATOM   4217  HD2 TYR A 273       8.651  -3.644  13.580  1.00 98.62           H  
ATOM   4218  CE1 TYR A 273       6.332  -6.111  11.659  1.00 98.62           C  
ATOM   4219  HE1 TYR A 273       5.687  -6.801  11.135  1.00 98.62           H  
ATOM   4220  CE2 TYR A 273       6.629  -4.390  13.359  1.00 98.62           C  
ATOM   4221  HE2 TYR A 273       6.211  -3.747  14.120  1.00 98.62           H  
ATOM   4222  OH  TYR A 273       4.463  -5.418  12.937  1.00 98.62           O  
ATOM   4223  HH  TYR A 273       4.099  -4.994  13.718  1.00 98.62           H  
ATOM   4224  CZ  TYR A 273       5.791  -5.299  12.673  1.00 98.62           C  
ATOM   4225  N   THR A 274      12.310  -7.217  10.615  1.00 98.44           N  
ATOM   4226  H   THR A 274      11.464  -7.653  10.278  1.00 98.44           H  
ATOM   4227  CA  THR A 274      13.558  -7.474   9.882  1.00 98.44           C  
ATOM   4228  HA  THR A 274      14.238  -6.638  10.044  1.00 98.44           H  
ATOM   4229  C   THR A 274      13.302  -7.551   8.387  1.00 98.44           C  
ATOM   4230  CB  THR A 274      14.273  -8.751  10.357  1.00 98.44           C  
ATOM   4231  HB  THR A 274      15.142  -8.918   9.722  1.00 98.44           H  
ATOM   4232  O   THR A 274      12.230  -7.951   7.952  1.00 98.44           O  
ATOM   4233  CG2 THR A 274      14.761  -8.655  11.801  1.00 98.44           C  
ATOM   4234 HG21 THR A 274      13.912  -8.596  12.482  1.00 98.44           H  
ATOM   4235 HG22 THR A 274      15.380  -7.766  11.924  1.00 98.44           H  
ATOM   4236 HG23 THR A 274      15.347  -9.541  12.044  1.00 98.44           H  
ATOM   4237  OG1 THR A 274      13.438  -9.877  10.278  1.00 98.44           O  
ATOM   4238  HG1 THR A 274      12.599  -9.632  10.675  1.00 98.44           H  
ATOM   4239  N   LEU A 275      14.293  -7.164   7.583  1.00 98.62           N  
ATOM   4240  H   LEU A 275      15.179  -6.896   7.988  1.00 98.62           H  
ATOM   4241  CA  LEU A 275      14.223  -7.373   6.139  1.00 98.62           C  
ATOM   4242  HA  LEU A 275      13.254  -7.035   5.771  1.00 98.62           H  
ATOM   4243  C   LEU A 275      14.333  -8.869   5.841  1.00 98.62           C  
ATOM   4244  CB  LEU A 275      15.340  -6.593   5.426  1.00 98.62           C  
ATOM   4245  HB2 LEU A 275      16.300  -6.954   5.795  1.00 98.62           H  
ATOM   4246  HB3 LEU A 275      15.284  -6.827   4.362  1.00 98.62           H  
ATOM   4247  O   LEU A 275      15.253  -9.526   6.342  1.00 98.62           O  
ATOM   4248  CG  LEU A 275      15.283  -5.066   5.596  1.00 98.62           C  
ATOM   4249  HG  LEU A 275      15.306  -4.815   6.657  1.00 98.62           H  
ATOM   4250  CD1 LEU A 275      16.517  -4.445   4.937  1.00 98.62           C  
ATOM   4251 HD11 LEU A 275      16.546  -4.707   3.879  1.00 98.62           H  
ATOM   4252 HD12 LEU A 275      17.419  -4.820   5.422  1.00 98.62           H  
ATOM   4253 HD13 LEU A 275      16.486  -3.361   5.045  1.00 98.62           H  
ATOM   4254  CD2 LEU A 275      14.030  -4.452   4.972  1.00 98.62           C  
ATOM   4255 HD21 LEU A 275      14.036  -3.371   5.116  1.00 98.62           H  
ATOM   4256 HD22 LEU A 275      13.134  -4.848   5.450  1.00 98.62           H  
ATOM   4257 HD23 LEU A 275      13.981  -4.682   3.908  1.00 98.62           H  
ATOM   4258  N   THR A 276      13.455  -9.397   4.989  1.00 97.75           N  
ATOM   4259  H   THR A 276      12.781  -8.792   4.543  1.00 97.75           H  
ATOM   4260  CA  THR A 276      13.631 -10.764   4.495  1.00 97.75           C  
ATOM   4261  HA  THR A 276      13.790 -11.388   5.374  1.00 97.75           H  
ATOM   4262  C   THR A 276      14.876 -10.823   3.597  1.00 97.75           C  
ATOM   4263  CB  THR A 276      12.378 -11.328   3.817  1.00 97.75           C  
ATOM   4264  HB  THR A 276      11.582 -11.366   4.561  1.00 97.75           H  
ATOM   4265  O   THR A 276      15.119  -9.892   2.819  1.00 97.75           O  
ATOM   4266  CG2 THR A 276      11.872 -10.534   2.624  1.00 97.75           C  
ATOM   4267 HG21 THR A 276      11.336  -9.667   3.010  1.00 97.75           H  
ATOM   4268 HG22 THR A 276      11.166 -11.124   2.041  1.00 97.75           H  
ATOM   4269 HG23 THR A 276      12.692 -10.202   1.986  1.00 97.75           H  
ATOM   4270  OG1 THR A 276      12.616 -12.646   3.382  1.00 97.75           O  
ATOM   4271  HG1 THR A 276      11.770 -12.975   3.068  1.00 97.75           H  
ATOM   4272  N   PRO A 277      15.716 -11.877   3.680  1.00 97.44           N  
ATOM   4273  CA  PRO A 277      16.946 -11.946   2.892  1.00 97.44           C  
ATOM   4274  HA  PRO A 277      17.594 -11.121   3.189  1.00 97.44           H  
ATOM   4275  C   PRO A 277      16.720 -11.872   1.377  1.00 97.44           C  
ATOM   4276  CB  PRO A 277      17.602 -13.273   3.283  1.00 97.44           C  
ATOM   4277  HB2 PRO A 277      17.244 -14.077   2.639  1.00 97.44           H  
ATOM   4278  HB3 PRO A 277      18.690 -13.211   3.245  1.00 97.44           H  
ATOM   4279  O   PRO A 277      17.550 -11.308   0.667  1.00 97.44           O  
ATOM   4280  CG  PRO A 277      17.099 -13.509   4.705  1.00 97.44           C  
ATOM   4281  HG2 PRO A 277      17.695 -12.925   5.407  1.00 97.44           H  
ATOM   4282  HG3 PRO A 277      17.113 -14.566   4.973  1.00 97.44           H  
ATOM   4283  CD  PRO A 277      15.678 -12.957   4.659  1.00 97.44           C  
ATOM   4284  HD2 PRO A 277      14.986 -13.729   4.325  1.00 97.44           H  
ATOM   4285  HD3 PRO A 277      15.403 -12.602   5.653  1.00 97.44           H  
ATOM   4286  N   ASN A 278      15.607 -12.427   0.887  1.00 97.69           N  
ATOM   4287  H   ASN A 278      14.925 -12.784   1.541  1.00 97.69           H  
ATOM   4288  CA  ASN A 278      15.213 -12.354  -0.516  1.00 97.69           C  
ATOM   4289  HA  ASN A 278      16.052 -12.003  -1.118  1.00 97.69           H  
ATOM   4290  C   ASN A 278      14.063 -11.357  -0.681  1.00 97.69           C  
ATOM   4291  CB  ASN A 278      14.834 -13.758  -1.016  1.00 97.69           C  
ATOM   4292  HB2 ASN A 278      15.682 -14.431  -0.892  1.00 97.69           H  
ATOM   4293  HB3 ASN A 278      14.001 -14.140  -0.426  1.00 97.69           H  
ATOM   4294  O   ASN A 278      12.968 -11.602  -0.185  1.00 97.69           O  
ATOM   4295  CG  ASN A 278      14.432 -13.767  -2.484  1.00 97.69           C  
ATOM   4296  ND2 ASN A 278      14.010 -14.893  -2.995  1.00 97.69           N  
ATOM   4297 HD21 ASN A 278      13.662 -14.833  -3.942  1.00 97.69           H  
ATOM   4298 HD22 ASN A 278      13.599 -15.568  -2.366  1.00 97.69           H  
ATOM   4299  OD1 ASN A 278      14.489 -12.772  -3.190  1.00 97.69           O  
ATOM   4300  N   TYR A 279      14.296 -10.275  -1.429  1.00 98.38           N  
ATOM   4301  H   TYR A 279      15.204 -10.184  -1.862  1.00 98.38           H  
ATOM   4302  CA  TYR A 279      13.292  -9.242  -1.702  1.00 98.38           C  
ATOM   4303  HA  TYR A 279      13.074  -8.704  -0.780  1.00 98.38           H  
ATOM   4304  C   TYR A 279      11.966  -9.816  -2.219  1.00 98.38           C  
ATOM   4305  CB  TYR A 279      13.860  -8.258  -2.735  1.00 98.38           C  
ATOM   4306  HB2 TYR A 279      14.274  -8.819  -3.572  1.00 98.38           H  
ATOM   4307  HB3 TYR A 279      14.679  -7.701  -2.280  1.00 98.38           H  
ATOM   4308  O   TYR A 279      10.906  -9.408  -1.744  1.00 98.38           O  
ATOM   4309  CG  TYR A 279      12.838  -7.274  -3.278  1.00 98.38           C  
ATOM   4310  CD1 TYR A 279      12.277  -7.461  -4.560  1.00 98.38           C  
ATOM   4311  HD1 TYR A 279      12.572  -8.306  -5.164  1.00 98.38           H  
ATOM   4312  CD2 TYR A 279      12.437  -6.174  -2.497  1.00 98.38           C  
ATOM   4313  HD2 TYR A 279      12.824  -6.046  -1.497  1.00 98.38           H  
ATOM   4314  CE1 TYR A 279      11.334  -6.539  -5.063  1.00 98.38           C  
ATOM   4315  HE1 TYR A 279      10.894  -6.680  -6.039  1.00 98.38           H  
ATOM   4316  CE2 TYR A 279      11.524  -5.234  -3.010  1.00 98.38           C  
ATOM   4317  HE2 TYR A 279      11.230  -4.385  -2.411  1.00 98.38           H  
ATOM   4318  OH  TYR A 279      10.093  -4.488  -4.782  1.00 98.38           O  
ATOM   4319  HH  TYR A 279      10.063  -3.711  -4.219  1.00 98.38           H  
ATOM   4320  CZ  TYR A 279      10.970  -5.409  -4.296  1.00 98.38           C  
ATOM   4321  N   LEU A 280      12.026 -10.771  -3.155  1.00 98.06           N  
ATOM   4322  H   LEU A 280      12.929 -11.124  -3.437  1.00 98.06           H  
ATOM   4323  CA  LEU A 280      10.832 -11.300  -3.814  1.00 98.06           C  
ATOM   4324  HA  LEU A 280      10.195 -10.460  -4.091  1.00 98.06           H  
ATOM   4325  C   LEU A 280       9.964 -12.154  -2.889  1.00 98.06           C  
ATOM   4326  CB  LEU A 280      11.213 -12.063  -5.095  1.00 98.06           C  
ATOM   4327  HB2 LEU A 280      11.937 -12.837  -4.839  1.00 98.06           H  
ATOM   4328  HB3 LEU A 280      10.321 -12.556  -5.481  1.00 98.06           H  
ATOM   4329  O   LEU A 280       8.769 -12.248  -3.137  1.00 98.06           O  
ATOM   4330  CG  LEU A 280      11.790 -11.176  -6.213  1.00 98.06           C  
ATOM   4331  HG  LEU A 280      12.675 -10.661  -5.840  1.00 98.06           H  
ATOM   4332  CD1 LEU A 280      12.209 -12.044  -7.399  1.00 98.06           C  
ATOM   4333 HD11 LEU A 280      12.659 -11.417  -8.168  1.00 98.06           H  
ATOM   4334 HD12 LEU A 280      11.337 -12.548  -7.816  1.00 98.06           H  
ATOM   4335 HD13 LEU A 280      12.940 -12.785  -7.075  1.00 98.06           H  
ATOM   4336  CD2 LEU A 280      10.791 -10.134  -6.724  1.00 98.06           C  
ATOM   4337 HD21 LEU A 280       9.908 -10.624  -7.134  1.00 98.06           H  
ATOM   4338 HD22 LEU A 280      10.484  -9.456  -5.927  1.00 98.06           H  
ATOM   4339 HD23 LEU A 280      11.270  -9.540  -7.503  1.00 98.06           H  
ATOM   4340  N   ASN A 281      10.503 -12.686  -1.783  1.00 98.56           N  
ATOM   4341  H   ASN A 281      11.476 -12.511  -1.577  1.00 98.56           H  
ATOM   4342  CA  ASN A 281       9.709 -13.455  -0.820  1.00 98.56           C  
ATOM   4343  HA  ASN A 281       9.257 -14.304  -1.333  1.00 98.56           H  
ATOM   4344  C   ASN A 281       8.549 -12.632  -0.228  1.00 98.56           C  
ATOM   4345  CB  ASN A 281      10.606 -13.988   0.312  1.00 98.56           C  
ATOM   4346  HB2 ASN A 281      11.255 -13.196   0.686  1.00 98.56           H  
ATOM   4347  HB3 ASN A 281       9.959 -14.287   1.136  1.00 98.56           H  
ATOM   4348  O   ASN A 281       7.552 -13.220   0.178  1.00 98.56           O  
ATOM   4349  CG  ASN A 281      11.446 -15.199  -0.051  1.00 98.56           C  
ATOM   4350  ND2 ASN A 281      11.882 -15.949   0.934  1.00 98.56           N  
ATOM   4351 HD21 ASN A 281      11.494 -15.829   1.858  1.00 98.56           H  
ATOM   4352 HD22 ASN A 281      12.303 -16.828   0.667  1.00 98.56           H  
ATOM   4353  OD1 ASN A 281      11.776 -15.481  -1.192  1.00 98.56           O  
ATOM   4354  N   ASN A 282       8.646 -11.295  -0.216  1.00 98.69           N  
ATOM   4355  H   ASN A 282       9.486 -10.872  -0.585  1.00 98.69           H  
ATOM   4356  CA  ASN A 282       7.556 -10.402   0.200  1.00 98.69           C  
ATOM   4357  HA  ASN A 282       7.216 -10.673   1.199  1.00 98.69           H  
ATOM   4358  C   ASN A 282       6.312 -10.479  -0.697  1.00 98.69           C  
ATOM   4359  CB  ASN A 282       8.074  -8.957   0.227  1.00 98.69           C  
ATOM   4360  HB2 ASN A 282       8.515  -8.711  -0.739  1.00 98.69           H  
ATOM   4361  HB3 ASN A 282       7.232  -8.282   0.386  1.00 98.69           H  
ATOM   4362  O   ASN A 282       5.234 -10.069  -0.274  1.00 98.69           O  
ATOM   4363  CG  ASN A 282       9.065  -8.686   1.337  1.00 98.69           C  
ATOM   4364  ND2 ASN A 282      10.275  -8.307   0.999  1.00 98.69           N  
ATOM   4365 HD21 ASN A 282      10.888  -8.042   1.756  1.00 98.69           H  
ATOM   4366 HD22 ASN A 282      10.541  -8.319   0.024  1.00 98.69           H  
ATOM   4367  OD1 ASN A 282       8.761  -8.798   2.509  1.00 98.69           O  
ATOM   4368  N   PHE A 283       6.450 -10.982  -1.924  1.00 98.69           N  
ATOM   4369  H   PHE A 283       7.354 -11.339  -2.197  1.00 98.69           H  
ATOM   4370  CA  PHE A 283       5.428 -10.925  -2.970  1.00 98.69           C  
ATOM   4371  HA  PHE A 283       4.494 -10.568  -2.537  1.00 98.69           H  
ATOM   4372  C   PHE A 283       5.131 -12.321  -3.550  1.00 98.69           C  
ATOM   4373  CB  PHE A 283       5.872  -9.911  -4.038  1.00 98.69           C  
ATOM   4374  HB2 PHE A 283       6.651 -10.382  -4.638  1.00 98.69           H  
ATOM   4375  HB3 PHE A 283       5.029  -9.693  -4.694  1.00 98.69           H  
ATOM   4376  O   PHE A 283       4.738 -12.442  -4.709  1.00 98.69           O  
ATOM   4377  CG  PHE A 283       6.410  -8.594  -3.506  1.00 98.69           C  
ATOM   4378  CD1 PHE A 283       5.546  -7.646  -2.931  1.00 98.69           C  
ATOM   4379  HD1 PHE A 283       4.487  -7.852  -2.876  1.00 98.69           H  
ATOM   4380  CD2 PHE A 283       7.793  -8.343  -3.537  1.00 98.69           C  
ATOM   4381  HD2 PHE A 283       8.461  -9.076  -3.965  1.00 98.69           H  
ATOM   4382  CE1 PHE A 283       6.061  -6.453  -2.391  1.00 98.69           C  
ATOM   4383  HE1 PHE A 283       5.398  -5.724  -1.949  1.00 98.69           H  
ATOM   4384  CE2 PHE A 283       8.312  -7.170  -2.966  1.00 98.69           C  
ATOM   4385  HE2 PHE A 283       9.381  -7.022  -2.937  1.00 98.69           H  
ATOM   4386  CZ  PHE A 283       7.447  -6.224  -2.389  1.00 98.69           C  
ATOM   4387  HZ  PHE A 283       7.846  -5.331  -1.932  1.00 98.69           H  
ATOM   4388  N   MET A 284       5.343 -13.373  -2.752  1.00 98.44           N  
ATOM   4389  H   MET A 284       5.615 -13.183  -1.798  1.00 98.44           H  
ATOM   4390  CA  MET A 284       5.102 -14.783  -3.099  1.00 98.44           C  
ATOM   4391  HA  MET A 284       4.879 -14.859  -4.163  1.00 98.44           H  
ATOM   4392  C   MET A 284       3.898 -15.367  -2.346  1.00 98.44           C  
ATOM   4393  CB  MET A 284       6.373 -15.603  -2.840  1.00 98.44           C  
ATOM   4394  HB2 MET A 284       6.755 -15.396  -1.841  1.00 98.44           H  
ATOM   4395  HB3 MET A 284       6.144 -16.667  -2.901  1.00 98.44           H  
ATOM   4396  O   MET A 284       3.522 -14.840  -1.304  1.00 98.44           O  
ATOM   4397  CG  MET A 284       7.439 -15.262  -3.885  1.00 98.44           C  
ATOM   4398  HG2 MET A 284       7.715 -14.214  -3.762  1.00 98.44           H  
ATOM   4399  HG3 MET A 284       7.004 -15.365  -4.879  1.00 98.44           H  
ATOM   4400  SD  MET A 284       8.947 -16.264  -3.812  1.00 98.44           S  
ATOM   4401  CE  MET A 284       8.335 -17.667  -4.770  1.00 98.44           C  
ATOM   4402  HE1 MET A 284       9.106 -18.434  -4.844  1.00 98.44           H  
ATOM   4403  HE2 MET A 284       7.451 -18.071  -4.277  1.00 98.44           H  
ATOM   4404  HE3 MET A 284       8.058 -17.335  -5.771  1.00 98.44           H  
ATOM   4405  N   ALA A 285       3.328 -16.471  -2.844  1.00 98.50           N  
ATOM   4406  H   ALA A 285       3.717 -16.866  -3.689  1.00 98.50           H  
ATOM   4407  CA  ALA A 285       2.112 -17.101  -2.299  1.00 98.50           C  
ATOM   4408  HA  ALA A 285       1.284 -16.394  -2.352  1.00 98.50           H  
ATOM   4409  C   ALA A 285       2.219 -17.540  -0.829  1.00 98.50           C  
ATOM   4410  CB  ALA A 285       1.764 -18.314  -3.170  1.00 98.50           C  
ATOM   4411  HB1 ALA A 285       0.891 -18.820  -2.757  1.00 98.50           H  
ATOM   4412  HB2 ALA A 285       2.599 -19.014  -3.200  1.00 98.50           H  
ATOM   4413  HB3 ALA A 285       1.512 -17.982  -4.177  1.00 98.50           H  
ATOM   4414  O   ALA A 285       1.216 -17.755  -0.166  1.00 98.50           O  
ATOM   4415  N   ASP A 286       3.440 -17.710  -0.327  1.00 98.25           N  
ATOM   4416  H   ASP A 286       4.233 -17.527  -0.924  1.00 98.25           H  
ATOM   4417  CA  ASP A 286       3.743 -18.095   1.049  1.00 98.25           C  
ATOM   4418  HA  ASP A 286       2.809 -18.305   1.570  1.00 98.25           H  
ATOM   4419  C   ASP A 286       4.418 -16.957   1.835  1.00 98.25           C  
ATOM   4420  CB  ASP A 286       4.566 -19.394   1.035  1.00 98.25           C  
ATOM   4421  HB2 ASP A 286       3.995 -20.169   0.523  1.00 98.25           H  
ATOM   4422  HB3 ASP A 286       4.714 -19.731   2.061  1.00 98.25           H  
ATOM   4423  O   ASP A 286       5.153 -17.214   2.791  1.00 98.25           O  
ATOM   4424  CG  ASP A 286       5.935 -19.267   0.356  1.00 98.25           C  
ATOM   4425  OD1 ASP A 286       6.225 -18.276  -0.357  1.00 98.25           O  
ATOM   4426  OD2 ASP A 286       6.757 -20.199   0.482  1.00 98.25           O  
ATOM   4427  N   ASN A 287       4.207 -15.689   1.456  1.00 98.50           N  
ATOM   4428  H   ASN A 287       3.572 -15.514   0.690  1.00 98.50           H  
ATOM   4429  CA  ASN A 287       4.774 -14.526   2.160  1.00 98.50           C  
ATOM   4430  HA  ASN A 287       5.848 -14.686   2.243  1.00 98.50           H  
ATOM   4431  C   ASN A 287       4.281 -14.376   3.613  1.00 98.50           C  
ATOM   4432  CB  ASN A 287       4.583 -13.241   1.333  1.00 98.50           C  
ATOM   4433  HB2 ASN A 287       4.997 -13.391   0.336  1.00 98.50           H  
ATOM   4434  HB3 ASN A 287       5.139 -12.437   1.815  1.00 98.50           H  
ATOM   4435  O   ASN A 287       4.904 -13.668   4.406  1.00 98.50           O  
ATOM   4436  CG  ASN A 287       3.146 -12.789   1.159  1.00 98.50           C  
ATOM   4437  ND2 ASN A 287       2.959 -11.599   0.640  1.00 98.50           N  
ATOM   4438 HD21 ASN A 287       2.008 -11.317   0.453  1.00 98.50           H  
ATOM   4439 HD22 ASN A 287       3.737 -11.008   0.383  1.00 98.50           H  
ATOM   4440  OD1 ASN A 287       2.201 -13.493   1.453  1.00 98.50           O  
ATOM   4441  N   ASN A 288       3.240 -15.111   3.995  1.00 97.75           N  
ATOM   4442  H   ASN A 288       2.707 -15.573   3.272  1.00 97.75           H  
ATOM   4443  CA  ASN A 288       2.806 -15.292   5.376  1.00 97.75           C  
ATOM   4444  HA  ASN A 288       2.836 -14.322   5.871  1.00 97.75           H  
ATOM   4445  C   ASN A 288       3.696 -16.242   6.207  1.00 97.75           C  
ATOM   4446  CB  ASN A 288       1.343 -15.755   5.342  1.00 97.75           C  
ATOM   4447  HB2 ASN A 288       0.955 -15.773   6.360  1.00 97.75           H  
ATOM   4448  HB3 ASN A 288       0.756 -15.027   4.782  1.00 97.75           H  
ATOM   4449  O   ASN A 288       3.616 -16.241   7.437  1.00 97.75           O  
ATOM   4450  CG  ASN A 288       1.111 -17.122   4.719  1.00 97.75           C  
ATOM   4451  ND2 ASN A 288      -0.092 -17.622   4.823  1.00 97.75           N  
ATOM   4452 HD21 ASN A 288      -0.279 -18.407   4.216  1.00 97.75           H  
ATOM   4453 HD22 ASN A 288      -0.835 -16.974   5.044  1.00 97.75           H  
ATOM   4454  OD1 ASN A 288       1.994 -17.775   4.174  1.00 97.75           O  
ATOM   4455  N   THR A 289       4.550 -17.058   5.578  1.00 97.56           N  
ATOM   4456  H   THR A 289       4.536 -17.050   4.569  1.00 97.56           H  
ATOM   4457  CA  THR A 289       5.316 -18.120   6.262  1.00 97.56           C  
ATOM   4458  HA  THR A 289       5.335 -17.904   7.331  1.00 97.56           H  
ATOM   4459  C   THR A 289       6.788 -18.231   5.847  1.00 97.56           C  
ATOM   4460  CB  THR A 289       4.627 -19.485   6.099  1.00 97.56           C  
ATOM   4461  HB  THR A 289       5.291 -20.255   6.491  1.00 97.56           H  
ATOM   4462  O   THR A 289       7.593 -18.746   6.627  1.00 97.56           O  
ATOM   4463  CG2 THR A 289       3.301 -19.589   6.854  1.00 97.56           C  
ATOM   4464 HG21 THR A 289       2.586 -18.854   6.483  1.00 97.56           H  
ATOM   4465 HG22 THR A 289       3.468 -19.411   7.916  1.00 97.56           H  
ATOM   4466 HG23 THR A 289       2.883 -20.586   6.718  1.00 97.56           H  
ATOM   4467  OG1 THR A 289       4.367 -19.770   4.750  1.00 97.56           O  
ATOM   4468  HG1 THR A 289       3.677 -19.174   4.448  1.00 97.56           H  
ATOM   4469  N   ASN A 290       7.188 -17.699   4.689  1.00 97.94           N  
ATOM   4470  H   ASN A 290       6.467 -17.321   4.092  1.00 97.94           H  
ATOM   4471  CA  ASN A 290       8.522 -17.865   4.088  1.00 97.94           C  
ATOM   4472  HA  ASN A 290       8.831 -18.894   4.271  1.00 97.94           H  
ATOM   4473  C   ASN A 290       9.646 -16.974   4.669  1.00 97.94           C  
ATOM   4474  CB  ASN A 290       8.380 -17.705   2.565  1.00 97.94           C  
ATOM   4475  HB2 ASN A 290       9.301 -18.033   2.083  1.00 97.94           H  
ATOM   4476  HB3 ASN A 290       7.575 -18.356   2.222  1.00 97.94           H  
ATOM   4477  O   ASN A 290      10.752 -16.913   4.123  1.00 97.94           O  
ATOM   4478  CG  ASN A 290       8.098 -16.286   2.102  1.00 97.94           C  
ATOM   4479  ND2 ASN A 290       7.639 -16.112   0.886  1.00 97.94           N  
ATOM   4480 HD21 ASN A 290       7.249 -16.900   0.389  1.00 97.94           H  
ATOM   4481 HD22 ASN A 290       7.380 -15.170   0.630  1.00 97.94           H  
ATOM   4482  OD1 ASN A 290       8.345 -15.313   2.800  1.00 97.94           O  
ATOM   4483  N   GLY A 291       9.370 -16.250   5.752  1.00 97.50           N  
ATOM   4484  H   GLY A 291       8.419 -16.282   6.092  1.00 97.50           H  
ATOM   4485  CA  GLY A 291      10.251 -15.268   6.384  1.00 97.50           C  
ATOM   4486  HA2 GLY A 291      11.266 -15.382   6.004  1.00 97.50           H  
ATOM   4487  HA3 GLY A 291      10.259 -15.449   7.459  1.00 97.50           H  
ATOM   4488  C   GLY A 291       9.819 -13.817   6.146  1.00 97.50           C  
ATOM   4489  O   GLY A 291      10.122 -12.967   6.987  1.00 97.50           O  
ATOM   4490  N   ALA A 292       9.083 -13.535   5.064  1.00 98.12           N  
ATOM   4491  H   ALA A 292       8.816 -14.284   4.441  1.00 98.12           H  
ATOM   4492  CA  ALA A 292       8.580 -12.198   4.745  1.00 98.12           C  
ATOM   4493  HA  ALA A 292       9.415 -11.497   4.732  1.00 98.12           H  
ATOM   4494  C   ALA A 292       7.570 -11.648   5.761  1.00 98.12           C  
ATOM   4495  CB  ALA A 292       7.968 -12.217   3.351  1.00 98.12           C  
ATOM   4496  HB1 ALA A 292       8.734 -12.450   2.611  1.00 98.12           H  
ATOM   4497  HB2 ALA A 292       7.169 -12.956   3.298  1.00 98.12           H  
ATOM   4498  HB3 ALA A 292       7.549 -11.231   3.154  1.00 98.12           H  
ATOM   4499  O   ALA A 292       7.503 -10.436   5.940  1.00 98.12           O  
ATOM   4500  N   GLN A 293       6.876 -12.498   6.519  1.00 97.62           N  
ATOM   4501  H   GLN A 293       6.924 -13.483   6.304  1.00 97.62           H  
ATOM   4502  CA  GLN A 293       6.008 -12.082   7.623  1.00 97.62           C  
ATOM   4503  HA  GLN A 293       5.266 -11.398   7.210  1.00 97.62           H  
ATOM   4504  C   GLN A 293       6.739 -11.308   8.734  1.00 97.62           C  
ATOM   4505  CB  GLN A 293       5.243 -13.291   8.194  1.00 97.62           C  
ATOM   4506  HB2 GLN A 293       4.768 -13.830   7.374  1.00 97.62           H  
ATOM   4507  HB3 GLN A 293       4.443 -12.889   8.816  1.00 97.62           H  
ATOM   4508  O   GLN A 293       6.092 -10.682   9.562  1.00 97.62           O  
ATOM   4509  CG  GLN A 293       6.025 -14.283   9.080  1.00 97.62           C  
ATOM   4510  HG2 GLN A 293       6.647 -13.751   9.799  1.00 97.62           H  
ATOM   4511  HG3 GLN A 293       5.287 -14.845   9.653  1.00 97.62           H  
ATOM   4512  CD  GLN A 293       6.881 -15.300   8.330  1.00 97.62           C  
ATOM   4513  NE2 GLN A 293       7.188 -16.432   8.925  1.00 97.62           N  
ATOM   4514 HE21 GLN A 293       6.742 -16.649   9.805  1.00 97.62           H  
ATOM   4515 HE22 GLN A 293       7.617 -17.140   8.347  1.00 97.62           H  
ATOM   4516  OE1 GLN A 293       7.319 -15.117   7.211  1.00 97.62           O  
ATOM   4517  N   ASN A 294       8.080 -11.336   8.763  1.00 97.88           N  
ATOM   4518  H   ASN A 294       8.557 -11.877   8.056  1.00 97.88           H  
ATOM   4519  CA  ASN A 294       8.885 -10.510   9.671  1.00 97.88           C  
ATOM   4520  HA  ASN A 294       8.307 -10.316  10.574  1.00 97.88           H  
ATOM   4521  C   ASN A 294       9.250  -9.136   9.077  1.00 97.88           C  
ATOM   4522  CB  ASN A 294      10.160 -11.264  10.076  1.00 97.88           C  
ATOM   4523  HB2 ASN A 294      10.671 -10.695  10.852  1.00 97.88           H  
ATOM   4524  HB3 ASN A 294      10.826 -11.336   9.216  1.00 97.88           H  
ATOM   4525  O   ASN A 294       9.740  -8.276   9.809  1.00 97.88           O  
ATOM   4526  CG  ASN A 294       9.891 -12.647  10.629  1.00 97.88           C  
ATOM   4527  ND2 ASN A 294      10.193 -13.671   9.868  1.00 97.88           N  
ATOM   4528 HD21 ASN A 294       9.898 -14.574  10.211  1.00 97.88           H  
ATOM   4529 HD22 ASN A 294      10.427 -13.490   8.903  1.00 97.88           H  
ATOM   4530  OD1 ASN A 294       9.408 -12.835  11.730  1.00 97.88           O  
ATOM   4531  N   GLU A 295       9.056  -8.936   7.768  1.00 98.69           N  
ATOM   4532  H   GLU A 295       8.636  -9.685   7.236  1.00 98.69           H  
ATOM   4533  CA  GLU A 295       9.206  -7.647   7.080  1.00 98.69           C  
ATOM   4534  HA  GLU A 295       9.832  -6.993   7.688  1.00 98.69           H  
ATOM   4535  C   GLU A 295       7.847  -6.955   6.909  1.00 98.69           C  
ATOM   4536  CB  GLU A 295       9.897  -7.837   5.707  1.00 98.69           C  
ATOM   4537  HB2 GLU A 295      10.766  -8.484   5.823  1.00 98.69           H  
ATOM   4538  HB3 GLU A 295       9.203  -8.318   5.018  1.00 98.69           H  
ATOM   4539  O   GLU A 295       7.756  -5.734   7.040  1.00 98.69           O  
ATOM   4540  CG  GLU A 295      10.353  -6.484   5.127  1.00 98.69           C  
ATOM   4541  HG2 GLU A 295       9.495  -5.818   5.037  1.00 98.69           H  
ATOM   4542  HG3 GLU A 295      11.045  -6.042   5.843  1.00 98.69           H  
ATOM   4543  CD  GLU A 295      11.084  -6.533   3.775  1.00 98.69           C  
ATOM   4544  OE1 GLU A 295      10.855  -5.618   2.946  1.00 98.69           O  
ATOM   4545  OE2 GLU A 295      11.988  -7.379   3.585  1.00 98.69           O  
ATOM   4546  N   ILE A 296       6.789  -7.714   6.620  1.00 98.75           N  
ATOM   4547  H   ILE A 296       6.934  -8.708   6.513  1.00 98.75           H  
ATOM   4548  CA  ILE A 296       5.429  -7.206   6.426  1.00 98.75           C  
ATOM   4549  HA  ILE A 296       5.479  -6.321   5.791  1.00 98.75           H  
ATOM   4550  C   ILE A 296       4.845  -6.786   7.781  1.00 98.75           C  
ATOM   4551  CB  ILE A 296       4.558  -8.255   5.696  1.00 98.75           C  
ATOM   4552  HB  ILE A 296       4.521  -9.160   6.301  1.00 98.75           H  
ATOM   4553  O   ILE A 296       4.722  -7.597   8.691  1.00 98.75           O  
ATOM   4554  CG1 ILE A 296       5.163  -8.608   4.313  1.00 98.75           C  
ATOM   4555 HG12 ILE A 296       5.124  -7.730   3.668  1.00 98.75           H  
ATOM   4556 HG13 ILE A 296       6.216  -8.867   4.420  1.00 98.75           H  
ATOM   4557  CG2 ILE A 296       3.127  -7.711   5.531  1.00 98.75           C  
ATOM   4558 HG21 ILE A 296       2.517  -8.425   4.978  1.00 98.75           H  
ATOM   4559 HG22 ILE A 296       2.661  -7.572   6.507  1.00 98.75           H  
ATOM   4560 HG23 ILE A 296       3.137  -6.762   4.994  1.00 98.75           H  
ATOM   4561  CD1 ILE A 296       4.493  -9.797   3.608  1.00 98.75           C  
ATOM   4562 HD11 ILE A 296       4.498 -10.669   4.263  1.00 98.75           H  
ATOM   4563 HD12 ILE A 296       5.051 -10.035   2.703  1.00 98.75           H  
ATOM   4564 HD13 ILE A 296       3.468  -9.558   3.326  1.00 98.75           H  
ATOM   4565  N   ILE A 297       4.478  -5.508   7.905  1.00 98.81           N  
ATOM   4566  H   ILE A 297       4.519  -4.934   7.075  1.00 98.81           H  
ATOM   4567  CA  ILE A 297       3.885  -4.920   9.119  1.00 98.81           C  
ATOM   4568  HA  ILE A 297       4.268  -5.432  10.001  1.00 98.81           H  
ATOM   4569  C   ILE A 297       2.370  -5.119   9.121  1.00 98.81           C  
ATOM   4570  CB  ILE A 297       4.252  -3.419   9.220  1.00 98.81           C  
ATOM   4571  HB  ILE A 297       3.968  -2.938   8.285  1.00 98.81           H  
ATOM   4572  O   ILE A 297       1.774  -5.372  10.161  1.00 98.81           O  
ATOM   4573  CG1 ILE A 297       5.773  -3.240   9.413  1.00 98.81           C  
ATOM   4574 HG12 ILE A 297       6.312  -3.856   8.694  1.00 98.81           H  
ATOM   4575 HG13 ILE A 297       6.055  -3.573  10.412  1.00 98.81           H  
ATOM   4576  CG2 ILE A 297       3.484  -2.724  10.361  1.00 98.81           C  
ATOM   4577 HG21 ILE A 297       2.411  -2.749  10.170  1.00 98.81           H  
ATOM   4578 HG22 ILE A 297       3.773  -1.677  10.454  1.00 98.81           H  
ATOM   4579 HG23 ILE A 297       3.680  -3.239  11.301  1.00 98.81           H  
ATOM   4580  CD1 ILE A 297       6.254  -1.798   9.221  1.00 98.81           C  
ATOM   4581 HD11 ILE A 297       5.941  -1.426   8.246  1.00 98.81           H  
ATOM   4582 HD12 ILE A 297       5.863  -1.148  10.004  1.00 98.81           H  
ATOM   4583 HD13 ILE A 297       7.343  -1.789   9.274  1.00 98.81           H  
ATOM   4584  N   PHE A 298       1.736  -4.977   7.956  1.00 98.75           N  
ATOM   4585  H   PHE A 298       2.274  -4.778   7.125  1.00 98.75           H  
ATOM   4586  CA  PHE A 298       0.302  -5.193   7.817  1.00 98.75           C  
ATOM   4587  HA  PHE A 298      -0.010  -5.926   8.561  1.00 98.75           H  
ATOM   4588  C   PHE A 298      -0.023  -5.722   6.414  1.00 98.75           C  
ATOM   4589  CB  PHE A 298      -0.444  -3.892   8.134  1.00 98.75           C  
ATOM   4590  HB2 PHE A 298      -0.199  -3.142   7.381  1.00 98.75           H  
ATOM   4591  HB3 PHE A 298      -0.103  -3.518   9.099  1.00 98.75           H  
ATOM   4592  O   PHE A 298       0.130  -4.974   5.440  1.00 98.75           O  
ATOM   4593  CG  PHE A 298      -1.946  -4.072   8.211  1.00 98.75           C  
ATOM   4594  CD1 PHE A 298      -2.782  -3.399   7.305  1.00 98.75           C  
ATOM   4595  HD1 PHE A 298      -2.341  -2.758   6.556  1.00 98.75           H  
ATOM   4596  CD2 PHE A 298      -2.509  -4.927   9.178  1.00 98.75           C  
ATOM   4597  HD2 PHE A 298      -1.877  -5.458   9.874  1.00 98.75           H  
ATOM   4598  CE1 PHE A 298      -4.176  -3.576   7.358  1.00 98.75           C  
ATOM   4599  HE1 PHE A 298      -4.819  -3.072   6.652  1.00 98.75           H  
ATOM   4600  CE2 PHE A 298      -3.900  -5.116   9.222  1.00 98.75           C  
ATOM   4601  HE2 PHE A 298      -4.322  -5.809   9.935  1.00 98.75           H  
ATOM   4602  CZ  PHE A 298      -4.735  -4.442   8.314  1.00 98.75           C  
ATOM   4603  HZ  PHE A 298      -5.801  -4.610   8.334  1.00 98.75           H  
ATOM   4604  N   PRO A 299      -0.417  -7.001   6.288  1.00 98.44           N  
ATOM   4605  CA  PRO A 299      -0.878  -7.579   5.036  1.00 98.44           C  
ATOM   4606  HA  PRO A 299      -0.336  -7.150   4.193  1.00 98.44           H  
ATOM   4607  C   PRO A 299      -2.385  -7.362   4.850  1.00 98.44           C  
ATOM   4608  CB  PRO A 299      -0.551  -9.068   5.142  1.00 98.44           C  
ATOM   4609  HB2 PRO A 299       0.485  -9.256   4.860  1.00 98.44           H  
ATOM   4610  HB3 PRO A 299      -1.228  -9.676   4.543  1.00 98.44           H  
ATOM   4611  O   PRO A 299      -3.147  -7.364   5.816  1.00 98.44           O  
ATOM   4612  CG  PRO A 299      -0.754  -9.344   6.626  1.00 98.44           C  
ATOM   4613  HG2 PRO A 299      -0.135 -10.167   6.984  1.00 98.44           H  
ATOM   4614  HG3 PRO A 299      -1.810  -9.568   6.774  1.00 98.44           H  
ATOM   4615  CD  PRO A 299      -0.383  -8.033   7.321  1.00 98.44           C  
ATOM   4616  HD2 PRO A 299      -1.103  -7.816   8.110  1.00 98.44           H  
ATOM   4617  HD3 PRO A 299       0.622  -8.111   7.735  1.00 98.44           H  
ATOM   4618  N   ILE A 300      -2.827  -7.251   3.599  1.00 98.06           N  
ATOM   4619  H   ILE A 300      -2.141  -7.262   2.857  1.00 98.06           H  
ATOM   4620  CA  ILE A 300      -4.214  -7.541   3.230  1.00 98.06           C  
ATOM   4621  HA  ILE A 300      -4.847  -7.473   4.114  1.00 98.06           H  
ATOM   4622  C   ILE A 300      -4.266  -8.975   2.734  1.00 98.06           C  
ATOM   4623  CB  ILE A 300      -4.763  -6.557   2.187  1.00 98.06           C  
ATOM   4624  HB  ILE A 300      -4.183  -6.661   1.270  1.00 98.06           H  
ATOM   4625  O   ILE A 300      -3.533  -9.332   1.806  1.00 98.06           O  
ATOM   4626  CG1 ILE A 300      -4.657  -5.089   2.643  1.00 98.06           C  
ATOM   4627 HG12 ILE A 300      -5.262  -4.474   1.976  1.00 98.06           H  
ATOM   4628 HG13 ILE A 300      -3.619  -4.773   2.544  1.00 98.06           H  
ATOM   4629  CG2 ILE A 300      -6.219  -6.904   1.843  1.00 98.06           C  
ATOM   4630 HG21 ILE A 300      -6.609  -6.181   1.126  1.00 98.06           H  
ATOM   4631 HG22 ILE A 300      -6.280  -7.891   1.385  1.00 98.06           H  
ATOM   4632 HG23 ILE A 300      -6.842  -6.896   2.738  1.00 98.06           H  
ATOM   4633  CD1 ILE A 300      -5.116  -4.795   4.075  1.00 98.06           C  
ATOM   4634 HD11 ILE A 300      -4.392  -5.180   4.793  1.00 98.06           H  
ATOM   4635 HD12 ILE A 300      -5.197  -3.717   4.212  1.00 98.06           H  
ATOM   4636 HD13 ILE A 300      -6.086  -5.256   4.266  1.00 98.06           H  
ATOM   4637  N   ILE A 301      -5.117  -9.766   3.382  1.00 96.94           N  
ATOM   4638  H   ILE A 301      -5.742  -9.364   4.066  1.00 96.94           H  
ATOM   4639  CA  ILE A 301      -5.124 -11.213   3.230  1.00 96.94           C  
ATOM   4640  HA  ILE A 301      -4.082 -11.531   3.218  1.00 96.94           H  
ATOM   4641  C   ILE A 301      -5.732 -11.616   1.893  1.00 96.94           C  
ATOM   4642  CB  ILE A 301      -5.802 -11.907   4.429  1.00 96.94           C  
ATOM   4643  HB  ILE A 301      -6.832 -11.557   4.488  1.00 96.94           H  
ATOM   4644  O   ILE A 301      -6.815 -11.162   1.523  1.00 96.94           O  
ATOM   4645  CG1 ILE A 301      -5.111 -11.557   5.770  1.00 96.94           C  
ATOM   4646 HG12 ILE A 301      -5.223 -10.490   5.965  1.00 96.94           H  
ATOM   4647 HG13 ILE A 301      -5.627 -12.082   6.573  1.00 96.94           H  
ATOM   4648  CG2 ILE A 301      -5.842 -13.436   4.240  1.00 96.94           C  
ATOM   4649 HG21 ILE A 301      -6.520 -13.698   3.427  1.00 96.94           H  
ATOM   4650 HG22 ILE A 301      -4.851 -13.815   3.992  1.00 96.94           H  
ATOM   4651 HG23 ILE A 301      -6.197 -13.922   5.149  1.00 96.94           H  
ATOM   4652  CD1 ILE A 301      -3.617 -11.907   5.847  1.00 96.94           C  
ATOM   4653 HD11 ILE A 301      -3.245 -11.700   6.850  1.00 96.94           H  
ATOM   4654 HD12 ILE A 301      -3.460 -12.965   5.635  1.00 96.94           H  
ATOM   4655 HD13 ILE A 301      -3.045 -11.307   5.139  1.00 96.94           H  
ATOM   4656  N   ASN A 302      -5.043 -12.511   1.201  1.00 96.00           N  
ATOM   4657  H   ASN A 302      -4.173 -12.844   1.592  1.00 96.00           H  
ATOM   4658  CA  ASN A 302      -5.490 -13.137  -0.026  1.00 96.00           C  
ATOM   4659  HA  ASN A 302      -6.539 -12.899  -0.204  1.00 96.00           H  
ATOM   4660  C   ASN A 302      -5.394 -14.660   0.137  1.00 96.00           C  
ATOM   4661  CB  ASN A 302      -4.639 -12.577  -1.179  1.00 96.00           C  
ATOM   4662  HB2 ASN A 302      -3.673 -12.244  -0.797  1.00 96.00           H  
ATOM   4663  HB3 ASN A 302      -4.439 -13.379  -1.890  1.00 96.00           H  
ATOM   4664  O   ASN A 302      -4.383 -15.182   0.583  1.00 96.00           O  
ATOM   4665  CG  ASN A 302      -5.299 -11.432  -1.922  1.00 96.00           C  
ATOM   4666  ND2 ASN A 302      -4.962 -11.224  -3.169  1.00 96.00           N  
ATOM   4667 HD21 ASN A 302      -5.662 -10.744  -3.717  1.00 96.00           H  
ATOM   4668 HD22 ASN A 302      -4.202 -11.758  -3.564  1.00 96.00           H  
ATOM   4669  OD1 ASN A 302      -6.196 -10.735  -1.481  1.00 96.00           O  
ATOM   4670  N   ASP A 303      -6.460 -15.380  -0.210  1.00 94.50           N  
ATOM   4671  H   ASP A 303      -7.274 -14.916  -0.586  1.00 94.50           H  
ATOM   4672  CA  ASP A 303      -6.504 -16.842  -0.104  1.00 94.50           C  
ATOM   4673  HA  ASP A 303      -5.495 -17.245  -0.188  1.00 94.50           H  
ATOM   4674  C   ASP A 303      -7.338 -17.400  -1.261  1.00 94.50           C  
ATOM   4675  CB  ASP A 303      -7.049 -17.243   1.279  1.00 94.50           C  
ATOM   4676  HB2 ASP A 303      -8.068 -16.870   1.387  1.00 94.50           H  
ATOM   4677  HB3 ASP A 303      -6.439 -16.775   2.050  1.00 94.50           H  
ATOM   4678  O   ASP A 303      -8.495 -17.008  -1.466  1.00 94.50           O  
ATOM   4679  CG  ASP A 303      -7.072 -18.756   1.512  1.00 94.50           C  
ATOM   4680  OD1 ASP A 303      -7.877 -19.420   0.822  1.00 94.50           O  
ATOM   4681  OD2 ASP A 303      -6.402 -19.249   2.442  1.00 94.50           O  
ATOM   4682  N   GLY A 304      -6.744 -18.313  -2.030  1.00 94.81           N  
ATOM   4683  H   GLY A 304      -5.819 -18.626  -1.772  1.00 94.81           H  
ATOM   4684  CA  GLY A 304      -7.353 -18.895  -3.223  1.00 94.81           C  
ATOM   4685  HA2 GLY A 304      -6.594 -19.462  -3.761  1.00 94.81           H  
ATOM   4686  HA3 GLY A 304      -7.702 -18.084  -3.863  1.00 94.81           H  
ATOM   4687  C   GLY A 304      -8.534 -19.828  -2.935  1.00 94.81           C  
ATOM   4688  O   GLY A 304      -9.299 -20.158  -3.844  1.00 94.81           O  
ATOM   4689  N   SER A 305      -8.728 -20.224  -1.676  1.00 93.31           N  
ATOM   4690  H   SER A 305      -8.110 -19.857  -0.967  1.00 93.31           H  
ATOM   4691  CA  SER A 305      -9.747 -21.178  -1.233  1.00 93.31           C  
ATOM   4692  HA  SER A 305     -10.186 -21.673  -2.099  1.00 93.31           H  
ATOM   4693  C   SER A 305     -10.895 -20.528  -0.452  1.00 93.31           C  
ATOM   4694  CB  SER A 305      -9.077 -22.258  -0.376  1.00 93.31           C  
ATOM   4695  HB2 SER A 305      -9.833 -22.964  -0.031  1.00 93.31           H  
ATOM   4696  HB3 SER A 305      -8.604 -21.804   0.494  1.00 93.31           H  
ATOM   4697  O   SER A 305     -12.051 -20.887  -0.673  1.00 93.31           O  
ATOM   4698  OG  SER A 305      -8.101 -22.955  -1.131  1.00 93.31           O  
ATOM   4699  HG  SER A 305      -7.450 -22.310  -1.418  1.00 93.31           H  
ATOM   4700  N   PHE A 306     -10.606 -19.583   0.447  1.00 89.38           N  
ATOM   4701  H   PHE A 306      -9.625 -19.390   0.593  1.00 89.38           H  
ATOM   4702  CA  PHE A 306     -11.565 -19.051   1.426  1.00 89.38           C  
ATOM   4703  HA  PHE A 306     -12.530 -19.538   1.287  1.00 89.38           H  
ATOM   4704  C   PHE A 306     -11.827 -17.544   1.308  1.00 89.38           C  
ATOM   4705  CB  PHE A 306     -11.074 -19.388   2.841  1.00 89.38           C  
ATOM   4706  HB2 PHE A 306     -11.796 -19.003   3.561  1.00 89.38           H  
ATOM   4707  HB3 PHE A 306     -10.132 -18.869   3.017  1.00 89.38           H  
ATOM   4708  O   PHE A 306     -12.905 -17.098   1.693  1.00 89.38           O  
ATOM   4709  CG  PHE A 306     -10.884 -20.869   3.108  1.00 89.38           C  
ATOM   4710  CD1 PHE A 306     -12.004 -21.710   3.260  1.00 89.38           C  
ATOM   4711  HD1 PHE A 306     -12.998 -21.294   3.183  1.00 89.38           H  
ATOM   4712  CD2 PHE A 306      -9.588 -21.411   3.191  1.00 89.38           C  
ATOM   4713  HD2 PHE A 306      -8.726 -20.777   3.051  1.00 89.38           H  
ATOM   4714  CE1 PHE A 306     -11.829 -23.085   3.500  1.00 89.38           C  
ATOM   4715  HE1 PHE A 306     -12.692 -23.725   3.608  1.00 89.38           H  
ATOM   4716  CE2 PHE A 306      -9.413 -22.785   3.430  1.00 89.38           C  
ATOM   4717  HE2 PHE A 306      -8.412 -23.188   3.476  1.00 89.38           H  
ATOM   4718  CZ  PHE A 306     -10.531 -23.623   3.586  1.00 89.38           C  
ATOM   4719  HZ  PHE A 306     -10.392 -24.679   3.762  1.00 89.38           H  
ATOM   4720  N   ALA A 307     -10.885 -16.763   0.769  1.00 88.88           N  
ATOM   4721  H   ALA A 307     -10.032 -17.196   0.443  1.00 88.88           H  
ATOM   4722  CA  ALA A 307     -10.987 -15.302   0.637  1.00 88.88           C  
ATOM   4723  HA  ALA A 307     -11.990 -14.993   0.930  1.00 88.88           H  
ATOM   4724  C   ALA A 307     -10.821 -14.856  -0.827  1.00 88.88           C  
ATOM   4725  CB  ALA A 307     -10.012 -14.626   1.611  1.00 88.88           C  
ATOM   4726  HB1 ALA A 307     -10.162 -13.547   1.594  1.00 88.88           H  
ATOM   4727  HB2 ALA A 307      -8.983 -14.828   1.314  1.00 88.88           H  
ATOM   4728  HB3 ALA A 307     -10.178 -14.994   2.623  1.00 88.88           H  
ATOM   4729  O   ALA A 307     -10.073 -13.927  -1.154  1.00 88.88           O  
ATOM   4730  N   GLN A 308     -11.529 -15.544  -1.726  1.00 92.94           N  
ATOM   4731  H   GLN A 308     -12.122 -16.288  -1.386  1.00 92.94           H  
ATOM   4732  CA  GLN A 308     -11.421 -15.341  -3.168  1.00 92.94           C  
ATOM   4733  HA  GLN A 308     -10.380 -15.492  -3.451  1.00 92.94           H  
ATOM   4734  C   GLN A 308     -11.832 -13.924  -3.574  1.00 92.94           C  
ATOM   4735  CB  GLN A 308     -12.284 -16.363  -3.916  1.00 92.94           C  
ATOM   4736  HB2 GLN A 308     -13.309 -16.303  -3.550  1.00 92.94           H  
ATOM   4737  HB3 GLN A 308     -12.280 -16.123  -4.979  1.00 92.94           H  
ATOM   4738  O   GLN A 308     -12.902 -13.430  -3.215  1.00 92.94           O  
ATOM   4739  CG  GLN A 308     -11.760 -17.792  -3.738  1.00 92.94           C  
ATOM   4740  HG2 GLN A 308     -10.729 -17.832  -4.088  1.00 92.94           H  
ATOM   4741  HG3 GLN A 308     -11.773 -18.071  -2.685  1.00 92.94           H  
ATOM   4742  CD  GLN A 308     -12.577 -18.821  -4.512  1.00 92.94           C  
ATOM   4743  NE2 GLN A 308     -12.023 -19.991  -4.730  1.00 92.94           N  
ATOM   4744 HE21 GLN A 308     -12.569 -20.684  -5.222  1.00 92.94           H  
ATOM   4745 HE22 GLN A 308     -11.081 -20.160  -4.408  1.00 92.94           H  
ATOM   4746  OE1 GLN A 308     -13.705 -18.603  -4.936  1.00 92.94           O  
ATOM   4747  N   ASN A 309     -10.995 -13.280  -4.386  1.00 93.19           N  
ATOM   4748  H   ASN A 309     -10.107 -13.710  -4.602  1.00 93.19           H  
ATOM   4749  CA  ASN A 309     -11.271 -11.965  -4.944  1.00 93.19           C  
ATOM   4750  HA  ASN A 309     -12.341 -11.890  -5.137  1.00 93.19           H  
ATOM   4751  C   ASN A 309     -10.539 -11.762  -6.281  1.00 93.19           C  
ATOM   4752  CB  ASN A 309     -10.916 -10.899  -3.890  1.00 93.19           C  
ATOM   4753  HB2 ASN A 309     -11.419 -11.132  -2.952  1.00 93.19           H  
ATOM   4754  HB3 ASN A 309     -11.292  -9.935  -4.232  1.00 93.19           H  
ATOM   4755  O   ASN A 309      -9.414 -12.228  -6.458  1.00 93.19           O  
ATOM   4756  CG  ASN A 309      -9.427 -10.756  -3.615  1.00 93.19           C  
ATOM   4757  ND2 ASN A 309      -8.882 -11.461  -2.649  1.00 93.19           N  
ATOM   4758 HD21 ASN A 309      -7.962 -11.198  -2.325  1.00 93.19           H  
ATOM   4759 HD22 ASN A 309      -9.424 -12.104  -2.090  1.00 93.19           H  
ATOM   4760  OD1 ASN A 309      -8.765  -9.985  -4.294  1.00 93.19           O  
ATOM   4761  N   TYR A 310     -11.156 -11.029  -7.214  1.00 93.75           N  
ATOM   4762  H   TYR A 310     -12.111 -10.743  -7.050  1.00 93.75           H  
ATOM   4763  CA  TYR A 310     -10.513 -10.582  -8.463  1.00 93.75           C  
ATOM   4764  HA  TYR A 310      -9.815 -11.352  -8.792  1.00 93.75           H  
ATOM   4765  C   TYR A 310      -9.695  -9.291  -8.292  1.00 93.75           C  
ATOM   4766  CB  TYR A 310     -11.568 -10.400  -9.564  1.00 93.75           C  
ATOM   4767  HB2 TYR A 310     -11.109  -9.939 -10.438  1.00 93.75           H  
ATOM   4768  HB3 TYR A 310     -12.341  -9.719  -9.207  1.00 93.75           H  
ATOM   4769  O   TYR A 310      -9.295  -8.682  -9.283  1.00 93.75           O  
ATOM   4770  CG  TYR A 310     -12.208 -11.682 -10.035  1.00 93.75           C  
ATOM   4771  CD1 TYR A 310     -11.504 -12.541 -10.902  1.00 93.75           C  
ATOM   4772  HD1 TYR A 310     -10.499 -12.291 -11.207  1.00 93.75           H  
ATOM   4773  CD2 TYR A 310     -13.519 -11.996  -9.643  1.00 93.75           C  
ATOM   4774  HD2 TYR A 310     -14.093 -11.314  -9.033  1.00 93.75           H  
ATOM   4775  CE1 TYR A 310     -12.122 -13.708 -11.394  1.00 93.75           C  
ATOM   4776  HE1 TYR A 310     -11.603 -14.366 -12.075  1.00 93.75           H  
ATOM   4777  CE2 TYR A 310     -14.125 -13.174 -10.111  1.00 93.75           C  
ATOM   4778  HE2 TYR A 310     -15.147 -13.389  -9.835  1.00 93.75           H  
ATOM   4779  OH  TYR A 310     -14.079 -15.100 -11.519  1.00 93.75           O  
ATOM   4780  HH  TYR A 310     -15.001 -15.074 -11.252  1.00 93.75           H  
ATOM   4781  CZ  TYR A 310     -13.444 -14.012 -11.011  1.00 93.75           C  
ATOM   4782  N   GLY A 311      -9.503  -8.827  -7.055  1.00 94.25           N  
ATOM   4783  H   GLY A 311      -9.740  -9.439  -6.287  1.00 94.25           H  
ATOM   4784  CA  GLY A 311      -8.692  -7.663  -6.715  1.00 94.25           C  
ATOM   4785  HA2 GLY A 311      -8.483  -7.071  -7.607  1.00 94.25           H  
ATOM   4786  HA3 GLY A 311      -9.233  -7.046  -5.998  1.00 94.25           H  
ATOM   4787  C   GLY A 311      -7.362  -8.079  -6.103  1.00 94.25           C  
ATOM   4788  O   GLY A 311      -6.741  -9.021  -6.589  1.00 94.25           O  
ATOM   4789  N   GLY A 312      -6.920  -7.369  -5.061  1.00 94.00           N  
ATOM   4790  H   GLY A 312      -7.499  -6.624  -4.701  1.00 94.00           H  
ATOM   4791  CA  GLY A 312      -5.747  -7.752  -4.276  1.00 94.00           C  
ATOM   4792  HA2 GLY A 312      -5.495  -6.977  -3.552  1.00 94.00           H  
ATOM   4793  HA3 GLY A 312      -5.990  -8.655  -3.716  1.00 94.00           H  
ATOM   4794  C   GLY A 312      -4.517  -8.012  -5.141  1.00 94.00           C  
ATOM   4795  O   GLY A 312      -4.295  -7.353  -6.157  1.00 94.00           O  
ATOM   4796  N   THR A 313      -3.736  -9.019  -4.767  1.00 97.38           N  
ATOM   4797  H   THR A 313      -3.947  -9.534  -3.924  1.00 97.38           H  
ATOM   4798  CA  THR A 313      -2.656  -9.541  -5.612  1.00 97.38           C  
ATOM   4799  HA  THR A 313      -2.121  -8.700  -6.053  1.00 97.38           H  
ATOM   4800  C   THR A 313      -3.160 -10.402  -6.769  1.00 97.38           C  
ATOM   4801  CB  THR A 313      -1.650 -10.344  -4.792  1.00 97.38           C  
ATOM   4802  HB  THR A 313      -0.867 -10.731  -5.444  1.00 97.38           H  
ATOM   4803  O   THR A 313      -2.426 -10.532  -7.744  1.00 97.38           O  
ATOM   4804  CG2 THR A 313      -1.011  -9.490  -3.699  1.00 97.38           C  
ATOM   4805 HG21 THR A 313      -0.628  -8.563  -4.125  1.00 97.38           H  
ATOM   4806 HG22 THR A 313      -1.743  -9.273  -2.921  1.00 97.38           H  
ATOM   4807 HG23 THR A 313      -0.181 -10.036  -3.248  1.00 97.38           H  
ATOM   4808  OG1 THR A 313      -2.358 -11.403  -4.212  1.00 97.38           O  
ATOM   4809  HG1 THR A 313      -1.938 -11.631  -3.380  1.00 97.38           H  
ATOM   4810  N   THR A 314      -4.407 -10.900  -6.748  1.00 97.38           N  
ATOM   4811  H   THR A 314      -4.965 -10.792  -5.913  1.00 97.38           H  
ATOM   4812  CA  THR A 314      -4.981 -11.673  -7.862  1.00 97.38           C  
ATOM   4813  HA  THR A 314      -4.398 -12.586  -7.985  1.00 97.38           H  
ATOM   4814  C   THR A 314      -4.881 -10.879  -9.158  1.00 97.38           C  
ATOM   4815  CB  THR A 314      -6.452 -12.071  -7.620  1.00 97.38           C  
ATOM   4816  HB  THR A 314      -7.051 -11.182  -7.425  1.00 97.38           H  
ATOM   4817  O   THR A 314      -4.306 -11.354 -10.135  1.00 97.38           O  
ATOM   4818  CG2 THR A 314      -7.065 -12.769  -8.834  1.00 97.38           C  
ATOM   4819 HG21 THR A 314      -7.951 -13.335  -8.542  1.00 97.38           H  
ATOM   4820 HG22 THR A 314      -7.353 -12.028  -9.580  1.00 97.38           H  
ATOM   4821 HG23 THR A 314      -6.327 -13.441  -9.270  1.00 97.38           H  
ATOM   4822  OG1 THR A 314      -6.596 -12.933  -6.518  1.00 97.38           O  
ATOM   4823  HG1 THR A 314      -7.493 -12.798  -6.204  1.00 97.38           H  
ATOM   4824  N   ILE A 315      -5.370  -9.636  -9.180  1.00 96.81           N  
ATOM   4825  H   ILE A 315      -5.804  -9.271  -8.344  1.00 96.81           H  
ATOM   4826  CA  ILE A 315      -5.287  -8.820 -10.396  1.00 96.81           C  
ATOM   4827  HA  ILE A 315      -5.640  -9.443 -11.218  1.00 96.81           H  
ATOM   4828  C   ILE A 315      -3.856  -8.420 -10.741  1.00 96.81           C  
ATOM   4829  CB  ILE A 315      -6.205  -7.592 -10.322  1.00 96.81           C  
ATOM   4830  HB  ILE A 315      -7.180  -7.953  -9.995  1.00 96.81           H  
ATOM   4831  O   ILE A 315      -3.530  -8.345 -11.923  1.00 96.81           O  
ATOM   4832  CG1 ILE A 315      -6.383  -7.001 -11.736  1.00 96.81           C  
ATOM   4833 HG12 ILE A 315      -6.605  -7.808 -12.434  1.00 96.81           H  
ATOM   4834 HG13 ILE A 315      -5.465  -6.511 -12.060  1.00 96.81           H  
ATOM   4835  CG2 ILE A 315      -5.738  -6.540  -9.300  1.00 96.81           C  
ATOM   4836 HG21 ILE A 315      -6.518  -5.794  -9.145  1.00 96.81           H  
ATOM   4837 HG22 ILE A 315      -4.830  -6.042  -9.640  1.00 96.81           H  
ATOM   4838 HG23 ILE A 315      -5.543  -7.017  -8.340  1.00 96.81           H  
ATOM   4839  CD1 ILE A 315      -7.525  -5.996 -11.814  1.00 96.81           C  
ATOM   4840 HD11 ILE A 315      -8.432  -6.466 -11.434  1.00 96.81           H  
ATOM   4841 HD12 ILE A 315      -7.683  -5.708 -12.853  1.00 96.81           H  
ATOM   4842 HD13 ILE A 315      -7.284  -5.106 -11.234  1.00 96.81           H  
ATOM   4843  N   LEU A 316      -3.005  -8.177  -9.740  1.00 97.88           N  
ATOM   4844  H   LEU A 316      -3.325  -8.309  -8.791  1.00 97.88           H  
ATOM   4845  CA  LEU A 316      -1.614  -7.793  -9.969  1.00 97.88           C  
ATOM   4846  HA  LEU A 316      -1.588  -6.961 -10.672  1.00 97.88           H  
ATOM   4847  C   LEU A 316      -0.863  -8.938 -10.653  1.00 97.88           C  
ATOM   4848  CB  LEU A 316      -0.944  -7.340  -8.656  1.00 97.88           C  
ATOM   4849  HB2 LEU A 316       0.097  -7.098  -8.869  1.00 97.88           H  
ATOM   4850  HB3 LEU A 316      -0.949  -8.172  -7.952  1.00 97.88           H  
ATOM   4851  O   LEU A 316      -0.363  -8.748 -11.754  1.00 97.88           O  
ATOM   4852  CG  LEU A 316      -1.607  -6.117  -7.994  1.00 97.88           C  
ATOM   4853  HG  LEU A 316      -2.645  -6.354  -7.763  1.00 97.88           H  
ATOM   4854  CD1 LEU A 316      -0.889  -5.768  -6.689  1.00 97.88           C  
ATOM   4855 HD11 LEU A 316      -1.407  -4.945  -6.196  1.00 97.88           H  
ATOM   4856 HD12 LEU A 316      -0.890  -6.631  -6.024  1.00 97.88           H  
ATOM   4857 HD13 LEU A 316       0.141  -5.474  -6.893  1.00 97.88           H  
ATOM   4858  CD2 LEU A 316      -1.597  -4.882  -8.894  1.00 97.88           C  
ATOM   4859 HD21 LEU A 316      -2.039  -4.045  -8.353  1.00 97.88           H  
ATOM   4860 HD22 LEU A 316      -2.192  -5.054  -9.790  1.00 97.88           H  
ATOM   4861 HD23 LEU A 316      -0.575  -4.629  -9.176  1.00 97.88           H  
ATOM   4862  N   ILE A 317      -0.897 -10.146 -10.089  1.00 98.31           N  
ATOM   4863  H   ILE A 317      -1.396 -10.248  -9.216  1.00 98.31           H  
ATOM   4864  CA  ILE A 317      -0.200 -11.327 -10.618  1.00 98.31           C  
ATOM   4865  HA  ILE A 317       0.854 -11.082 -10.749  1.00 98.31           H  
ATOM   4866  C   ILE A 317      -0.757 -11.718 -11.990  1.00 98.31           C  
ATOM   4867  CB  ILE A 317      -0.309 -12.505  -9.621  1.00 98.31           C  
ATOM   4868  HB  ILE A 317      -1.361 -12.752  -9.477  1.00 98.31           H  
ATOM   4869  O   ILE A 317      -0.006 -11.915 -12.943  1.00 98.31           O  
ATOM   4870  CG1 ILE A 317       0.318 -12.136  -8.262  1.00 98.31           C  
ATOM   4871 HG12 ILE A 317       1.401 -12.149  -8.387  1.00 98.31           H  
ATOM   4872 HG13 ILE A 317       0.036 -11.125  -7.968  1.00 98.31           H  
ATOM   4873  CG2 ILE A 317       0.438 -13.731 -10.177  1.00 98.31           C  
ATOM   4874 HG21 ILE A 317       0.358 -14.571  -9.487  1.00 98.31           H  
ATOM   4875 HG22 ILE A 317       1.490 -13.480 -10.313  1.00 98.31           H  
ATOM   4876 HG23 ILE A 317       0.027 -14.041 -11.138  1.00 98.31           H  
ATOM   4877  CD1 ILE A 317      -0.030 -13.046  -7.084  1.00 98.31           C  
ATOM   4878 HD11 ILE A 317       0.183 -14.091  -7.312  1.00 98.31           H  
ATOM   4879 HD12 ILE A 317       0.572 -12.747  -6.225  1.00 98.31           H  
ATOM   4880 HD13 ILE A 317      -1.082 -12.926  -6.828  1.00 98.31           H  
ATOM   4881  N   GLN A 318      -2.084 -11.794 -12.128  1.00 97.81           N  
ATOM   4882  H   GLN A 318      -2.671 -11.610 -11.327  1.00 97.81           H  
ATOM   4883  CA  GLN A 318      -2.716 -12.140 -13.407  1.00 97.81           C  
ATOM   4884  HA  GLN A 318      -2.285 -13.070 -13.778  1.00 97.81           H  
ATOM   4885  C   GLN A 318      -2.488 -11.064 -14.475  1.00 97.81           C  
ATOM   4886  CB  GLN A 318      -4.224 -12.324 -13.208  1.00 97.81           C  
ATOM   4887  HB2 GLN A 318      -4.682 -12.520 -14.177  1.00 97.81           H  
ATOM   4888  HB3 GLN A 318      -4.637 -11.394 -12.820  1.00 97.81           H  
ATOM   4889  O   GLN A 318      -2.458 -11.367 -15.671  1.00 97.81           O  
ATOM   4890  CG  GLN A 318      -4.608 -13.463 -12.255  1.00 97.81           C  
ATOM   4891  HG2 GLN A 318      -5.655 -13.344 -11.976  1.00 97.81           H  
ATOM   4892  HG3 GLN A 318      -4.017 -13.417 -11.340  1.00 97.81           H  
ATOM   4893  CD  GLN A 318      -4.423 -14.855 -12.819  1.00 97.81           C  
ATOM   4894  NE2 GLN A 318      -4.882 -15.838 -12.088  1.00 97.81           N  
ATOM   4895 HE21 GLN A 318      -4.610 -16.787 -12.301  1.00 97.81           H  
ATOM   4896 HE22 GLN A 318      -5.301 -15.628 -11.193  1.00 97.81           H  
ATOM   4897  OE1 GLN A 318      -3.859 -15.093 -13.874  1.00 97.81           O  
ATOM   4898  N   GLY A 319      -2.360  -9.804 -14.056  1.00 96.88           N  
ATOM   4899  H   GLY A 319      -2.424  -9.620 -13.065  1.00 96.88           H  
ATOM   4900  CA  GLY A 319      -2.148  -8.658 -14.927  1.00 96.88           C  
ATOM   4901  HA2 GLY A 319      -2.725  -8.796 -15.842  1.00 96.88           H  
ATOM   4902  HA3 GLY A 319      -2.520  -7.773 -14.411  1.00 96.88           H  
ATOM   4903  C   GLY A 319      -0.690  -8.420 -15.320  1.00 96.88           C  
ATOM   4904  O   GLY A 319      -0.471  -7.793 -16.356  1.00 96.88           O  
ATOM   4905  N   GLU A 320       0.276  -8.940 -14.552  1.00 96.62           N  
ATOM   4906  H   GLU A 320       0.015  -9.322 -13.654  1.00 96.62           H  
ATOM   4907  CA  GLU A 320       1.706  -9.000 -14.901  1.00 96.62           C  
ATOM   4908  HA  GLU A 320       2.047  -8.015 -15.219  1.00 96.62           H  
ATOM   4909  C   GLU A 320       1.984  -9.959 -16.068  1.00 96.62           C  
ATOM   4910  CB  GLU A 320       2.542  -9.444 -13.679  1.00 96.62           C  
ATOM   4911  HB2 GLU A 320       2.049 -10.278 -13.180  1.00 96.62           H  
ATOM   4912  HB3 GLU A 320       3.514  -9.787 -14.033  1.00 96.62           H  
ATOM   4913  O   GLU A 320       2.976  -9.795 -16.782  1.00 96.62           O  
ATOM   4914  CG  GLU A 320       2.776  -8.309 -12.673  1.00 96.62           C  
ATOM   4915  HG2 GLU A 320       3.219  -7.469 -13.207  1.00 96.62           H  
ATOM   4916  HG3 GLU A 320       1.809  -7.976 -12.294  1.00 96.62           H  
ATOM   4917  CD  GLU A 320       3.677  -8.678 -11.479  1.00 96.62           C  
ATOM   4918  OE1 GLU A 320       3.765  -7.882 -10.517  1.00 96.62           O  
ATOM   4919  OE2 GLU A 320       4.389  -9.699 -11.528  1.00 96.62           O  
ATOM   4920  N   VAL A 321       1.103 -10.941 -16.297  1.00 97.62           N  
ATOM   4921  H   VAL A 321       0.325 -11.037 -15.660  1.00 97.62           H  
ATOM   4922  CA  VAL A 321       1.255 -11.902 -17.394  1.00 97.62           C  
ATOM   4923  HA  VAL A 321       2.240 -12.356 -17.291  1.00 97.62           H  
ATOM   4924  C   VAL A 321       1.196 -11.189 -18.739  1.00 97.62           C  
ATOM   4925  CB  VAL A 321       0.216 -13.031 -17.355  1.00 97.62           C  
ATOM   4926  HB  VAL A 321      -0.784 -12.622 -17.499  1.00 97.62           H  
ATOM   4927  O   VAL A 321       0.164 -10.648 -19.142  1.00 97.62           O  
ATOM   4928  CG1 VAL A 321       0.503 -14.047 -18.467  1.00 97.62           C  
ATOM   4929 HG11 VAL A 321      -0.113 -14.935 -18.323  1.00 97.62           H  
ATOM   4930 HG12 VAL A 321       0.273 -13.618 -19.442  1.00 97.62           H  
ATOM   4931 HG13 VAL A 321       1.552 -14.342 -18.441  1.00 97.62           H  
ATOM   4932  CG2 VAL A 321       0.262 -13.776 -16.019  1.00 97.62           C  
ATOM   4933 HG21 VAL A 321      -0.061 -13.115 -15.214  1.00 97.62           H  
ATOM   4934 HG22 VAL A 321      -0.405 -14.638 -16.038  1.00 97.62           H  
ATOM   4935 HG23 VAL A 321       1.283 -14.103 -15.821  1.00 97.62           H  
ATOM   4936  N   GLY A 322       2.307 -11.241 -19.463  1.00 95.69           N  
ATOM   4937  H   GLY A 322       3.083 -11.770 -19.092  1.00 95.69           H  
ATOM   4938  CA  GLY A 322       2.440 -10.685 -20.793  1.00 95.69           C
[truncated: 264,312 more chars]
