# Supplementary material for: Alpha-glucans from bacterial necromass indicate an intra-population loop within the marine carbon cycle
Source: Nat Commun. 2024 May 14;15:4048. doi: 10.1038/s41467-024-48301-5 (PMC11093988; doi:10.1038/s41467-024-48301-5)
Supplement: Supplementary file 9 — Supplementary Dataset 6 [file 41467_2024_48301_MOESM9_ESM.zip]

Archive with 1 entries (1 files):
- Supplement_6_Muricauda_MAR_2010_75_SusD_IDDT.pdb
