# Supplementary material for: Alpha-glucans from bacterial necromass indicate an intra-population loop within the marine carbon cycle
Source: Nat Commun. 2024 May 14;15:4048. doi: 10.1038/s41467-024-48301-5 (PMC11093988; doi:10.1038/s41467-024-48301-5)
Supplement: Supplementary file 9 — Supplementary Dataset 6 [file 41467_2024_48301_MOESM9_ESM.zip › Supplement_6_Muricauda_MAR_2010_75_SusD_IDDT.pdb]

ATOM      1  N   MET A   1      25.538 -36.621  27.212  1.00 32.91           N  
ATOM      2  CA  MET A   1      26.196 -36.269  28.491  1.00 32.91           C  
ATOM      3  C   MET A   1      26.327 -34.755  28.591  1.00 32.91           C  
ATOM      4  O   MET A   1      27.174 -34.201  27.912  1.00 32.91           O  
ATOM      5  CB  MET A   1      27.603 -36.897  28.610  1.00 32.91           C  
ATOM      6  CG  MET A   1      27.592 -38.395  28.924  1.00 32.91           C  
ATOM      7  SD  MET A   1      29.209 -39.199  28.748  1.00 32.91           S  
ATOM      8  CE  MET A   1      30.012 -38.842  30.334  1.00 32.91           C  
ATOM      9  H   MET A   1      26.086 -36.259  26.445  1.00 32.91           H  
ATOM     10  HA  MET A   1      25.589 -36.614  29.328  1.00 32.91           H  
ATOM     11  HB2 MET A   1      28.147 -36.735  27.679  1.00 32.91           H  
ATOM     12  HB3 MET A   1      28.151 -36.398  29.409  1.00 32.91           H  
ATOM     13  HG2 MET A   1      26.913 -38.888  28.227  1.00 32.91           H  
ATOM     14  HG3 MET A   1      27.217 -38.558  29.934  1.00 32.91           H  
ATOM     15  HE1 MET A   1      30.110 -37.765  30.466  1.00 32.91           H  
ATOM     16  HE2 MET A   1      31.004 -39.293  30.342  1.00 32.91           H  
ATOM     17  HE3 MET A   1      29.423 -39.263  31.149  1.00 32.91           H  
ATOM     18  H2  MET A   1      25.465 -37.623  27.106  1.00 32.91           H  
ATOM     19  H3  MET A   1      24.615 -36.214  27.153  1.00 32.91           H  
ATOM     20  N   LYS A   2      25.495 -34.114  29.417  1.00 37.06           N  
ATOM     21  CA  LYS A   2      25.772 -32.900  30.209  1.00 37.06           C  
ATOM     22  C   LYS A   2      24.651 -32.843  31.260  1.00 37.06           C  
ATOM     23  O   LYS A   2      23.478 -32.892  30.916  1.00 37.06           O  
ATOM     24  CB  LYS A   2      25.844 -31.616  29.344  1.00 37.06           C  
ATOM     25  CG  LYS A   2      27.302 -31.180  29.071  1.00 37.06           C  
ATOM     26  CD  LYS A   2      27.393 -29.969  28.127  1.00 37.06           C  
ATOM     27  CE  LYS A   2      28.857 -29.636  27.790  1.00 37.06           C  
ATOM     28  NZ  LYS A   2      28.967 -28.440  26.910  1.00 37.06           N1+
ATOM     29  H   LYS A   2      24.644 -34.581  29.693  1.00 37.06           H  
ATOM     30  HA  LYS A   2      26.721 -33.010  30.733  1.00 37.06           H  
ATOM     31  HB2 LYS A   2      25.344 -30.802  29.869  1.00 37.06           H  
ATOM     32  HB3 LYS A   2      25.319 -31.774  28.402  1.00 37.06           H  
ATOM     33  HG2 LYS A   2      27.868 -32.000  28.630  1.00 37.06           H  
ATOM     34  HG3 LYS A   2      27.774 -30.921  30.019  1.00 37.06           H  
ATOM     35  HD2 LYS A   2      26.919 -29.112  28.606  1.00 37.06           H  
ATOM     36  HD3 LYS A   2      26.855 -30.197  27.207  1.00 37.06           H  
ATOM     37  HE2 LYS A   2      29.396 -29.458  28.721  1.00 37.06           H  
ATOM     38  HE3 LYS A   2      29.307 -30.500  27.301  1.00 37.06           H  
ATOM     39  HZ1 LYS A   2      29.931 -28.229  26.695  1.00 37.06           H  
ATOM     40  HZ2 LYS A   2      28.562 -27.626  27.349  1.00 37.06           H  
ATOM     41  HZ3 LYS A   2      28.482 -28.586  26.036  1.00 37.06           H  
ATOM     42  N   ARG A   3      25.047 -32.956  32.528  1.00 29.88           N  
ATOM     43  CA  ARG A   3      24.216 -32.922  33.747  1.00 29.88           C  
ATOM     44  C   ARG A   3      24.188 -31.484  34.290  1.00 29.88           C  
ATOM     45  O   ARG A   3      25.074 -30.727  33.906  1.00 29.88           O  
ATOM     46  CB  ARG A   3      24.861 -33.847  34.808  1.00 29.88           C  
ATOM     47  CG  ARG A   3      24.597 -35.352  34.649  1.00 29.88           C  
ATOM     48  CD  ARG A   3      25.366 -36.120  35.742  1.00 29.88           C  
ATOM     49  NE  ARG A   3      24.882 -37.505  35.920  1.00 29.88           N  
ATOM     50  CZ  ARG A   3      25.383 -38.409  36.750  1.00 29.88           C  
ATOM     51  NH1 ARG A   3      26.458 -38.186  37.455  1.00 29.88           N1+
ATOM     52  NH2 ARG A   3      24.805 -39.568  36.892  1.00 29.88           N  
ATOM     53  H   ARG A   3      26.033 -32.799  32.681  1.00 29.88           H  
ATOM     54  HA  ARG A   3      23.190 -33.217  33.527  1.00 29.88           H  
ATOM     55  HB2 ARG A   3      24.481 -33.567  35.790  1.00 29.88           H  
ATOM     56  HB3 ARG A   3      25.937 -33.669  34.822  1.00 29.88           H  
ATOM     57  HG2 ARG A   3      24.922 -35.689  33.665  1.00 29.88           H  
ATOM     58  HG3 ARG A   3      23.527 -35.531  34.755  1.00 29.88           H  
ATOM     59  HD2 ARG A   3      25.244 -35.593  36.688  1.00 29.88           H  
ATOM     60  HD3 ARG A   3      26.426 -36.123  35.485  1.00 29.88           H  
ATOM     61  HE  ARG A   3      24.040 -37.762  35.425  1.00 29.88           H  
ATOM     62 HH11 ARG A   3      26.813 -38.885  38.092  1.00 29.88           H  
ATOM     63 HH12 ARG A   3      26.917 -37.289  37.386  1.00 29.88           H  
ATOM     64 HH21 ARG A   3      23.953 -39.783  36.394  1.00 29.88           H  
ATOM     65 HH22 ARG A   3      25.181 -40.249  37.536  1.00 29.88           H  
ATOM     66  N   ILE A   4      23.322 -31.252  35.296  1.00 39.75           N  
ATOM     67  CA  ILE A   4      23.225 -30.107  36.250  1.00 39.75           C  
ATOM     68  C   ILE A   4      22.097 -29.134  35.836  1.00 39.75           C  
ATOM     69  O   ILE A   4      22.093 -28.698  34.699  1.00 39.75           O  
ATOM     70  CB  ILE A   4      24.601 -29.400  36.454  1.00 39.75           C  
ATOM     71  CG1 ILE A   4      25.696 -30.383  36.954  1.00 39.75           C  
ATOM     72  CG2 ILE A   4      24.567 -28.209  37.421  1.00 39.75           C  
ATOM     73  CD1 ILE A   4      27.122 -29.842  36.791  1.00 39.75           C  
ATOM     74  H   ILE A   4      22.611 -31.959  35.416  1.00 39.75           H  
ATOM     75  HA  ILE A   4      22.943 -30.517  37.220  1.00 39.75           H  
ATOM     76  HB  ILE A   4      24.902 -28.973  35.498  1.00 39.75           H  
ATOM     77 HG12 ILE A   4      25.657 -31.330  36.416  1.00 39.75           H  
ATOM     78 HG13 ILE A   4      25.523 -30.614  38.005  1.00 39.75           H  
ATOM     79 HG21 ILE A   4      23.720 -27.555  37.210  1.00 39.75           H  
ATOM     80 HG22 ILE A   4      25.461 -27.602  37.278  1.00 39.75           H  
ATOM     81 HG23 ILE A   4      24.554 -28.542  38.459  1.00 39.75           H  
ATOM     82 HD11 ILE A   4      27.278 -28.970  37.426  1.00 39.75           H  
ATOM     83 HD12 ILE A   4      27.835 -30.613  37.082  1.00 39.75           H  
ATOM     84 HD13 ILE A   4      27.297 -29.570  35.750  1.00 39.75           H  
ATOM     85  N   ALA A   5      21.112 -28.743  36.654  1.00 41.91           N  
ATOM     86  CA  ALA A   5      20.767 -29.032  38.049  1.00 41.91           C  
ATOM     87  C   ALA A   5      19.274 -28.739  38.316  1.00 41.91           C  
ATOM     88  O   ALA A   5      18.616 -28.005  37.587  1.00 41.91           O  
ATOM     89  CB  ALA A   5      21.608 -28.162  38.994  1.00 41.91           C  
ATOM     90  H   ALA A   5      20.462 -28.112  36.206  1.00 41.91           H  
ATOM     91  HA  ALA A   5      20.946 -30.085  38.265  1.00 41.91           H  
ATOM     92  HB1 ALA A   5      22.573 -28.638  39.171  1.00 41.91           H  
ATOM     93  HB2 ALA A   5      21.736 -27.160  38.584  1.00 41.91           H  
ATOM     94  HB3 ALA A   5      21.120 -28.068  39.964  1.00 41.91           H  
ATOM     95  N   ASN A   6      18.795 -29.335  39.406  1.00 32.66           N  
ATOM     96  CA  ASN A   6      17.466 -29.250  40.001  1.00 32.66           C  
ATOM     97  C   ASN A   6      17.040 -27.828  40.410  1.00 32.66           C  
ATOM     98  O   ASN A   6      17.795 -27.154  41.108  1.00 32.66           O  
ATOM     99  CB  ASN A   6      17.529 -30.085  41.301  1.00 32.66           C  
ATOM    100  CG  ASN A   6      17.897 -31.541  41.108  1.00 32.66           C  
ATOM    101  ND2 ASN A   6      18.667 -32.114  42.004  1.00 32.66           N  
ATOM    102  OD1 ASN A   6      17.514 -32.188  40.155  1.00 32.66           O  
ATOM    103  H   ASN A   6      19.462 -29.885  39.929  1.00 32.66           H  
ATOM    104  HA  ASN A   6      16.728 -29.670  39.318  1.00 32.66           H  
ATOM    105  HB2 ASN A   6      16.552 -30.060  41.783  1.00 32.66           H  
ATOM    106  HB3 ASN A   6      18.243 -29.625  41.984  1.00 32.66           H  
ATOM    107 HD21 ASN A   6      18.816 -33.105  41.880  1.00 32.66           H  
ATOM    108 HD22 ASN A   6      18.939 -31.612  42.837  1.00 32.66           H  
ATOM    109  N   TYR A   7      15.763 -27.503  40.190  1.00 43.19           N  
ATOM    110  CA  TYR A   7      14.968 -26.776  41.182  1.00 43.19           C  
ATOM    111  C   TYR A   7      13.765 -27.627  41.586  1.00 43.19           C  
ATOM    112  O   TYR A   7      12.921 -28.015  40.782  1.00 43.19           O  
ATOM    113  CB  TYR A   7      14.609 -25.357  40.738  1.00 43.19           C  
ATOM    114  CG  TYR A   7      15.772 -24.407  40.948  1.00 43.19           C  
ATOM    115  CD1 TYR A   7      16.066 -23.932  42.243  1.00 43.19           C  
ATOM    116  CD2 TYR A   7      16.594 -24.050  39.864  1.00 43.19           C  
ATOM    117  CE1 TYR A   7      17.182 -23.100  42.455  1.00 43.19           C  
ATOM    118  CE2 TYR A   7      17.709 -23.217  40.072  1.00 43.19           C  
ATOM    119  CZ  TYR A   7      18.006 -22.742  41.365  1.00 43.19           C  
ATOM    120  OH  TYR A   7      19.084 -21.937  41.557  1.00 43.19           O  
ATOM    121  H   TYR A   7      15.233 -28.041  39.519  1.00 43.19           H  
ATOM    122  HA  TYR A   7      15.578 -26.655  42.077  1.00 43.19           H  
ATOM    123  HB2 TYR A   7      13.769 -25.000  41.334  1.00 43.19           H  
ATOM    124  HB3 TYR A   7      14.299 -25.361  39.693  1.00 43.19           H  
ATOM    125  HD1 TYR A   7      15.429 -24.200  43.072  1.00 43.19           H  
ATOM    126  HD2 TYR A   7      16.377 -24.421  38.873  1.00 43.19           H  
ATOM    127  HE1 TYR A   7      17.400 -22.730  43.446  1.00 43.19           H  
ATOM    128  HE2 TYR A   7      18.343 -22.932  39.246  1.00 43.19           H  
ATOM    129  HH  TYR A   7      19.132 -21.616  42.461  1.00 43.19           H  
ATOM    130  N   LEU A   8      13.802 -27.985  42.864  1.00 35.03           N  
ATOM    131  CA  LEU A   8      12.883 -28.815  43.616  1.00 35.03           C  
ATOM    132  C   LEU A   8      11.834 -27.893  44.264  1.00 35.03           C  
ATOM    133  O   LEU A   8      12.222 -26.908  44.879  1.00 35.03           O  
ATOM    134  CB  LEU A   8      13.732 -29.526  44.710  1.00 35.03           C  
ATOM    135  CG  LEU A   8      13.433 -31.013  44.970  1.00 35.03           C  
ATOM    136  CD1 LEU A   8      14.310 -31.906  44.091  1.00 35.03           C  
ATOM    137  CD2 LEU A   8      13.743 -31.373  46.428  1.00 35.03           C  
ATOM    138  H   LEU A   8      14.501 -27.518  43.423  1.00 35.03           H  
ATOM    139  HA  LEU A   8      12.406 -29.538  42.955  1.00 35.03           H  
ATOM    140  HB2 LEU A   8      14.793 -29.441  44.474  1.00 35.03           H  
ATOM    141  HB3 LEU A   8      13.606 -28.977  45.642  1.00 35.03           H  
ATOM    142  HG  LEU A   8      12.385 -31.227  44.758  1.00 35.03           H  
ATOM    143 HD11 LEU A   8      14.128 -31.671  43.042  1.00 35.03           H  
ATOM    144 HD12 LEU A   8      14.054 -32.952  44.261  1.00 35.03           H  
ATOM    145 HD13 LEU A   8      15.365 -31.750  44.318  1.00 35.03           H  
ATOM    146 HD21 LEU A   8      13.493 -32.419  46.604  1.00 35.03           H  
ATOM    147 HD22 LEU A   8      14.801 -31.217  46.635  1.00 35.03           H  
ATOM    148 HD23 LEU A   8      13.160 -30.763  47.118  1.00 35.03           H  
ATOM    149  N   SER A   9      10.571 -28.324  44.245  1.00 32.47           N  
ATOM    150  CA  SER A   9       9.567 -28.146  45.314  1.00 32.47           C  
ATOM    151  C   SER A   9       9.084 -26.730  45.674  1.00 32.47           C  
ATOM    152  O   SER A   9       9.826 -25.922  46.214  1.00 32.47           O  
ATOM    153  CB  SER A   9      10.044 -28.817  46.613  1.00 32.47           C  
ATOM    154  OG  SER A   9      10.834 -29.958  46.381  1.00 32.47           O  
ATOM    155  H   SER A   9      10.381 -29.085  43.609  1.00 32.47           H  
ATOM    156  HA  SER A   9       8.688 -28.704  44.994  1.00 32.47           H  
ATOM    157  HB2 SER A   9      10.650 -28.113  47.183  1.00 32.47           H  
ATOM    158  HB3 SER A   9       9.176 -29.094  47.211  1.00 32.47           H  
ATOM    159  HG  SER A   9      11.747 -29.664  46.414  1.00 32.47           H  
ATOM    160  N   ILE A  10       7.769 -26.513  45.609  1.00 34.84           N  
ATOM    161  CA  ILE A  10       6.863 -26.618  46.772  1.00 34.84           C  
ATOM    162  C   ILE A  10       5.443 -26.310  46.286  1.00 34.84           C  
ATOM    163  O   ILE A  10       5.126 -25.209  45.846  1.00 34.84           O  
ATOM    164  CB  ILE A  10       7.270 -25.717  47.976  1.00 34.84           C  
ATOM    165  CG1 ILE A  10       8.296 -26.451  48.878  1.00 34.84           C  
ATOM    166  CG2 ILE A  10       6.084 -25.348  48.892  1.00 34.84           C  
ATOM    167  CD1 ILE A  10       9.154 -25.517  49.738  1.00 34.84           C  
ATOM    168  H   ILE A  10       7.330 -26.791  44.743  1.00 34.84           H  
ATOM    169  HA  ILE A  10       6.869 -27.650  47.121  1.00 34.84           H  
ATOM    170  HB  ILE A  10       7.707 -24.794  47.592  1.00 34.84           H  
ATOM    171 HG12 ILE A  10       8.986 -27.042  48.275  1.00 34.84           H  
ATOM    172 HG13 ILE A  10       7.777 -27.156  49.528  1.00 34.84           H  
ATOM    173 HG21 ILE A  10       6.430 -24.785  49.759  1.00 34.84           H  
ATOM    174 HG22 ILE A  10       5.565 -26.244  49.232  1.00 34.84           H  
ATOM    175 HG23 ILE A  10       5.382 -24.701  48.365  1.00 34.84           H  
ATOM    176 HD11 ILE A  10       9.671 -24.801  49.099  1.00 34.84           H  
ATOM    177 HD12 ILE A  10       8.538 -24.980  50.460  1.00 34.84           H  
ATOM    178 HD13 ILE A  10       9.894 -26.105  50.280  1.00 34.84           H  
ATOM    179  N   SER A  11       4.580 -27.311  46.398  1.00 33.75           N  
ATOM    180  CA  SER A  11       3.133 -27.160  46.370  1.00 33.75           C  
ATOM    181  C   SER A  11       2.696 -26.542  47.700  1.00 33.75           C  
ATOM    182  O   SER A  11       2.919 -27.151  48.747  1.00 33.75           O  
ATOM    183  CB  SER A  11       2.473 -28.541  46.194  1.00 33.75           C  
ATOM    184  OG  SER A  11       3.237 -29.387  45.346  1.00 33.75           O  
ATOM    185  H   SER A  11       4.920 -28.221  46.676  1.00 33.75           H  
ATOM    186  HA  SER A  11       2.845 -26.513  45.541  1.00 33.75           H  
ATOM    187  HB2 SER A  11       1.474 -28.404  45.780  1.00 33.75           H  
ATOM    188  HB3 SER A  11       2.381 -29.034  47.162  1.00 33.75           H  
ATOM    189  HG  SER A  11       2.663 -30.075  45.001  1.00 33.75           H  
ATOM    190  N   LEU A  12       2.059 -25.370  47.682  1.00 36.66           N  
ATOM    191  CA  LEU A  12       1.327 -24.848  48.837  1.00 36.66           C  
ATOM    192  C   LEU A  12      -0.140 -24.635  48.444  1.00 36.66           C  
ATOM    193  O   LEU A  12      -0.485 -23.718  47.708  1.00 36.66           O  
ATOM    194  CB  LEU A  12       2.001 -23.585  49.424  1.00 36.66           C  
ATOM    195  CG  LEU A  12       2.280 -23.703  50.942  1.00 36.66           C  
ATOM    196  CD1 LEU A  12       3.758 -23.992  51.205  1.00 36.66           C  
ATOM    197  CD2 LEU A  12       1.901 -22.427  51.690  1.00 36.66           C  
ATOM    198  H   LEU A  12       1.977 -24.866  46.810  1.00 36.66           H  
ATOM    199  HA  LEU A  12       1.333 -25.614  49.612  1.00 36.66           H  
ATOM    200  HB2 LEU A  12       1.355 -22.726  49.243  1.00 36.66           H  
ATOM    201  HB3 LEU A  12       2.933 -23.380  48.897  1.00 36.66           H  
ATOM    202  HG  LEU A  12       1.685 -24.508  51.373  1.00 36.66           H  
ATOM    203 HD11 LEU A  12       3.935 -24.066  52.278  1.00 36.66           H  
ATOM    204 HD12 LEU A  12       4.018 -24.943  50.739  1.00 36.66           H  
ATOM    205 HD13 LEU A  12       4.378 -23.197  50.790  1.00 36.66           H  
ATOM    206 HD21 LEU A  12       2.479 -21.585  51.308  1.00 36.66           H  
ATOM    207 HD22 LEU A  12       2.095 -22.548  52.755  1.00 36.66           H  
ATOM    208 HD23 LEU A  12       0.840 -22.222  51.549  1.00 36.66           H  
ATOM    209  N   LEU A  13      -0.989 -25.532  48.940  1.00 37.28           N  
ATOM    210  CA  LEU A  13      -2.438 -25.384  49.035  1.00 37.28           C  
ATOM    211  C   LEU A  13      -2.747 -24.820  50.427  1.00 37.28           C  
ATOM    212  O   LEU A  13      -2.510 -25.514  51.413  1.00 37.28           O  
ATOM    213  CB  LEU A  13      -3.085 -26.782  48.877  1.00 37.28           C  
ATOM    214  CG  LEU A  13      -3.553 -27.121  47.453  1.00 37.28           C  
ATOM    215  CD1 LEU A  13      -3.519 -28.633  47.226  1.00 37.28           C  
ATOM    216  CD2 LEU A  13      -4.989 -26.639  47.237  1.00 37.28           C  
ATOM    217  H   LEU A  13      -0.590 -26.261  49.514  1.00 37.28           H  
ATOM    218  HA  LEU A  13      -2.813 -24.700  48.274  1.00 37.28           H  
ATOM    219  HB2 LEU A  13      -3.945 -26.859  49.542  1.00 37.28           H  
ATOM    220  HB3 LEU A  13      -2.375 -27.535  49.217  1.00 37.28           H  
ATOM    221  HG  LEU A  13      -2.893 -26.648  46.725  1.00 37.28           H  
ATOM    222 HD11 LEU A  13      -3.867 -28.859  46.218  1.00 37.28           H  
ATOM    223 HD12 LEU A  13      -2.497 -28.998  47.331  1.00 37.28           H  
ATOM    224 HD13 LEU A  13      -4.161 -29.136  47.950  1.00 37.28           H  
ATOM    225 HD21 LEU A  13      -5.670 -27.141  47.924  1.00 37.28           H  
ATOM    226 HD22 LEU A  13      -5.295 -26.851  46.212  1.00 37.28           H  
ATOM    227 HD23 LEU A  13      -5.044 -25.562  47.395  1.00 37.28           H  
ATOM    228  N   VAL A  14      -3.313 -23.614  50.513  1.00 37.56           N  
ATOM    229  CA  VAL A  14      -4.090 -23.158  51.680  1.00 37.56           C  
ATOM    230  C   VAL A  14      -5.242 -22.275  51.183  1.00 37.56           C  
ATOM    231  O   VAL A  14      -4.975 -21.241  50.576  1.00 37.56           O  
ATOM    232  CB  VAL A  14      -3.250 -22.366  52.713  1.00 37.56           C  
ATOM    233  CG1 VAL A  14      -4.122 -21.923  53.900  1.00 37.56           C  
ATOM    234  CG2 VAL A  14      -2.091 -23.181  53.304  1.00 37.56           C  
ATOM    235  H   VAL A  14      -3.373 -23.048  49.678  1.00 37.56           H  
ATOM    236  HA  VAL A  14      -4.491 -24.031  52.195  1.00 37.56           H  
ATOM    237  HB  VAL A  14      -2.832 -21.479  52.239  1.00 37.56           H  
ATOM    238 HG11 VAL A  14      -4.886 -21.220  53.569  1.00 37.56           H  
ATOM    239 HG12 VAL A  14      -3.508 -21.413  54.642  1.00 37.56           H  
ATOM    240 HG13 VAL A  14      -4.601 -22.786  54.364  1.00 37.56           H  
ATOM    241 HG21 VAL A  14      -2.466 -24.103  53.747  1.00 37.56           H  
ATOM    242 HG22 VAL A  14      -1.372 -23.420  52.521  1.00 37.56           H  
ATOM    243 HG23 VAL A  14      -1.573 -22.596  54.064  1.00 37.56           H  
ATOM    244  N   PRO A  15      -6.514 -22.627  51.441  1.00 40.31           N  
ATOM    245  CA  PRO A  15      -7.628 -21.700  51.323  1.00 40.31           C  
ATOM    246  C   PRO A  15      -7.812 -20.975  52.663  1.00 40.31           C  
ATOM    247  O   PRO A  15      -8.018 -21.619  53.693  1.00 40.31           O  
ATOM    248  CB  PRO A  15      -8.819 -22.588  50.956  1.00 40.31           C  
ATOM    249  CG  PRO A  15      -8.522 -23.914  51.665  1.00 40.31           C  
ATOM    250  CD  PRO A  15      -7.000 -23.934  51.858  1.00 40.31           C  
ATOM    251  HA  PRO A  15      -7.458 -20.972  50.529  1.00 40.31           H  
ATOM    252  HB2 PRO A  15      -8.826 -22.749  49.878  1.00 40.31           H  
ATOM    253  HB3 PRO A  15      -9.767 -22.157  51.279  1.00 40.31           H  
ATOM    254  HG2 PRO A  15      -9.011 -23.930  52.639  1.00 40.31           H  
ATOM    255  HG3 PRO A  15      -8.855 -24.760  51.065  1.00 40.31           H  
ATOM    256  HD2 PRO A  15      -6.561 -24.712  51.233  1.00 40.31           H  
ATOM    257  HD3 PRO A  15      -6.759 -24.113  52.906  1.00 40.31           H  
ATOM    258  N   LEU A  16      -7.759 -19.643  52.668  1.00 38.47           N  
ATOM    259  CA  LEU A  16      -8.163 -18.839  53.820  1.00 38.47           C  
ATOM    260  C   LEU A  16      -9.151 -17.757  53.394  1.00 38.47           C  
ATOM    261  O   LEU A  16      -8.945 -17.008  52.445  1.00 38.47           O  
ATOM    262  CB  LEU A  16      -6.949 -18.292  54.594  1.00 38.47           C  
ATOM    263  CG  LEU A  16      -6.468 -19.253  55.700  1.00 38.47           C  
ATOM    264  CD1 LEU A  16      -5.074 -18.853  56.177  1.00 38.47           C  
ATOM    265  CD2 LEU A  16      -7.400 -19.249  56.920  1.00 38.47           C  
ATOM    266  H   LEU A  16      -7.554 -19.152  51.809  1.00 38.47           H  
ATOM    267  HA  LEU A  16      -8.712 -19.489  54.501  1.00 38.47           H  
ATOM    268  HB2 LEU A  16      -7.211 -17.339  55.054  1.00 38.47           H  
ATOM    269  HB3 LEU A  16      -6.141 -18.102  53.888  1.00 38.47           H  
ATOM    270  HG  LEU A  16      -6.404 -20.268  55.306  1.00 38.47           H  
ATOM    271 HD11 LEU A  16      -4.379 -18.880  55.338  1.00 38.47           H  
ATOM    272 HD12 LEU A  16      -4.728 -19.550  56.940  1.00 38.47           H  
ATOM    273 HD13 LEU A  16      -5.096 -17.844  56.589  1.00 38.47           H  
ATOM    274 HD21 LEU A  16      -6.992 -19.899  57.693  1.00 38.47           H  
ATOM    275 HD22 LEU A  16      -8.386 -19.621  56.644  1.00 38.47           H  
ATOM    276 HD23 LEU A  16      -7.493 -18.237  57.314  1.00 38.47           H  
ATOM    277  N   MET A  17     -10.259 -17.771  54.122  1.00 30.19           N  
ATOM    278  CA  MET A  17     -11.417 -16.907  54.021  1.00 30.19           C  
ATOM    279  C   MET A  17     -11.167 -15.519  54.646  1.00 30.19           C  
ATOM    280  O   MET A  17     -10.375 -15.391  55.574  1.00 30.19           O  
ATOM    281  CB  MET A  17     -12.557 -17.602  54.784  1.00 30.19           C  
ATOM    282  CG  MET A  17     -13.046 -18.945  54.232  1.00 30.19           C  
ATOM    283  SD  MET A  17     -14.309 -19.726  55.286  1.00 30.19           S  
ATOM    284  CE  MET A  17     -13.265 -20.776  56.332  1.00 30.19           C  
ATOM    285  H   MET A  17     -10.258 -18.406  54.907  1.00 30.19           H  
ATOM    286  HA  MET A  17     -11.693 -16.785  52.973  1.00 30.19           H  
ATOM    287  HB2 MET A  17     -13.420 -16.939  54.731  1.00 30.19           H  
ATOM    288  HB3 MET A  17     -12.269 -17.727  55.827  1.00 30.19           H  
ATOM    289  HG2 MET A  17     -12.208 -19.631  54.106  1.00 30.19           H  
ATOM    290  HG3 MET A  17     -13.486 -18.762  53.252  1.00 30.19           H  
ATOM    291  HE1 MET A  17     -12.731 -21.494  55.709  1.00 30.19           H  
ATOM    292  HE2 MET A  17     -12.547 -20.158  56.871  1.00 30.19           H  
ATOM    293  HE3 MET A  17     -13.890 -21.313  57.045  1.00 30.19           H  
ATOM    294  N   PHE A  18     -11.972 -14.551  54.193  1.00 31.55           N  
ATOM    295  CA  PHE A  18     -12.355 -13.274  54.819  1.00 31.55           C  
ATOM    296  C   PHE A  18     -11.276 -12.216  55.114  1.00 31.55           C  
ATOM    297  O   PHE A  18     -10.699 -12.157  56.194  1.00 31.55           O  
ATOM    298  CB  PHE A  18     -13.260 -13.520  56.041  1.00 31.55           C  
ATOM    299  CG  PHE A  18     -14.604 -14.136  55.701  1.00 31.55           C  
ATOM    300  CD1 PHE A  18     -15.574 -13.376  55.022  1.00 31.55           C  
ATOM    301  CD2 PHE A  18     -14.889 -15.467  56.049  1.00 31.55           C  
ATOM    302  CE1 PHE A  18     -16.798 -13.961  54.652  1.00 31.55           C  
ATOM    303  CE2 PHE A  18     -16.095 -16.067  55.645  1.00 31.55           C  
ATOM    304  CZ  PHE A  18     -17.051 -15.312  54.945  1.00 31.55           C  
ATOM    305  H   PHE A  18     -12.530 -14.804  53.390  1.00 31.55           H  
ATOM    306  HA  PHE A  18     -13.007 -12.793  54.091  1.00 31.55           H  
ATOM    307  HB2 PHE A  18     -12.732 -14.147  56.760  1.00 31.55           H  
ATOM    308  HB3 PHE A  18     -13.452 -12.565  56.529  1.00 31.55           H  
ATOM    309  HD1 PHE A  18     -15.379 -12.344  54.769  1.00 31.55           H  
ATOM    310  HD2 PHE A  18     -14.173 -16.036  56.624  1.00 31.55           H  
ATOM    311  HE1 PHE A  18     -17.533 -13.376  54.119  1.00 31.55           H  
ATOM    312  HE2 PHE A  18     -16.298 -17.097  55.897  1.00 31.55           H  
ATOM    313  HZ  PHE A  18     -17.985 -15.763  54.645  1.00 31.55           H  
ATOM    314  N   SER A  19     -11.196 -11.237  54.210  1.00 31.36           N  
ATOM    315  CA  SER A  19     -11.149  -9.817  54.570  1.00 31.36           C  
ATOM    316  C   SER A  19     -11.858  -9.030  53.470  1.00 31.36           C  
ATOM    317  O   SER A  19     -11.295  -8.804  52.403  1.00 31.36           O  
ATOM    318  CB  SER A  19      -9.710  -9.316  54.756  1.00 31.36           C  
ATOM    319  OG  SER A  19      -9.720  -7.941  55.092  1.00 31.36           O  
ATOM    320  H   SER A  19     -11.537 -11.430  53.279  1.00 31.36           H  
ATOM    321  HA  SER A  19     -11.674  -9.661  55.513  1.00 31.36           H  
ATOM    322  HB2 SER A  19      -9.141  -9.465  53.838  1.00 31.36           H  
ATOM    323  HB3 SER A  19      -9.237  -9.876  55.562  1.00 31.36           H  
ATOM    324  HG  SER A  19      -9.439  -7.412  54.342  1.00 31.36           H  
ATOM    325  N   CYS A  20     -13.108  -8.627  53.710  1.00 34.25           N  
ATOM    326  CA  CYS A  20     -13.675  -7.466  53.028  1.00 34.25           C  
ATOM    327  C   CYS A  20     -12.980  -6.238  53.620  1.00 34.25           C  
ATOM    328  O   CYS A  20     -13.526  -5.561  54.485  1.00 34.25           O  
ATOM    329  CB  CYS A  20     -15.200  -7.404  53.225  1.00 34.25           C  
ATOM    330  SG  CYS A  20     -16.039  -8.738  52.323  1.00 34.25           S  
ATOM    331  H   CYS A  20     -13.532  -8.879  54.592  1.00 34.25           H  
ATOM    332  HA  CYS A  20     -13.454  -7.499  51.962  1.00 34.25           H  
ATOM    333  HB2 CYS A  20     -15.564  -6.445  52.856  1.00 34.25           H  
ATOM    334  HB3 CYS A  20     -15.438  -7.462  54.287  1.00 34.25           H  
ATOM    335  HG  CYS A  20     -15.772  -8.284  51.095  1.00 34.25           H  
ATOM    336  N   THR A  21     -11.729  -6.011  53.236  1.00 37.47           N  
ATOM    337  CA  THR A  21     -11.122  -4.698  53.406  1.00 37.47           C  
ATOM    338  C   THR A  21     -11.689  -3.861  52.284  1.00 37.47           C  
ATOM    339  O   THR A  21     -11.372  -4.084  51.117  1.00 37.47           O  
ATOM    340  CB  THR A  21      -9.584  -4.709  53.413  1.00 37.47           C  
ATOM    341  CG2 THR A  21      -9.062  -4.446  54.824  1.00 37.47           C  
ATOM    342  OG1 THR A  21      -9.062  -5.958  52.995  1.00 37.47           O  
ATOM    343  H   THR A  21     -11.288  -6.652  52.592  1.00 37.47           H  
ATOM    344  HA  THR A  21     -11.454  -4.263  54.349  1.00 37.47           H  
ATOM    345  HB  THR A  21      -9.205  -3.924  52.759  1.00 37.47           H  
ATOM    346  HG1 THR A  21      -9.050  -5.921  52.035  1.00 37.47           H  
ATOM    347 HG21 THR A  21      -9.452  -5.194  55.514  1.00 37.47           H  
ATOM    348 HG22 THR A  21      -9.372  -3.453  55.149  1.00 37.47           H  
ATOM    349 HG23 THR A  21      -7.972  -4.487  54.820  1.00 37.47           H  
ATOM    350  N   ASP A  22     -12.600  -2.985  52.681  1.00 35.75           N  
ATOM    351  CA  ASP A  22     -12.998  -1.771  51.993  1.00 35.75           C  
ATOM    352  C   ASP A  22     -11.722  -0.994  51.632  1.00 35.75           C  
ATOM    353  O   ASP A  22     -11.245  -0.141  52.377  1.00 35.75           O  
ATOM    354  CB  ASP A  22     -13.919  -1.030  52.985  1.00 35.75           C  
ATOM    355  CG  ASP A  22     -14.788   0.067  52.380  1.00 35.75           C  
ATOM    356  OD1 ASP A  22     -14.877   0.110  51.135  1.00 35.75           O  
ATOM    357  OD2 ASP A  22     -15.462   0.733  53.198  1.00 35.75           O1-
ATOM    358  H   ASP A  22     -12.881  -3.017  53.651  1.00 35.75           H  
ATOM    359  HA  ASP A  22     -13.551  -2.009  51.084  1.00 35.75           H  
ATOM    360  HB2 ASP A  22     -14.603  -1.758  53.421  1.00 35.75           H  
ATOM    361  HB3 ASP A  22     -13.329  -0.622  53.806  1.00 35.75           H  
ATOM    362  N   LEU A  23     -11.059  -1.417  50.552  1.00 31.20           N  
ATOM    363  CA  LEU A  23     -10.104  -0.578  49.861  1.00 31.20           C  
ATOM    364  C   LEU A  23     -10.974   0.413  49.098  1.00 31.20           C  
ATOM    365  O   LEU A  23     -11.315   0.194  47.934  1.00 31.20           O  
ATOM    366  CB  LEU A  23      -9.142  -1.391  48.955  1.00 31.20           C  
ATOM    367  CG  LEU A  23      -7.691  -1.463  49.481  1.00 31.20           C  
ATOM    368  CD1 LEU A  23      -7.421  -2.781  50.211  1.00 31.20           C  
ATOM    369  CD2 LEU A  23      -6.688  -1.348  48.330  1.00 31.20           C  
ATOM    370  H   LEU A  23     -11.433  -2.214  50.057  1.00 31.20           H  
ATOM    371  HA  LEU A  23      -9.523  -0.004  50.582  1.00 31.20           H  
ATOM    372  HB2 LEU A  23      -9.104  -0.895  47.985  1.00 31.20           H  
ATOM    373  HB3 LEU A  23      -9.537  -2.390  48.774  1.00 31.20           H  
ATOM    374  HG  LEU A  23      -7.499  -0.637  50.166  1.00 31.20           H  
ATOM    375 HD11 LEU A  23      -8.129  -2.871  51.034  1.00 31.20           H  
ATOM    376 HD12 LEU A  23      -6.406  -2.777  50.608  1.00 31.20           H  
ATOM    377 HD13 LEU A  23      -7.549  -3.619  49.526  1.00 31.20           H  
ATOM    378 HD21 LEU A  23      -6.819  -0.386  47.836  1.00 31.20           H  
ATOM    379 HD22 LEU A  23      -5.670  -1.399  48.717  1.00 31.20           H  
ATOM    380 HD23 LEU A  23      -6.851  -2.146  47.606  1.00 31.20           H  
ATOM    381  N   GLU A  24     -11.330   1.506  49.772  1.00 33.59           N  
ATOM    382  CA  GLU A  24     -11.391   2.780  49.077  1.00 33.59           C  
ATOM    383  C   GLU A  24     -10.023   2.924  48.411  1.00 33.59           C  
ATOM    384  O   GLU A  24      -9.001   3.169  49.055  1.00 33.59           O  
ATOM    385  CB  GLU A  24     -11.694   3.957  50.021  1.00 33.59           C  
ATOM    386  CG  GLU A  24     -13.172   4.003  50.450  1.00 33.59           C  
ATOM    387  CD  GLU A  24     -13.588   5.342  51.097  1.00 33.59           C  
ATOM    388  OE1 GLU A  24     -14.814   5.583  51.210  1.00 33.59           O  
ATOM    389  OE2 GLU A  24     -12.698   6.133  51.487  1.00 33.59           O1-
ATOM    390  H   GLU A  24     -11.171   1.534  50.770  1.00 33.59           H  
ATOM    391  HA  GLU A  24     -12.160   2.748  48.306  1.00 33.59           H  
ATOM    392  HB2 GLU A  24     -11.054   3.905  50.902  1.00 33.59           H  
ATOM    393  HB3 GLU A  24     -11.468   4.875  49.479  1.00 33.59           H  
ATOM    394  HG2 GLU A  24     -13.360   3.187  51.148  1.00 33.59           H  
ATOM    395  HG3 GLU A  24     -13.791   3.840  49.568  1.00 33.59           H  
ATOM    396  N   ILE A  25      -9.982   2.617  47.116  1.00 36.62           N  
ATOM    397  CA  ILE A  25      -8.889   3.048  46.268  1.00 36.62           C  
ATOM    398  C   ILE A  25      -8.942   4.564  46.401  1.00 36.62           C  
ATOM    399  O   ILE A  25      -9.853   5.190  45.865  1.00 36.62           O  
ATOM    400  CB  ILE A  25      -9.086   2.547  44.816  1.00 36.62           C  
ATOM    401  CG1 ILE A  25      -9.059   1.000  44.776  1.00 36.62           C  
ATOM    402  CG2 ILE A  25      -8.009   3.138  43.885  1.00 36.62           C  
ATOM    403  CD1 ILE A  25      -9.394   0.396  43.405  1.00 36.62           C  
ATOM    404  H   ILE A  25     -10.835   2.300  46.678  1.00 36.62           H  
ATOM    405  HA  ILE A  25      -7.940   2.682  46.660  1.00 36.62           H  
ATOM    406  HB  ILE A  25     -10.061   2.883  44.462  1.00 36.62           H  
ATOM    407 HG12 ILE A  25      -8.076   0.647  45.087  1.00 36.62           H  
ATOM    408 HG13 ILE A  25      -9.792   0.609  45.482  1.00 36.62           H  
ATOM    409 HG21 ILE A  25      -8.059   4.227  43.904  1.00 36.62           H  
ATOM    410 HG22 ILE A  25      -7.016   2.826  44.206  1.00 36.62           H  
ATOM    411 HG23 ILE A  25      -8.180   2.829  42.853  1.00 36.62           H  
ATOM    412 HD11 ILE A  25     -10.342   0.796  43.046  1.00 36.62           H  
ATOM    413 HD12 ILE A  25      -9.481  -0.687  43.502  1.00 36.62           H  
ATOM    414 HD13 ILE A  25      -8.606   0.616  42.686  1.00 36.62           H  
ATOM    415  N   GLU A  26      -8.018   5.139  47.173  1.00 32.38           N  
ATOM    416  CA  GLU A  26      -7.680   6.544  47.012  1.00 32.38           C  
ATOM    417  C   GLU A  26      -7.389   6.696  45.521  1.00 32.38           C  
ATOM    418  O   GLU A  26      -6.391   6.153  45.028  1.00 32.38           O  
ATOM    419  CB  GLU A  26      -6.457   6.947  47.863  1.00 32.38           C  
ATOM    420  CG  GLU A  26      -6.773   7.121  49.360  1.00 32.38           C  
ATOM    421  CD  GLU A  26      -5.610   7.738  50.168  1.00 32.38           C  
ATOM    422  OE1 GLU A  26      -5.862   8.190  51.310  1.00 32.38           O  
ATOM    423  OE2 GLU A  26      -4.457   7.745  49.672  1.00 32.38           O1-
ATOM    424  H   GLU A  26      -7.439   4.561  47.765  1.00 32.38           H  
ATOM    425  HA  GLU A  26      -8.530   7.171  47.279  1.00 32.38           H  
ATOM    426  HB2 GLU A  26      -5.665   6.208  47.740  1.00 32.38           H  
ATOM    427  HB3 GLU A  26      -6.095   7.903  47.485  1.00 32.38           H  
ATOM    428  HG2 GLU A  26      -7.647   7.766  49.452  1.00 32.38           H  
ATOM    429  HG3 GLU A  26      -7.026   6.147  49.779  1.00 32.38           H  
ATOM    430  N   GLU A  27      -8.326   7.318  44.790  1.00 37.28           N  
ATOM    431  CA  GLU A  27      -8.119   7.720  43.408  1.00 37.28           C  
ATOM    432  C   GLU A  27      -6.809   8.485  43.424  1.00 37.28           C  
ATOM    433  O   GLU A  27      -6.701   9.577  43.982  1.00 37.28           O  
ATOM    434  CB  GLU A  27      -9.260   8.597  42.863  1.00 37.28           C  
ATOM    435  CG  GLU A  27     -10.524   7.794  42.515  1.00 37.28           C  
ATOM    436  CD  GLU A  27     -11.568   8.612  41.727  1.00 37.28           C  
ATOM    437  OE1 GLU A  27     -12.511   7.980  41.196  1.00 37.28           O  
ATOM    438  OE2 GLU A  27     -11.428   9.854  41.640  1.00 37.28           O1-
ATOM    439  H   GLU A  27      -9.196   7.573  45.234  1.00 37.28           H  
ATOM    440  HA  GLU A  27      -8.016   6.837  42.777  1.00 37.28           H  
ATOM    441  HB2 GLU A  27      -9.505   9.376  43.584  1.00 37.28           H  
ATOM    442  HB3 GLU A  27      -8.899   9.070  41.950  1.00 37.28           H  
ATOM    443  HG2 GLU A  27     -10.972   7.425  43.437  1.00 37.28           H  
ATOM    444  HG3 GLU A  27     -10.230   6.933  41.915  1.00 37.28           H  
ATOM    445  N   THR A  28      -5.766   7.821  42.944  1.00 38.19           N  
ATOM    446  CA  THR A  28      -4.397   8.283  43.066  1.00 38.19           C  
ATOM    447  C   THR A  28      -4.266   9.352  42.016  1.00 38.19           C  
ATOM    448  O   THR A  28      -3.898   9.050  40.887  1.00 38.19           O  
ATOM    449  CB  THR A  28      -3.373   7.139  42.895  1.00 38.19           C  
ATOM    450  CG2 THR A  28      -2.409   7.092  44.077  1.00 38.19           C  
ATOM    451  OG1 THR A  28      -3.998   5.873  42.860  1.00 38.19           O  
ATOM    452  H   THR A  28      -5.910   6.887  42.586  1.00 38.19           H  
ATOM    453  HA  THR A  28      -4.261   8.741  44.046  1.00 38.19           H  
ATOM    454  HB  THR A  28      -2.788   7.261  41.984  1.00 38.19           H  
ATOM    455  HG1 THR A  28      -4.553   5.825  43.642  1.00 38.19           H  
ATOM    456 HG21 THR A  28      -2.966   6.935  45.001  1.00 38.19           H  
ATOM    457 HG22 THR A  28      -1.702   6.275  43.938  1.00 38.19           H  
ATOM    458 HG23 THR A  28      -1.862   8.033  44.143  1.00 38.19           H  
ATOM    459  N   ASP A  29      -4.718  10.551  42.381  1.00 35.72           N  
ATOM    460  CA  ASP A  29      -4.532  11.839  41.725  1.00 35.72           C  
ATOM    461  C   ASP A  29      -4.458  11.735  40.197  1.00 35.72           C  
ATOM    462  O   ASP A  29      -3.620  12.333  39.519  1.00 35.72           O  
ATOM    463  CB  ASP A  29      -3.353  12.564  42.394  1.00 35.72           C  
ATOM    464  CG  ASP A  29      -3.502  14.089  42.466  1.00 35.72           C  
ATOM    465  OD1 ASP A  29      -4.587  14.620  42.133  1.00 35.72           O  
ATOM    466  OD2 ASP A  29      -2.519  14.721  42.919  1.00 35.72           O1-
ATOM    467  H   ASP A  29      -5.224  10.574  43.254  1.00 35.72           H  
ATOM    468  HA  ASP A  29      -5.437  12.408  41.940  1.00 35.72           H  
ATOM    469  HB2 ASP A  29      -3.263  12.214  43.422  1.00 35.72           H  
ATOM    470  HB3 ASP A  29      -2.425  12.304  41.885  1.00 35.72           H  
ATOM    471  N   SER A  30      -5.364  10.931  39.634  1.00 42.41           N  
ATOM    472  CA  SER A  30      -5.745  11.077  38.251  1.00 42.41           C  
ATOM    473  C   SER A  30      -6.572  12.330  38.315  1.00 42.41           C  
ATOM    474  O   SER A  30      -7.760  12.255  38.614  1.00 42.41           O  
ATOM    475  CB  SER A  30      -6.550   9.876  37.752  1.00 42.41           C  
ATOM    476  OG  SER A  30      -5.766   8.709  37.874  1.00 42.41           O  
ATOM    477  H   SER A  30      -5.989  10.439  40.256  1.00 42.41           H  
ATOM    478  HA  SER A  30      -4.873  11.228  37.615  1.00 42.41           H  
ATOM    479  HB2 SER A  30      -6.832  10.027  36.710  1.00 42.41           H  
ATOM    480  HB3 SER A  30      -7.451   9.758  38.352  1.00 42.41           H  
ATOM    481  HG  SER A  30      -5.286   8.771  38.703  1.00 42.41           H  
ATOM    482  N   LEU A  31      -5.924  13.487  38.150  1.00 38.53           N  
ATOM    483  CA  LEU A  31      -6.627  14.706  37.807  1.00 38.53           C  
ATOM    484  C   LEU A  31      -7.659  14.273  36.774  1.00 38.53           C  
ATOM    485  O   LEU A  31      -7.307  13.885  35.656  1.00 38.53           O  
ATOM    486  CB  LEU A  31      -5.652  15.741  37.215  1.00 38.53           C  
ATOM    487  CG  LEU A  31      -4.752  16.434  38.253  1.00 38.53           C  
ATOM    488  CD1 LEU A  31      -3.604  17.149  37.535  1.00 38.53           C  
ATOM    489  CD2 LEU A  31      -5.526  17.481  39.057  1.00 38.53           C  
ATOM    490  H   LEU A  31      -4.914  13.471  38.160  1.00 38.53           H  
ATOM    491  HA  LEU A  31      -7.132  15.107  38.687  1.00 38.53           H  
ATOM    492  HB2 LEU A  31      -6.226  16.504  36.689  1.00 38.53           H  
ATOM    493  HB3 LEU A  31      -5.027  15.237  36.478  1.00 38.53           H  
ATOM    494  HG  LEU A  31      -4.327  15.692  38.929  1.00 38.53           H  
ATOM    495 HD11 LEU A  31      -2.962  17.629  38.275  1.00 38.53           H  
ATOM    496 HD12 LEU A  31      -3.011  16.418  36.985  1.00 38.53           H  
ATOM    497 HD13 LEU A  31      -3.998  17.897  36.847  1.00 38.53           H  
ATOM    498 HD21 LEU A  31      -5.963  18.230  38.397  1.00 38.53           H  
ATOM    499 HD22 LEU A  31      -6.314  16.991  39.629  1.00 38.53           H  
ATOM    500 HD23 LEU A  31      -4.853  17.959  39.769  1.00 38.53           H  
ATOM    501  N   ILE A  32      -8.927  14.263  37.180  1.00 46.53           N  
ATOM    502  CA  ILE A  32     -10.036  14.324  36.254  1.00 46.53           C  
ATOM    503  C   ILE A  32      -9.812  15.687  35.616  1.00 46.53           C  
ATOM    504  O   ILE A  32     -10.246  16.713  36.126  1.00 46.53           O  
ATOM    505  CB  ILE A  32     -11.391  14.178  36.985  1.00 46.53           C  
ATOM    506  CG1 ILE A  32     -11.497  12.801  37.686  1.00 46.53           C  
ATOM    507  CG2 ILE A  32     -12.543  14.368  35.980  1.00 46.53           C  
ATOM    508  CD1 ILE A  32     -12.735  12.650  38.579  1.00 46.53           C  
ATOM    509  H   ILE A  32      -9.113  14.377  38.166  1.00 46.53           H  
ATOM    510  HA  ILE A  32      -9.941  13.543  35.499  1.00 46.53           H  
ATOM    511  HB  ILE A  32     -11.463  14.956  37.745  1.00 46.53           H  
ATOM    512 HG12 ILE A  32     -11.498  12.009  36.937  1.00 46.53           H  
ATOM    513 HG13 ILE A  32     -10.626  12.653  38.325  1.00 46.53           H  
ATOM    514 HG21 ILE A  32     -12.512  13.589  35.218  1.00 46.53           H  
ATOM    515 HG22 ILE A  32     -12.471  15.345  35.502  1.00 46.53           H  
ATOM    516 HG23 ILE A  32     -13.502  14.335  36.497  1.00 46.53           H  
ATOM    517 HD11 ILE A  32     -12.666  11.711  39.127  1.00 46.53           H  
ATOM    518 HD12 ILE A  32     -13.645  12.634  37.979  1.00 46.53           H  
ATOM    519 HD13 ILE A  32     -12.780  13.471  39.295  1.00 46.53           H  
ATOM    520  N   THR A  33      -8.958  15.732  34.597  1.00 51.56           N  
ATOM    521  CA  THR A  33      -8.733  16.944  33.836  1.00 51.56           C  
ATOM    522  C   THR A  33     -10.088  17.273  33.242  1.00 51.56           C  
ATOM    523  O   THR A  33     -10.676  16.406  32.589  1.00 51.56           O  
ATOM    524  CB  THR A  33      -7.666  16.754  32.747  1.00 51.56           C  
ATOM    525  CG2 THR A  33      -6.268  16.576  33.342  1.00 51.56           C  
ATOM    526  OG1 THR A  33      -7.946  15.617  31.963  1.00 51.56           O  
ATOM    527  H   THR A  33      -8.470  14.889  34.333  1.00 51.56           H  
ATOM    528  HA  THR A  33      -8.427  17.748  34.506  1.00 51.56           H  
ATOM    529  HB  THR A  33      -7.664  17.635  32.105  1.00 51.56           H  
ATOM    530  HG1 THR A  33      -8.893  15.631  31.805  1.00 51.56           H  
ATOM    531 HG21 THR A  33      -6.229  15.667  33.942  1.00 51.56           H  
ATOM    532 HG22 THR A  33      -6.020  17.433  33.969  1.00 51.56           H  
ATOM    533 HG23 THR A  33      -5.540  16.500  32.534  1.00 51.56           H  
ATOM    534  N   ASP A  34     -10.589  18.476  33.519  1.00 55.12           N  
ATOM    535  CA  ASP A  34     -11.841  19.008  32.983  1.00 55.12           C  
ATOM    536  C   ASP A  34     -11.779  19.037  31.445  1.00 55.12           C  
ATOM    537  O   ASP A  34     -11.435  20.041  30.821  1.00 55.12           O  
ATOM    538  CB  ASP A  34     -12.107  20.415  33.557  1.00 55.12           C  
ATOM    539  CG  ASP A  34     -12.700  20.439  34.970  1.00 55.12           C  
ATOM    540  OD1 ASP A  34     -13.466  19.509  35.303  1.00 55.12           O  
ATOM    541  OD2 ASP A  34     -12.439  21.441  35.674  1.00 55.12           O1-
ATOM    542  H   ASP A  34     -10.116  19.046  34.206  1.00 55.12           H  
ATOM    543  HA  ASP A  34     -12.664  18.355  33.273  1.00 55.12           H  
ATOM    544  HB2 ASP A  34     -11.184  20.995  33.534  1.00 55.12           H  
ATOM    545  HB3 ASP A  34     -12.827  20.918  32.912  1.00 55.12           H  
ATOM    546  N   GLY A  35     -12.076  17.895  30.828  1.00 69.50           N  
ATOM    547  CA  GLY A  35     -12.046  17.685  29.389  1.00 69.50           C  
ATOM    548  C   GLY A  35     -10.668  17.837  28.737  1.00 69.50           C  
ATOM    549  O   GLY A  35      -9.658  18.229  29.324  1.00 69.50           O  
ATOM    550  H   GLY A  35     -12.169  17.084  31.423  1.00 69.50           H  
ATOM    551  HA2 GLY A  35     -12.726  18.394  28.916  1.00 69.50           H  
ATOM    552  HA3 GLY A  35     -12.415  16.682  29.176  1.00 69.50           H  
ATOM    553  N   PHE A  36     -10.630  17.518  27.448  1.00 87.81           N  
ATOM    554  CA  PHE A  36      -9.486  17.810  26.603  1.00 87.81           C  
ATOM    555  C   PHE A  36      -9.297  19.332  26.454  1.00 87.81           C  
ATOM    556  O   PHE A  36     -10.222  20.042  26.055  1.00 87.81           O  
ATOM    557  CB  PHE A  36      -9.735  17.114  25.267  1.00 87.81           C  
ATOM    558  CG  PHE A  36      -8.703  17.387  24.205  1.00 87.81           C  
ATOM    559  CD1 PHE A  36      -9.086  18.038  23.022  1.00 87.81           C  
ATOM    560  CD2 PHE A  36      -7.364  17.000  24.401  1.00 87.81           C  
ATOM    561  CE1 PHE A  36      -8.128  18.279  22.031  1.00 87.81           C  
ATOM    562  CE2 PHE A  36      -6.404  17.273  23.414  1.00 87.81           C  
ATOM    563  CZ  PHE A  36      -6.797  17.901  22.223  1.00 87.81           C  
ATOM    564  H   PHE A  36     -11.443  17.101  27.018  1.00 87.81           H  
ATOM    565  HA  PHE A  36      -8.593  17.386  27.064  1.00 87.81           H  
ATOM    566  HB2 PHE A  36     -10.710  17.428  24.896  1.00 87.81           H  
ATOM    567  HB3 PHE A  36      -9.774  16.037  25.435  1.00 87.81           H  
ATOM    568  HD1 PHE A  36     -10.112  18.342  22.872  1.00 87.81           H  
ATOM    569  HD2 PHE A  36      -7.077  16.501  25.315  1.00 87.81           H  
ATOM    570  HE1 PHE A  36      -8.402  18.788  21.118  1.00 87.81           H  
ATOM    571  HE2 PHE A  36      -5.367  17.019  23.578  1.00 87.81           H  
ATOM    572  HZ  PHE A  36      -6.079  18.127  21.448  1.00 87.81           H  
ATOM    573  N   ALA A  37      -8.094  19.834  26.752  1.00 88.69           N  
ATOM    574  CA  ALA A  37      -7.758  21.264  26.707  1.00 88.69           C  
ATOM    575  C   ALA A  37      -7.324  21.776  25.318  1.00 88.69           C  
ATOM    576  O   ALA A  37      -7.095  22.972  25.150  1.00 88.69           O  
ATOM    577  CB  ALA A  37      -6.681  21.536  27.765  1.00 88.69           C  
ATOM    578  H   ALA A  37      -7.422  19.215  27.182  1.00 88.69           H  
ATOM    579  HA  ALA A  37      -8.645  21.834  26.987  1.00 88.69           H  
ATOM    580  HB1 ALA A  37      -7.033  21.209  28.744  1.00 88.69           H  
ATOM    581  HB2 ALA A  37      -6.472  22.605  27.808  1.00 88.69           H  
ATOM    582  HB3 ALA A  37      -5.764  21.005  27.512  1.00 88.69           H  
ATOM    583  N   GLY A  38      -7.205  20.891  24.323  1.00 92.69           N  
ATOM    584  CA  GLY A  38      -6.626  21.226  23.023  1.00 92.69           C  
ATOM    585  C   GLY A  38      -5.109  21.031  22.967  1.00 92.69           C  
ATOM    586  O   GLY A  38      -4.383  21.271  23.933  1.00 92.69           O  
ATOM    587  H   GLY A  38      -7.441  19.926  24.508  1.00 92.69           H  
ATOM    588  HA2 GLY A  38      -6.825  22.272  22.790  1.00 92.69           H  
ATOM    589  HA3 GLY A  38      -7.102  20.630  22.244  1.00 92.69           H  
ATOM    590  N   VAL A  39      -4.617  20.605  21.805  1.00 94.56           N  
ATOM    591  CA  VAL A  39      -3.187  20.610  21.465  1.00 94.56           C  
ATOM    592  C   VAL A  39      -2.715  22.063  21.327  1.00 94.56           C  
ATOM    593  O   VAL A  39      -3.408  22.869  20.714  1.00 94.56           O  
ATOM    594  CB  VAL A  39      -2.952  19.819  20.162  1.00 94.56           C  
ATOM    595  CG1 VAL A  39      -1.550  20.029  19.597  1.00 94.56           C  
ATOM    596  CG2 VAL A  39      -3.140  18.312  20.375  1.00 94.56           C  
ATOM    597  H   VAL A  39      -5.271  20.493  21.044  1.00 94.56           H  
ATOM    598  HA  VAL A  39      -2.620  20.139  22.268  1.00 94.56           H  
ATOM    599  HB  VAL A  39      -3.668  20.152  19.410  1.00 94.56           H  
ATOM    600 HG11 VAL A  39      -1.401  21.077  19.336  1.00 94.56           H  
ATOM    601 HG12 VAL A  39      -0.788  19.711  20.308  1.00 94.56           H  
ATOM    602 HG13 VAL A  39      -1.447  19.461  18.672  1.00 94.56           H  
ATOM    603 HG21 VAL A  39      -4.124  18.105  20.794  1.00 94.56           H  
ATOM    604 HG22 VAL A  39      -3.055  17.795  19.419  1.00 94.56           H  
ATOM    605 HG23 VAL A  39      -2.372  17.930  21.048  1.00 94.56           H  
ATOM    606  N   GLN A  40      -1.544  22.398  21.879  1.00 94.38           N  
ATOM    607  CA  GLN A  40      -0.975  23.759  21.822  1.00 94.38           C  
ATOM    608  C   GLN A  40       0.030  23.966  20.675  1.00 94.38           C  
ATOM    609  O   GLN A  40       0.269  25.097  20.240  1.00 94.38           O  
ATOM    610  CB  GLN A  40      -0.312  24.093  23.171  1.00 94.38           C  
ATOM    611  CG  GLN A  40      -1.273  24.015  24.369  1.00 94.38           C  
ATOM    612  CD  GLN A  40      -2.492  24.915  24.201  1.00 94.38           C  
ATOM    613  NE2 GLN A  40      -3.692  24.375  24.259  1.00 94.38           N  
ATOM    614  OE1 GLN A  40      -2.378  26.113  23.998  1.00 94.38           O  
ATOM    615  H   GLN A  40      -1.036  21.692  22.392  1.00 94.38           H  
ATOM    616  HA  GLN A  40      -1.778  24.476  21.654  1.00 94.38           H  
ATOM    617  HB2 GLN A  40       0.519  23.408  23.342  1.00 94.38           H  
ATOM    618  HB3 GLN A  40       0.093  25.104  23.119  1.00 94.38           H  
ATOM    619  HG2 GLN A  40      -0.743  24.324  25.270  1.00 94.38           H  
ATOM    620  HG3 GLN A  40      -1.595  22.984  24.515  1.00 94.38           H  
ATOM    621 HE21 GLN A  40      -4.482  24.988  24.116  1.00 94.38           H  
ATOM    622 HE22 GLN A  40      -3.826  23.381  24.377  1.00 94.38           H  
ATOM    623  N   ASP A  41       0.629  22.875  20.196  1.00 94.81           N  
ATOM    624  CA  ASP A  41       1.564  22.838  19.072  1.00 94.81           C  
ATOM    625  C   ASP A  41       1.080  21.801  18.053  1.00 94.81           C  
ATOM    626  O   ASP A  41       1.546  20.661  17.989  1.00 94.81           O  
ATOM    627  CB  ASP A  41       2.987  22.577  19.580  1.00 94.81           C  
ATOM    628  CG  ASP A  41       4.037  22.663  18.468  1.00 94.81           C  
ATOM    629  OD1 ASP A  41       3.689  22.968  17.303  1.00 94.81           O  
ATOM    630  OD2 ASP A  41       5.219  22.420  18.783  1.00 94.81           O1-
ATOM    631  H   ASP A  41       0.384  21.982  20.599  1.00 94.81           H  
ATOM    632  HA  ASP A  41       1.574  23.803  18.566  1.00 94.81           H  
ATOM    633  HB2 ASP A  41       3.230  23.325  20.335  1.00 94.81           H  
ATOM    634  HB3 ASP A  41       3.036  21.594  20.050  1.00 94.81           H  
ATOM    635  N   VAL A  42       0.052  22.193  17.300  1.00 96.81           N  
ATOM    636  CA  VAL A  42      -0.561  21.354  16.267  1.00 96.81           C  
ATOM    637  C   VAL A  42       0.457  20.947  15.202  1.00 96.81           C  
ATOM    638  O   VAL A  42       0.385  19.820  14.718  1.00 96.81           O  
ATOM    639  CB  VAL A  42      -1.788  22.075  15.675  1.00 96.81           C  
ATOM    640  CG1 VAL A  42      -2.162  21.609  14.267  1.00 96.81           C  
ATOM    641  CG2 VAL A  42      -3.001  21.899  16.594  1.00 96.81           C  
ATOM    642  H   VAL A  42      -0.298  23.131  17.430  1.00 96.81           H  
ATOM    643  HA  VAL A  42      -0.899  20.422  16.721  1.00 96.81           H  
ATOM    644  HB  VAL A  42      -1.569  23.141  15.612  1.00 96.81           H  
ATOM    645 HG11 VAL A  42      -1.421  22.003  13.572  1.00 96.81           H  
ATOM    646 HG12 VAL A  42      -2.153  20.521  14.208  1.00 96.81           H  
ATOM    647 HG13 VAL A  42      -3.142  21.988  13.978  1.00 96.81           H  
ATOM    648 HG21 VAL A  42      -3.836  22.498  16.229  1.00 96.81           H  
ATOM    649 HG22 VAL A  42      -2.755  22.219  17.606  1.00 96.81           H  
ATOM    650 HG23 VAL A  42      -3.294  20.850  16.628  1.00 96.81           H  
ATOM    651  N   GLN A  43       1.423  21.801  14.854  1.00 96.38           N  
ATOM    652  CA  GLN A  43       2.434  21.451  13.856  1.00 96.38           C  
ATOM    653  C   GLN A  43       3.289  20.254  14.293  1.00 96.38           C  
ATOM    654  O   GLN A  43       3.490  19.317  13.508  1.00 96.38           O  
ATOM    655  CB  GLN A  43       3.300  22.677  13.546  1.00 96.38           C  
ATOM    656  CG  GLN A  43       4.319  22.336  12.451  1.00 96.38           C  
ATOM    657  CD  GLN A  43       4.978  23.565  11.846  1.00 96.38           C  
ATOM    658  NE2 GLN A  43       5.207  23.574  10.551  1.00 96.38           N  
ATOM    659  OE1 GLN A  43       5.316  24.532  12.499  1.00 96.38           O  
ATOM    660  H   GLN A  43       1.503  22.686  15.334  1.00 96.38           H  
ATOM    661  HA  GLN A  43       1.917  21.157  12.942  1.00 96.38           H  
ATOM    662  HB2 GLN A  43       2.658  23.486  13.197  1.00 96.38           H  
ATOM    663  HB3 GLN A  43       3.824  23.009  14.443  1.00 96.38           H  
ATOM    664  HG2 GLN A  43       5.103  21.696  12.857  1.00 96.38           H  
ATOM    665  HG3 GLN A  43       3.812  21.790  11.655  1.00 96.38           H  
ATOM    666 HE21 GLN A  43       5.671  24.402  10.205  1.00 96.38           H  
ATOM    667 HE22 GLN A  43       4.979  22.771   9.982  1.00 96.38           H  
ATOM    668  N   SER A  44       3.758  20.254  15.542  1.00 95.75           N  
ATOM    669  CA  SER A  44       4.506  19.121  16.094  1.00 95.75           C  
ATOM    670  C   SER A  44       3.656  17.851  16.146  1.00 95.75           C  
ATOM    671  O   SER A  44       4.131  16.784  15.761  1.00 95.75           O  
ATOM    672  CB  SER A  44       5.043  19.457  17.485  1.00 95.75           C  
ATOM    673  OG  SER A  44       6.075  20.414  17.366  1.00 95.75           O  
ATOM    674  H   SER A  44       3.619  21.069  16.123  1.00 95.75           H  
ATOM    675  HA  SER A  44       5.360  18.915  15.449  1.00 95.75           H  
ATOM    676  HB2 SER A  44       4.239  19.838  18.114  1.00 95.75           H  
ATOM    677  HB3 SER A  44       5.455  18.555  17.937  1.00 95.75           H  
ATOM    678  HG  SER A  44       5.818  21.196  17.860  1.00 95.75           H  
ATOM    679  N   GLU A  45       2.380  17.945  16.528  1.00 96.56           N  
ATOM    680  CA  GLU A  45       1.500  16.767  16.568  1.00 96.56           C  
ATOM    681  C   GLU A  45       1.162  16.209  15.177  1.00 96.56           C  
ATOM    682  O   GLU A  45       1.115  14.993  14.997  1.00 96.56           O  
ATOM    683  CB  GLU A  45       0.215  17.069  17.348  1.00 96.56           C  
ATOM    684  CG  GLU A  45       0.423  17.303  18.852  1.00 96.56           C  
ATOM    685  CD  GLU A  45       0.932  16.100  19.660  1.00 96.56           C  
ATOM    686  OE1 GLU A  45       0.992  16.241  20.903  1.00 96.56           O  
ATOM    687  OE2 GLU A  45       1.211  15.029  19.075  1.00 96.56           O1-
ATOM    688  H   GLU A  45       2.028  18.836  16.846  1.00 96.56           H  
ATOM    689  HA  GLU A  45       2.032  15.965  17.081  1.00 96.56           H  
ATOM    690  HB2 GLU A  45      -0.255  17.954  16.918  1.00 96.56           H  
ATOM    691  HB3 GLU A  45      -0.477  16.235  17.227  1.00 96.56           H  
ATOM    692  HG2 GLU A  45       1.090  18.152  19.001  1.00 96.56           H  
ATOM    693  HG3 GLU A  45      -0.551  17.556  19.270  1.00 96.56           H  
ATOM    694  N   VAL A  46       0.993  17.058  14.160  1.00 97.19           N  
ATOM    695  CA  VAL A  46       0.827  16.606  12.765  1.00 97.19           C  
ATOM    696  C   VAL A  46       2.094  15.914  12.257  1.00 97.19           C  
ATOM    697  O   VAL A  46       2.014  14.882  11.588  1.00 97.19           O  
ATOM    698  CB  VAL A  46       0.421  17.782  11.858  1.00 97.19           C  
ATOM    699  CG1 VAL A  46       0.417  17.415  10.373  1.00 97.19           C  
ATOM    700  CG2 VAL A  46      -1.004  18.239  12.186  1.00 97.19           C  
ATOM    701  H   VAL A  46       1.004  18.049  14.355  1.00 97.19           H  
ATOM    702  HA  VAL A  46       0.031  15.862  12.726  1.00 97.19           H  
ATOM    703  HB  VAL A  46       1.109  18.613  12.011  1.00 97.19           H  
ATOM    704 HG11 VAL A  46      -0.234  16.558  10.200  1.00 97.19           H  
ATOM    705 HG12 VAL A  46       0.049  18.262   9.795  1.00 97.19           H  
ATOM    706 HG13 VAL A  46       1.425  17.188  10.025  1.00 97.19           H  
ATOM    707 HG21 VAL A  46      -1.717  17.452  11.939  1.00 97.19           H  
ATOM    708 HG22 VAL A  46      -1.246  19.131  11.609  1.00 97.19           H  
ATOM    709 HG23 VAL A  46      -1.093  18.474  13.247  1.00 97.19           H  
ATOM    710  N   THR A  47       3.269  16.425  12.631  1.00 96.25           N  
ATOM    711  CA  THR A  47       4.553  15.772  12.336  1.00 96.25           C  
ATOM    712  C   THR A  47       4.646  14.404  13.023  1.00 96.25           C  
ATOM    713  O   THR A  47       5.060  13.424  12.402  1.00 96.25           O  
ATOM    714  CB  THR A  47       5.727  16.672  12.751  1.00 96.25           C  
ATOM    715  CG2 THR A  47       7.081  16.075  12.371  1.00 96.25           C  
ATOM    716  OG1 THR A  47       5.628  17.922  12.105  1.00 96.25           O  
ATOM    717  H   THR A  47       3.267  17.271  13.184  1.00 96.25           H  
ATOM    718  HA  THR A  47       4.622  15.603  11.261  1.00 96.25           H  
ATOM    719  HB  THR A  47       5.710  16.834  13.829  1.00 96.25           H  
ATOM    720  HG1 THR A  47       4.917  18.411  12.527  1.00 96.25           H  
ATOM    721 HG21 THR A  47       7.273  15.185  12.970  1.00 96.25           H  
ATOM    722 HG22 THR A  47       7.089  15.816  11.312  1.00 96.25           H  
ATOM    723 HG23 THR A  47       7.865  16.805  12.571  1.00 96.25           H  
ATOM    724  N   ASN A  48       4.200  14.298  14.279  1.00 97.31           N  
ATOM    725  CA  ASN A  48       4.143  13.029  15.010  1.00 97.31           C  
ATOM    726  C   ASN A  48       3.171  12.030  14.369  1.00 97.31           C  
ATOM    727  O   ASN A  48       3.510  10.852  14.265  1.00 97.31           O  
ATOM    728  CB  ASN A  48       3.756  13.283  16.474  1.00 97.31           C  
ATOM    729  CG  ASN A  48       4.829  13.990  17.275  1.00 97.31           C  
ATOM    730  ND2 ASN A  48       4.440  14.618  18.361  1.00 97.31           N  
ATOM    731  OD1 ASN A  48       6.012  13.945  16.964  1.00 97.31           O  
ATOM    732  H   ASN A  48       3.912  15.138  14.760  1.00 97.31           H  
ATOM    733  HA  ASN A  48       5.130  12.567  14.990  1.00 97.31           H  
ATOM    734  HB2 ASN A  48       3.569  12.329  16.966  1.00 97.31           H  
ATOM    735  HB3 ASN A  48       2.833  13.861  16.522  1.00 97.31           H  
ATOM    736 HD21 ASN A  48       5.144  15.126  18.878  1.00 97.31           H  
ATOM    737 HD22 ASN A  48       3.461  14.659  18.606  1.00 97.31           H  
ATOM    738  N   LEU A  49       2.005  12.483  13.893  1.00 98.00           N  
ATOM    739  CA  LEU A  49       1.066  11.645  13.141  1.00 98.00           C  
ATOM    740  C   LEU A  49       1.739  11.050  11.902  1.00 98.00           C  
ATOM    741  O   LEU A  49       1.759   9.827  11.756  1.00 98.00           O  
ATOM    742  CB  LEU A  49      -0.183  12.455  12.745  1.00 98.00           C  
ATOM    743  CG  LEU A  49      -1.180  12.661  13.894  1.00 98.00           C  
ATOM    744  CD1 LEU A  49      -2.216  13.719  13.513  1.00 98.00           C  
ATOM    745  CD2 LEU A  49      -1.933  11.366  14.204  1.00 98.00           C  
ATOM    746  H   LEU A  49       1.762  13.448  14.066  1.00 98.00           H  
ATOM    747  HA  LEU A  49       0.765  10.806  13.769  1.00 98.00           H  
ATOM    748  HB2 LEU A  49       0.132  13.428  12.367  1.00 98.00           H  
ATOM    749  HB3 LEU A  49      -0.697  11.945  11.931  1.00 98.00           H  
ATOM    750  HG  LEU A  49      -0.657  12.993  14.790  1.00 98.00           H  
ATOM    751 HD11 LEU A  49      -2.821  13.376  12.674  1.00 98.00           H  
ATOM    752 HD12 LEU A  49      -2.849  13.919  14.377  1.00 98.00           H  
ATOM    753 HD13 LEU A  49      -1.713  14.649  13.244  1.00 98.00           H  
ATOM    754 HD21 LEU A  49      -2.424  10.994  13.305  1.00 98.00           H  
ATOM    755 HD22 LEU A  49      -2.697  11.563  14.957  1.00 98.00           H  
ATOM    756 HD23 LEU A  49      -1.250  10.608  14.586  1.00 98.00           H  
ATOM    757  N   ALA A  50       2.366  11.888  11.072  1.00 97.44           N  
ATOM    758  CA  ALA A  50       3.083  11.438   9.880  1.00 97.44           C  
ATOM    759  C   ALA A  50       4.183  10.414  10.219  1.00 97.44           C  
ATOM    760  O   ALA A  50       4.263   9.358   9.590  1.00 97.44           O  
ATOM    761  CB  ALA A  50       3.656  12.669   9.167  1.00 97.44           C  
ATOM    762  H   ALA A  50       2.325  12.879  11.265  1.00 97.44           H  
ATOM    763  HA  ALA A  50       2.373  10.952   9.211  1.00 97.44           H  
ATOM    764  HB1 ALA A  50       2.859  13.385   8.968  1.00 97.44           H  
ATOM    765  HB2 ALA A  50       4.414  13.147   9.787  1.00 97.44           H  
ATOM    766  HB3 ALA A  50       4.106  12.366   8.222  1.00 97.44           H  
ATOM    767  N   ASN A  51       4.979  10.680  11.262  1.00 97.19           N  
ATOM    768  CA  ASN A  51       6.032   9.773  11.726  1.00 97.19           C  
ATOM    769  C   ASN A  51       5.476   8.444  12.262  1.00 97.19           C  
ATOM    770  O   ASN A  51       6.061   7.395  12.003  1.00 97.19           O  
ATOM    771  CB  ASN A  51       6.866  10.483  12.806  1.00 97.19           C  
ATOM    772  CG  ASN A  51       7.760  11.582  12.261  1.00 97.19           C  
ATOM    773  ND2 ASN A  51       8.118  12.538  13.085  1.00 97.19           N  
ATOM    774  OD1 ASN A  51       8.194  11.580  11.121  1.00 97.19           O  
ATOM    775  H   ASN A  51       4.880  11.577  11.715  1.00 97.19           H  
ATOM    776  HA  ASN A  51       6.681   9.526  10.886  1.00 97.19           H  
ATOM    777  HB2 ASN A  51       6.201  10.898  13.563  1.00 97.19           H  
ATOM    778  HB3 ASN A  51       7.516   9.754  13.290  1.00 97.19           H  
ATOM    779 HD21 ASN A  51       7.711  12.594  14.008  1.00 97.19           H  
ATOM    780 HD22 ASN A  51       8.655  13.292  12.681  1.00 97.19           H  
ATOM    781  N   SER A  52       4.351   8.467  12.984  1.00 96.75           N  
ATOM    782  CA  SER A  52       3.717   7.258  13.528  1.00 96.75           C  
ATOM    783  C   SER A  52       3.144   6.355  12.433  1.00 96.75           C  
ATOM    784  O   SER A  52       3.283   5.135  12.504  1.00 96.75           O  
ATOM    785  CB  SER A  52       2.640   7.630  14.555  1.00 96.75           C  
ATOM    786  OG  SER A  52       1.494   8.215  13.966  1.00 96.75           O  
ATOM    787  H   SER A  52       3.946   9.365  13.207  1.00 96.75           H  
ATOM    788  HA  SER A  52       4.480   6.680  14.049  1.00 96.75           H  
ATOM    789  HB2 SER A  52       2.333   6.726  15.082  1.00 96.75           H  
ATOM    790  HB3 SER A  52       3.064   8.321  15.283  1.00 96.75           H  
ATOM    791  HG  SER A  52       1.754   8.850  13.295  1.00 96.75           H  
ATOM    792  N   ILE A  53       2.570   6.946  11.380  1.00 96.94           N  
ATOM    793  CA  ILE A  53       2.090   6.218  10.201  1.00 96.94           C  
ATOM    794  C   ILE A  53       3.278   5.613   9.447  1.00 96.94           C  
ATOM    795  O   ILE A  53       3.260   4.425   9.123  1.00 96.94           O  
ATOM    796  CB  ILE A  53       1.249   7.159   9.307  1.00 96.94           C  
ATOM    797  CG1 ILE A  53      -0.064   7.547  10.025  1.00 96.94           C  
ATOM    798  CG2 ILE A  53       0.938   6.504   7.949  1.00 96.94           C  
ATOM    799  CD1 ILE A  53      -0.797   8.717   9.361  1.00 96.94           C  
ATOM    800  H   ILE A  53       2.466   7.951  11.393  1.00 96.94           H  
ATOM    801  HA  ILE A  53       1.458   5.391  10.524  1.00 96.94           H  
ATOM    802  HB  ILE A  53       1.826   8.065   9.122  1.00 96.94           H  
ATOM    803 HG12 ILE A  53       0.150   7.843  11.052  1.00 96.94           H  
ATOM    804 HG13 ILE A  53      -0.728   6.683  10.061  1.00 96.94           H  
ATOM    805 HG21 ILE A  53       0.434   5.549   8.099  1.00 96.94           H  
ATOM    806 HG22 ILE A  53       0.302   7.149   7.343  1.00 96.94           H  
ATOM    807 HG23 ILE A  53       1.859   6.339   7.389  1.00 96.94           H  
ATOM    808 HD11 ILE A  53      -1.191   8.423   8.387  1.00 96.94           H  
ATOM    809 HD12 ILE A  53      -1.632   9.023   9.991  1.00 96.94           H  
ATOM    810 HD13 ILE A  53      -0.119   9.562   9.245  1.00 96.94           H  
ATOM    811  N   ALA A  54       4.320   6.416   9.207  1.00 96.50           N  
ATOM    812  CA  ALA A  54       5.517   5.991   8.493  1.00 96.50           C  
ATOM    813  C   ALA A  54       6.246   4.846   9.210  1.00 96.50           C  
ATOM    814  O   ALA A  54       6.488   3.808   8.607  1.00 96.50           O  
ATOM    815  CB  ALA A  54       6.426   7.210   8.298  1.00 96.50           C  
ATOM    816  H   ALA A  54       4.263   7.383   9.495  1.00 96.50           H  
ATOM    817  HA  ALA A  54       5.223   5.616   7.512  1.00 96.50           H  
ATOM    818  HB1 ALA A  54       5.912   7.970   7.710  1.00 96.50           H  
ATOM    819  HB2 ALA A  54       6.703   7.634   9.264  1.00 96.50           H  
ATOM    820  HB3 ALA A  54       7.333   6.906   7.775  1.00 96.50           H  
ATOM    821  N   GLY A  55       6.567   5.010  10.497  1.00 93.69           N  
ATOM    822  CA  GLY A  55       7.319   4.023  11.278  1.00 93.69           C  
ATOM    823  C   GLY A  55       6.496   2.840  11.795  1.00 93.69           C  
ATOM    824  O   GLY A  55       7.077   1.857  12.243  1.00 93.69           O  
ATOM    825  H   GLY A  55       6.322   5.882  10.944  1.00 93.69           H  
ATOM    826  HA2 GLY A  55       8.129   3.622  10.668  1.00 93.69           H  
ATOM    827  HA3 GLY A  55       7.756   4.523  12.142  1.00 93.69           H  
ATOM    828  N   GLY A  56       5.165   2.933  11.764  1.00 92.44           N  
ATOM    829  CA  GLY A  56       4.256   1.870  12.188  1.00 92.44           C  
ATOM    830  C   GLY A  56       3.642   1.153  10.994  1.00 92.44           C  
ATOM    831  O   GLY A  56       4.222   0.224  10.436  1.00 92.44           O  
ATOM    832  H   GLY A  56       4.754   3.794  11.433  1.00 92.44           H  
ATOM    833  HA2 GLY A  56       3.461   2.300  12.799  1.00 92.44           H  
ATOM    834  HA3 GLY A  56       4.783   1.132  12.792  1.00 92.44           H  
ATOM    835  N   ALA A  57       2.458   1.613  10.596  1.00 89.12           N  
ATOM    836  CA  ALA A  57       1.590   0.932   9.644  1.00 89.12           C  
ATOM    837  C   ALA A  57       2.190   0.737   8.233  1.00 89.12           C  
ATOM    838  O   ALA A  57       1.707  -0.126   7.502  1.00 89.12           O  
ATOM    839  CB  ALA A  57       0.290   1.740   9.598  1.00 89.12           C  
ATOM    840  H   ALA A  57       2.086   2.423  11.071  1.00 89.12           H  
ATOM    841  HA  ALA A  57       1.366  -0.060  10.034  1.00 89.12           H  
ATOM    842  HB1 ALA A  57      -0.173   1.755  10.585  1.00 89.12           H  
ATOM    843  HB2 ALA A  57      -0.399   1.277   8.892  1.00 89.12           H  
ATOM    844  HB3 ALA A  57       0.504   2.761   9.279  1.00 89.12           H  
ATOM    845  N   LEU A  58       3.205   1.519   7.831  1.00 92.69           N  
ATOM    846  CA  LEU A  58       3.747   1.496   6.463  1.00 92.69           C  
ATOM    847  C   LEU A  58       5.177   0.944   6.304  1.00 92.69           C  
ATOM    848  O   LEU A  58       5.488   0.469   5.211  1.00 92.69           O  
ATOM    849  CB  LEU A  58       3.617   2.901   5.845  1.00 92.69           C  
ATOM    850  CG  LEU A  58       2.168   3.399   5.675  1.00 92.69           C  
ATOM    851  CD1 LEU A  58       2.169   4.738   4.937  1.00 92.69           C  
ATOM    852  CD2 LEU A  58       1.305   2.433   4.859  1.00 92.69           C  
ATOM    853  H   LEU A  58       3.530   2.234   8.466  1.00 92.69           H  
ATOM    854  HA  LEU A  58       3.145   0.818   5.858  1.00 92.69           H  
ATOM    855  HB2 LEU A  58       4.166   3.609   6.465  1.00 92.69           H  
ATOM    856  HB3 LEU A  58       4.091   2.885   4.864  1.00 92.69           H  
ATOM    857  HG  LEU A  58       1.708   3.544   6.652  1.00 92.69           H  
ATOM    858 HD11 LEU A  58       2.795   5.442   5.486  1.00 92.69           H  
ATOM    859 HD12 LEU A  58       2.567   4.613   3.931  1.00 92.69           H  
ATOM    860 HD13 LEU A  58       1.155   5.136   4.887  1.00 92.69           H  
ATOM    861 HD21 LEU A  58       0.359   2.906   4.598  1.00 92.69           H  
ATOM    862 HD22 LEU A  58       1.089   1.542   5.448  1.00 92.69           H  
ATOM    863 HD23 LEU A  58       1.834   2.139   3.952  1.00 92.69           H  
ATOM    864  N   ALA A  59       6.035   0.970   7.331  1.00 86.31           N  
ATOM    865  CA  ALA A  59       7.444   0.557   7.203  1.00 86.31           C  
ATOM    866  C   ALA A  59       7.651  -0.961   7.125  1.00 86.31           C  
ATOM    867  O   ALA A  59       8.468  -1.437   6.343  1.00 86.31           O  
ATOM    868  CB  ALA A  59       8.254   1.146   8.367  1.00 86.31           C  
ATOM    869  H   ALA A  59       5.746   1.403   8.197  1.00 86.31           H  
ATOM    870  HA  ALA A  59       7.855   0.950   6.272  1.00 86.31           H  
ATOM    871  HB1 ALA A  59       8.332   2.228   8.263  1.00 86.31           H  
ATOM    872  HB2 ALA A  59       7.791   0.893   9.321  1.00 86.31           H  
ATOM    873  HB3 ALA A  59       9.263   0.733   8.346  1.00 86.31           H  
ATOM    874  N   ASN A  60       6.922  -1.739   7.925  1.00 89.56           N  
ATOM    875  CA  ASN A  60       7.272  -3.143   8.162  1.00 89.56           C  
ATOM    876  C   ASN A  60       6.543  -4.117   7.224  1.00 89.56           C  
ATOM    877  O   ASN A  60       5.490  -3.813   6.669  1.00 89.56           O  
ATOM    878  CB  ASN A  60       7.050  -3.470   9.645  1.00 89.56           C  
ATOM    879  CG  ASN A  60       7.960  -2.685  10.576  1.00 89.56           C  
ATOM    880  ND2 ASN A  60       7.620  -2.617  11.840  1.00 89.56           N  
ATOM    881  OD1 ASN A  60       8.984  -2.141  10.199  1.00 89.56           O  
ATOM    882  H   ASN A  60       6.240  -1.300   8.527  1.00 89.56           H  
ATOM    883  HA  ASN A  60       8.337  -3.270   7.967  1.00 89.56           H  
ATOM    884  HB2 ASN A  60       7.263  -4.526   9.815  1.00 89.56           H  
ATOM    885  HB3 ASN A  60       6.011  -3.278   9.910  1.00 89.56           H  
ATOM    886 HD21 ASN A  60       6.838  -3.148  12.195  1.00 89.56           H  
ATOM    887 HD22 ASN A  60       8.233  -2.082  12.438  1.00 89.56           H  
ATOM    888  N   GLN A  61       7.102  -5.313   7.037  1.00 92.81           N  
ATOM    889  CA  GLN A  61       6.541  -6.460   6.295  1.00 92.81           C  
ATOM    890  C   GLN A  61       5.486  -7.257   7.067  1.00 92.81           C  
ATOM    891  O   GLN A  61       4.842  -8.141   6.518  1.00 92.81           O  
ATOM    892  CB  GLN A  61       7.678  -7.362   5.777  1.00 92.81           C  
ATOM    893  CG  GLN A  61       8.298  -8.352   6.788  1.00 92.81           C  
ATOM    894  CD  GLN A  61       9.140  -7.746   7.911  1.00 92.81           C  
ATOM    895  NE2 GLN A  61       9.796  -8.561   8.702  1.00 92.81           N  
ATOM    896  OE1 GLN A  61       9.246  -6.548   8.112  1.00 92.81           O  
ATOM    897  H   GLN A  61       7.989  -5.477   7.492  1.00 92.81           H  
ATOM    898  HA  GLN A  61       6.002  -6.096   5.419  1.00 92.81           H  
ATOM    899  HB2 GLN A  61       7.262  -7.960   4.966  1.00 92.81           H  
ATOM    900  HB3 GLN A  61       8.467  -6.745   5.346  1.00 92.81           H  
ATOM    901  HG2 GLN A  61       8.947  -9.024   6.226  1.00 92.81           H  
ATOM    902  HG3 GLN A  61       7.518  -8.972   7.230  1.00 92.81           H  
ATOM    903 HE21 GLN A  61      10.375  -8.134   9.411  1.00 92.81           H  
ATOM    904 HE22 GLN A  61       9.751  -9.563   8.582  1.00 92.81           H  
ATOM    905  N   GLU A  62       5.306  -6.951   8.342  1.00 93.81           N  
ATOM    906  CA  GLU A  62       4.285  -7.548   9.192  1.00 93.81           C  
ATOM    907  C   GLU A  62       3.029  -6.672   9.310  1.00 93.81           C  
ATOM    908  O   GLU A  62       2.958  -5.569   8.764  1.00 93.81           O  
ATOM    909  CB  GLU A  62       4.899  -7.867  10.552  1.00 93.81           C  
ATOM    910  CG  GLU A  62       5.675  -6.729  11.220  1.00 93.81           C  
ATOM    911  CD  GLU A  62       6.038  -7.094  12.662  1.00 93.81           C  
ATOM    912  OE1 GLU A  62       6.060  -6.151  13.483  1.00 93.81           O  
ATOM    913  OE2 GLU A  62       6.175  -8.314  12.946  1.00 93.81           O1-
ATOM    914  H   GLU A  62       5.853  -6.196   8.730  1.00 93.81           H  
ATOM    915  HA  GLU A  62       3.964  -8.503   8.775  1.00 93.81           H  
ATOM    916  HB2 GLU A  62       4.079  -8.131  11.221  1.00 93.81           H  
ATOM    917  HB3 GLU A  62       5.557  -8.728  10.438  1.00 93.81           H  
ATOM    918  HG2 GLU A  62       6.591  -6.539  10.660  1.00 93.81           H  
ATOM    919  HG3 GLU A  62       5.063  -5.827  11.209  1.00 93.81           H  
ATOM    920  N   SER A  63       2.039  -7.144  10.072  1.00 95.75           N  
ATOM    921  CA  SER A  63       0.854  -6.377  10.459  1.00 95.75           C  
ATOM    922  C   SER A  63       0.061  -5.901   9.248  1.00 95.75           C  
ATOM    923  O   SER A  63      -0.408  -6.730   8.472  1.00 95.75           O  
ATOM    924  CB  SER A  63       1.260  -5.257  11.421  1.00 95.75           C  
ATOM    925  OG  SER A  63       1.776  -5.836  12.593  1.00 95.75           O  
ATOM    926  H   SER A  63       2.093  -8.100  10.395  1.00 95.75           H  
ATOM    927  HA  SER A  63       0.179  -7.039  11.002  1.00 95.75           H  
ATOM    928  HB2 SER A  63       0.401  -4.633  11.667  1.00 95.75           H  
ATOM    929  HB3 SER A  63       2.023  -4.628  10.964  1.00 95.75           H  
ATOM    930  HG  SER A  63       2.257  -6.629  12.348  1.00 95.75           H  
ATOM    931  N   LEU A  64      -0.092  -4.585   9.057  1.00 96.81           N  
ATOM    932  CA  LEU A  64      -0.918  -4.043   7.984  1.00 96.81           C  
ATOM    933  C   LEU A  64      -0.460  -4.531   6.601  1.00 96.81           C  
ATOM    934  O   LEU A  64      -1.310  -4.843   5.772  1.00 96.81           O  
ATOM    935  CB  LEU A  64      -0.923  -2.505   8.068  1.00 96.81           C  
ATOM    936  CG  LEU A  64      -1.977  -1.850   7.154  1.00 96.81           C  
ATOM    937  CD1 LEU A  64      -3.397  -2.185   7.589  1.00 96.81           C  
ATOM    938  CD2 LEU A  64      -1.844  -0.330   7.157  1.00 96.81           C  
ATOM    939  H   LEU A  64       0.379  -3.940   9.675  1.00 96.81           H  
ATOM    940  HA  LEU A  64      -1.929  -4.420   8.139  1.00 96.81           H  
ATOM    941  HB2 LEU A  64       0.065  -2.141   7.786  1.00 96.81           H  
ATOM    942  HB3 LEU A  64      -1.116  -2.194   9.095  1.00 96.81           H  
ATOM    943  HG  LEU A  64      -1.856  -2.210   6.132  1.00 96.81           H  
ATOM    944 HD11 LEU A  64      -3.551  -1.917   8.634  1.00 96.81           H  
ATOM    945 HD12 LEU A  64      -3.589  -3.249   7.453  1.00 96.81           H  
ATOM    946 HD13 LEU A  64      -4.110  -1.638   6.972  1.00 96.81           H  
ATOM    947 HD21 LEU A  64      -2.097   0.056   8.145  1.00 96.81           H  
ATOM    948 HD22 LEU A  64      -2.532   0.096   6.427  1.00 96.81           H  
ATOM    949 HD23 LEU A  64      -0.826  -0.043   6.890  1.00 96.81           H  
ATOM    950  N   PHE A  65       0.851  -4.641   6.357  1.00 96.75           N  
ATOM    951  CA  PHE A  65       1.364  -5.191   5.101  1.00 96.75           C  
ATOM    952  C   PHE A  65       1.019  -6.676   4.974  1.00 96.75           C  
ATOM    953  O   PHE A  65       0.334  -7.062   4.034  1.00 96.75           O  
ATOM    954  CB  PHE A  65       2.871  -4.952   5.000  1.00 96.75           C  
ATOM    955  CG  PHE A  65       3.482  -5.432   3.696  1.00 96.75           C  
ATOM    956  CD1 PHE A  65       4.049  -6.718   3.600  1.00 96.75           C  
ATOM    957  CD2 PHE A  65       3.482  -4.594   2.566  1.00 96.75           C  
ATOM    958  CE1 PHE A  65       4.664  -7.139   2.409  1.00 96.75           C  
ATOM    959  CE2 PHE A  65       4.086  -5.018   1.368  1.00 96.75           C  
ATOM    960  CZ  PHE A  65       4.688  -6.284   1.295  1.00 96.75           C  
ATOM    961  H   PHE A  65       1.507  -4.435   7.097  1.00 96.75           H  
ATOM    962  HA  PHE A  65       0.886  -4.684   4.263  1.00 96.75           H  
ATOM    963  HB2 PHE A  65       3.055  -3.882   5.098  1.00 96.75           H  
ATOM    964  HB3 PHE A  65       3.371  -5.448   5.832  1.00 96.75           H  
ATOM    965  HD1 PHE A  65       3.993  -7.404   4.432  1.00 96.75           H  
ATOM    966  HD2 PHE A  65       3.016  -3.621   2.613  1.00 96.75           H  
ATOM    967  HE1 PHE A  65       5.095  -8.126   2.333  1.00 96.75           H  
ATOM    968  HE2 PHE A  65       4.058  -4.387   0.492  1.00 96.75           H  
ATOM    969  HZ  PHE A  65       5.134  -6.615   0.369  1.00 96.75           H  
ATOM    970  N   ALA A  66       1.400  -7.495   5.960  1.00 97.25           N  
ATOM    971  CA  ALA A  66       1.152  -8.936   5.928  1.00 97.25           C  
ATOM    972  C   ALA A  66      -0.331  -9.278   5.727  1.00 97.25           C  
ATOM    973  O   ALA A  66      -0.663 -10.125   4.902  1.00 97.25           O  
ATOM    974  CB  ALA A  66       1.669  -9.564   7.222  1.00 97.25           C  
ATOM    975  H   ALA A  66       1.926  -7.113   6.733  1.00 97.25           H  
ATOM    976  HA  ALA A  66       1.705  -9.361   5.090  1.00 97.25           H  
ATOM    977  HB1 ALA A  66       1.166  -9.131   8.087  1.00 97.25           H  
ATOM    978  HB2 ALA A  66       1.485 -10.638   7.204  1.00 97.25           H  
ATOM    979  HB3 ALA A  66       2.744  -9.398   7.297  1.00 97.25           H  
ATOM    980  N   LEU A  67      -1.233  -8.584   6.424  1.00 97.75           N  
ATOM    981  CA  LEU A  67      -2.669  -8.823   6.300  1.00 97.75           C  
ATOM    982  C   LEU A  67      -3.235  -8.450   4.926  1.00 97.75           C  
ATOM    983  O   LEU A  67      -4.240  -9.033   4.530  1.00 97.75           O  
ATOM    984  CB  LEU A  67      -3.420  -8.078   7.413  1.00 97.75           C  
ATOM    985  CG  LEU A  67      -3.213  -8.643   8.831  1.00 97.75           C  
ATOM    986  CD1 LEU A  67      -4.176  -7.926   9.770  1.00 97.75           C  
ATOM    987  CD2 LEU A  67      -3.476 -10.146   8.953  1.00 97.75           C  
ATOM    988  H   LEU A  67      -0.909  -7.895   7.087  1.00 97.75           H  
ATOM    989  HA  LEU A  67      -2.850  -9.892   6.406  1.00 97.75           H  
ATOM    990  HB2 LEU A  67      -3.128  -7.028   7.401  1.00 97.75           H  
ATOM    991  HB3 LEU A  67      -4.484  -8.124   7.182  1.00 97.75           H  
ATOM    992  HG  LEU A  67      -2.191  -8.451   9.160  1.00 97.75           H  
ATOM    993 HD11 LEU A  67      -3.862  -6.888   9.875  1.00 97.75           H  
ATOM    994 HD12 LEU A  67      -4.138  -8.395  10.753  1.00 97.75           H  
ATOM    995 HD13 LEU A  67      -5.198  -7.992   9.397  1.00 97.75           H  
ATOM    996 HD21 LEU A  67      -4.461 -10.389   8.554  1.00 97.75           H  
ATOM    997 HD22 LEU A  67      -2.712 -10.705   8.412  1.00 97.75           H  
ATOM    998 HD23 LEU A  67      -3.426 -10.447  10.000  1.00 97.75           H  
ATOM    999  N   ASN A  68      -2.612  -7.526   4.191  1.00 97.69           N  
ATOM   1000  CA  ASN A  68      -3.080  -7.100   2.867  1.00 97.69           C  
ATOM   1001  C   ASN A  68      -2.366  -7.781   1.692  1.00 97.69           C  
ATOM   1002  O   ASN A  68      -2.829  -7.638   0.565  1.00 97.69           O  
ATOM   1003  CB  ASN A  68      -3.022  -5.571   2.782  1.00 97.69           C  
ATOM   1004  CG  ASN A  68      -4.150  -4.956   3.579  1.00 97.69           C  
ATOM   1005  ND2 ASN A  68      -3.884  -4.457   4.761  1.00 97.69           N  
ATOM   1006  OD1 ASN A  68      -5.298  -4.958   3.167  1.00 97.69           O  
ATOM   1007  H   ASN A  68      -1.752  -7.126   4.538  1.00 97.69           H  
ATOM   1008  HA  ASN A  68      -4.126  -7.386   2.753  1.00 97.69           H  
ATOM   1009  HB2 ASN A  68      -3.152  -5.261   1.745  1.00 97.69           H  
ATOM   1010  HB3 ASN A  68      -2.054  -5.207   3.127  1.00 97.69           H  
ATOM   1011 HD21 ASN A  68      -2.946  -4.534   5.126  1.00 97.69           H  
ATOM   1012 HD22 ASN A  68      -4.646  -4.025   5.264  1.00 97.69           H  
ATOM   1013  N   GLU A  69      -1.293  -8.524   1.968  1.00 97.12           N  
ATOM   1014  CA  GLU A  69      -0.385  -9.093   0.963  1.00 97.12           C  
ATOM   1015  C   GLU A  69      -0.263 -10.616   1.115  1.00 97.12           C  
ATOM   1016  O   GLU A  69      -0.544 -11.368   0.189  1.00 97.12           O  
ATOM   1017  CB  GLU A  69       0.985  -8.431   1.159  1.00 97.12           C  
ATOM   1018  CG  GLU A  69       0.977  -6.928   0.863  1.00 97.12           C  
ATOM   1019  CD  GLU A  69       0.941  -6.617  -0.629  1.00 97.12           C  
ATOM   1020  OE1 GLU A  69       0.337  -5.581  -0.969  1.00 97.12           O  
ATOM   1021  OE2 GLU A  69       1.667  -7.293  -1.380  1.00 97.12           O1-
ATOM   1022  H   GLU A  69      -0.955  -8.494   2.919  1.00 97.12           H  
ATOM   1023  HA  GLU A  69      -0.730  -8.885  -0.050  1.00 97.12           H  
ATOM   1024  HB2 GLU A  69       1.734  -8.918   0.534  1.00 97.12           H  
ATOM   1025  HB3 GLU A  69       1.304  -8.580   2.191  1.00 97.12           H  
ATOM   1026  HG2 GLU A  69       1.892  -6.506   1.280  1.00 97.12           H  
ATOM   1027  HG3 GLU A  69       0.149  -6.436   1.372  1.00 97.12           H  
ATOM   1028  N   VAL A  70       0.068 -11.104   2.316  1.00 97.31           N  
ATOM   1029  CA  VAL A  70       0.268 -12.541   2.599  1.00 97.31           C  
ATOM   1030  C   VAL A  70      -1.054 -13.302   2.677  1.00 97.31           C  
ATOM   1031  O   VAL A  70      -1.070 -14.517   2.560  1.00 97.31           O  
ATOM   1032  CB  VAL A  70       1.108 -12.747   3.879  1.00 97.31           C  
ATOM   1033  CG1 VAL A  70       1.442 -14.217   4.174  1.00 97.31           C  
ATOM   1034  CG2 VAL A  70       2.445 -12.006   3.787  1.00 97.31           C  
ATOM   1035  H   VAL A  70       0.179 -10.455   3.081  1.00 97.31           H  
ATOM   1036  HA  VAL A  70       0.811 -12.989   1.768  1.00 97.31           H  
ATOM   1037  HB  VAL A  70       0.564 -12.347   4.734  1.00 97.31           H  
ATOM   1038 HG11 VAL A  70       0.541 -14.762   4.458  1.00 97.31           H  
ATOM   1039 HG12 VAL A  70       2.150 -14.291   4.999  1.00 97.31           H  
ATOM   1040 HG13 VAL A  70       1.868 -14.684   3.286  1.00 97.31           H  
ATOM   1041 HG21 VAL A  70       3.013 -12.138   4.708  1.00 97.31           H  
ATOM   1042 HG22 VAL A  70       3.023 -12.399   2.951  1.00 97.31           H  
ATOM   1043 HG23 VAL A  70       2.284 -10.939   3.630  1.00 97.31           H  
ATOM   1044  N   THR A  71      -2.181 -12.609   2.846  1.00 97.50           N  
ATOM   1045  CA  THR A  71      -3.511 -13.234   2.729  1.00 97.50           C  
ATOM   1046  C   THR A  71      -3.986 -13.359   1.277  1.00 97.50           C  
ATOM   1047  O   THR A  71      -5.119 -13.751   1.016  1.00 97.50           O  
ATOM   1048  CB  THR A  71      -4.566 -12.503   3.561  1.00 97.50           C  
ATOM   1049  CG2 THR A  71      -4.180 -12.300   5.020  1.00 97.50           C  
ATOM   1050  OG1 THR A  71      -4.875 -11.220   3.047  1.00 97.50           O  
ATOM   1051  H   THR A  71      -2.117 -11.603   2.909  1.00 97.50           H  
ATOM   1052  HA  THR A  71      -3.455 -14.253   3.113  1.00 97.50           H  
ATOM   1053  HB  THR A  71      -5.464 -13.121   3.542  1.00 97.50           H  
ATOM   1054  HG1 THR A  71      -4.463 -10.558   3.607  1.00 97.50           H  
ATOM   1055 HG21 THR A  71      -3.291 -11.676   5.095  1.00 97.50           H  
ATOM   1056 HG22 THR A  71      -3.977 -13.275   5.463  1.00 97.50           H  
ATOM   1057 HG23 THR A  71      -5.006 -11.836   5.559  1.00 97.50           H  
ATOM   1058  N   THR A  72      -3.162 -12.968   0.309  1.00 97.62           N  
ATOM   1059  CA  THR A  72      -3.533 -12.939  -1.107  1.00 97.62           C  
ATOM   1060  C   THR A  72      -2.751 -13.983  -1.896  1.00 97.62           C  
ATOM   1061  O   THR A  72      -1.981 -14.762  -1.339  1.00 97.62           O  
ATOM   1062  CB  THR A  72      -3.378 -11.531  -1.693  1.00 97.62           C  
ATOM   1063  CG2 THR A  72      -3.928 -10.426  -0.791  1.00 97.62           C  
ATOM   1064  OG1 THR A  72      -2.049 -11.248  -2.015  1.00 97.62           O  
ATOM   1065  H   THR A  72      -2.204 -12.743   0.537  1.00 97.62           H  
ATOM   1066  HA  THR A  72      -4.584 -13.205  -1.219  1.00 97.62           H  
ATOM   1067  HB  THR A  72      -3.933 -11.503  -2.631  1.00 97.62           H  
ATOM   1068  HG1 THR A  72      -1.516 -11.204  -1.218  1.00 97.62           H  
ATOM   1069 HG21 THR A  72      -3.840  -9.471  -1.309  1.00 97.62           H  
ATOM   1070 HG22 THR A  72      -3.353 -10.363   0.133  1.00 97.62           H  
ATOM   1071 HG23 THR A  72      -4.974 -10.625  -0.558  1.00 97.62           H  
ATOM   1072  N   ASP A  73      -2.953 -14.013  -3.208  1.00 96.12           N  
ATOM   1073  CA  ASP A  73      -2.189 -14.854  -4.124  1.00 96.12           C  
ATOM   1074  C   ASP A  73      -0.783 -14.303  -4.444  1.00 96.12           C  
ATOM   1075  O   ASP A  73      -0.001 -14.981  -5.110  1.00 96.12           O  
ATOM   1076  CB  ASP A  73      -3.039 -15.145  -5.376  1.00 96.12           C  
ATOM   1077  CG  ASP A  73      -3.635 -13.931  -6.108  1.00 96.12           C  
ATOM   1078  OD1 ASP A  73      -3.585 -12.778  -5.621  1.00 96.12           O  
ATOM   1079  OD2 ASP A  73      -4.278 -14.143  -7.164  1.00 96.12           O1-
ATOM   1080  H   ASP A  73      -3.510 -13.293  -3.645  1.00 96.12           H  
ATOM   1081  HA  ASP A  73      -2.020 -15.812  -3.632  1.00 96.12           H  
ATOM   1082  HB2 ASP A  73      -3.869 -15.782  -5.071  1.00 96.12           H  
ATOM   1083  HB3 ASP A  73      -2.440 -15.721  -6.082  1.00 96.12           H  
ATOM   1084  N   GLU A  74      -0.420 -13.116  -3.946  1.00 96.06           N  
ATOM   1085  CA  GLU A  74       0.896 -12.499  -4.180  1.00 96.06           C  
ATOM   1086  C   GLU A  74       2.033 -13.187  -3.432  1.00 96.06           C  
ATOM   1087  O   GLU A  74       3.166 -13.238  -3.928  1.00 96.06           O  
ATOM   1088  CB  GLU A  74       0.855 -11.032  -3.738  1.00 96.06           C  
ATOM   1089  CG  GLU A  74       0.089 -10.222  -4.779  1.00 96.06           C  
ATOM   1090  CD  GLU A  74      -0.166  -8.772  -4.377  1.00 96.06           C  
ATOM   1091  OE1 GLU A  74      -0.255  -7.945  -5.310  1.00 96.06           O  
ATOM   1092  OE2 GLU A  74      -0.387  -8.494  -3.183  1.00 96.06           O1-
ATOM   1093  H   GLU A  74      -1.101 -12.578  -3.429  1.00 96.06           H  
ATOM   1094  HA  GLU A  74       1.136 -12.544  -5.242  1.00 96.06           H  
ATOM   1095  HB2 GLU A  74       0.397 -10.956  -2.752  1.00 96.06           H  
ATOM   1096  HB3 GLU A  74       1.870 -10.641  -3.673  1.00 96.06           H  
ATOM   1097  HG2 GLU A  74      -0.864 -10.702  -5.000  1.00 96.06           H  
ATOM   1098  HG3 GLU A  74       0.690 -10.233  -5.688  1.00 96.06           H  
ATOM   1099  N   TYR A  75       1.741 -13.710  -2.241  1.00 95.75           N  
ATOM   1100  CA  TYR A  75       2.759 -14.225  -1.344  1.00 95.75           C  
ATOM   1101  C   TYR A  75       2.380 -15.523  -0.666  1.00 95.75           C  
ATOM   1102  O   TYR A  75       1.261 -15.716  -0.216  1.00 95.75           O  
ATOM   1103  CB  TYR A  75       3.089 -13.199  -0.269  1.00 95.75           C  
ATOM   1104  CG  TYR A  75       3.902 -12.038  -0.762  1.00 95.75           C  
ATOM   1105  CD1 TYR A  75       5.226 -12.240  -1.191  1.00 95.75           C  
ATOM   1106  CD2 TYR A  75       3.342 -10.754  -0.738  1.00 95.75           C  
ATOM   1107  CE1 TYR A  75       6.032 -11.134  -1.489  1.00 95.75           C  
ATOM   1108  CE2 TYR A  75       4.151  -9.639  -0.987  1.00 95.75           C  
ATOM   1109  CZ  TYR A  75       5.504  -9.846  -1.304  1.00 95.75           C  
ATOM   1110  OH  TYR A  75       6.336  -8.798  -1.351  1.00 95.75           O  
ATOM   1111  H   TYR A  75       0.783 -13.693  -1.924  1.00 95.75           H  
ATOM   1112  HA  TYR A  75       3.662 -14.410  -1.926  1.00 95.75           H  
ATOM   1113  HB2 TYR A  75       3.659 -13.679   0.527  1.00 95.75           H  
ATOM   1114  HB3 TYR A  75       2.158 -12.835   0.165  1.00 95.75           H  
ATOM   1115  HD1 TYR A  75       5.629 -13.240  -1.253  1.00 95.75           H  
ATOM   1116  HD2 TYR A  75       2.290 -10.633  -0.525  1.00 95.75           H  
ATOM   1117  HE1 TYR A  75       7.068 -11.259  -1.767  1.00 95.75           H  
ATOM   1118  HE2 TYR A  75       3.729  -8.647  -0.930  1.00 95.75           H  
ATOM   1119  HH  TYR A  75       5.903  -8.021  -0.988  1.00 95.75           H  
ATOM   1120  N   VAL A  76       3.400 -16.342  -0.460  1.00 95.31           N  
ATOM   1121  CA  VAL A  76       3.477 -17.312   0.622  1.00 95.31           C  
ATOM   1122  C   VAL A  76       4.797 -17.086   1.357  1.00 95.31           C  
ATOM   1123  O   VAL A  76       5.796 -16.672   0.771  1.00 95.31           O  
ATOM   1124  CB  VAL A  76       3.289 -18.741   0.086  1.00 95.31           C  
ATOM   1125  CG1 VAL A  76       4.373 -19.173  -0.905  1.00 95.31           C  
ATOM   1126  CG2 VAL A  76       3.234 -19.769   1.223  1.00 95.31           C  
ATOM   1127  H   VAL A  76       4.271 -16.113  -0.917  1.00 95.31           H  
ATOM   1128  HA  VAL A  76       2.662 -17.114   1.318  1.00 95.31           H  
ATOM   1129  HB  VAL A  76       2.331 -18.777  -0.433  1.00 95.31           H  
ATOM   1130 HG11 VAL A  76       5.330 -19.255  -0.391  1.00 95.31           H  
ATOM   1131 HG12 VAL A  76       4.115 -20.138  -1.340  1.00 95.31           H  
ATOM   1132 HG13 VAL A  76       4.459 -18.443  -1.711  1.00 95.31           H  
ATOM   1133 HG21 VAL A  76       2.494 -19.454   1.959  1.00 95.31           H  
ATOM   1134 HG22 VAL A  76       4.209 -19.875   1.698  1.00 95.31           H  
ATOM   1135 HG23 VAL A  76       2.925 -20.733   0.818  1.00 95.31           H  
ATOM   1136  N   VAL A  77       4.820 -17.335   2.662  1.00 95.62           N  
ATOM   1137  CA  VAL A  77       6.044 -17.236   3.469  1.00 95.62           C  
ATOM   1138  C   VAL A  77       6.312 -18.615   4.079  1.00 95.62           C  
ATOM   1139  O   VAL A  77       5.726 -18.956   5.110  1.00 95.62           O  
ATOM   1140  CB  VAL A  77       5.926 -16.128   4.522  1.00 95.62           C  
ATOM   1141  CG1 VAL A  77       7.248 -15.920   5.267  1.00 95.62           C  
ATOM   1142  CG2 VAL A  77       5.468 -14.782   3.949  1.00 95.62           C  
ATOM   1143  H   VAL A  77       3.968 -17.637   3.113  1.00 95.62           H  
ATOM   1144  HA  VAL A  77       6.895 -16.965   2.844  1.00 95.62           H  
ATOM   1145  HB  VAL A  77       5.162 -16.447   5.231  1.00 95.62           H  
ATOM   1146 HG11 VAL A  77       7.554 -16.845   5.756  1.00 95.62           H  
ATOM   1147 HG12 VAL A  77       7.115 -15.153   6.031  1.00 95.62           H  
ATOM   1148 HG13 VAL A  77       8.025 -15.603   4.572  1.00 95.62           H  
ATOM   1149 HG21 VAL A  77       5.455 -14.027   4.736  1.00 95.62           H  
ATOM   1150 HG22 VAL A  77       4.460 -14.863   3.542  1.00 95.62           H  
ATOM   1151 HG23 VAL A  77       6.143 -14.462   3.156  1.00 95.62           H  
ATOM   1152  N   PRO A  78       7.132 -19.454   3.419  1.00 93.12           N  
ATOM   1153  CA  PRO A  78       7.471 -20.780   3.915  1.00 93.12           C  
ATOM   1154  C   PRO A  78       8.280 -20.712   5.210  1.00 93.12           C  
ATOM   1155  O   PRO A  78       9.174 -19.878   5.349  1.00 93.12           O  
ATOM   1156  CB  PRO A  78       8.277 -21.458   2.798  1.00 93.12           C  
ATOM   1157  CG  PRO A  78       7.884 -20.687   1.542  1.00 93.12           C  
ATOM   1158  CD  PRO A  78       7.682 -19.277   2.084  1.00 93.12           C  
ATOM   1159  HA  PRO A  78       6.545 -21.331   4.082  1.00 93.12           H  
ATOM   1160  HB2 PRO A  78       9.346 -21.329   2.971  1.00 93.12           H  
ATOM   1161  HB3 PRO A  78       8.040 -22.519   2.714  1.00 93.12           H  
ATOM   1162  HG2 PRO A  78       8.663 -20.721   0.781  1.00 93.12           H  
ATOM   1163  HG3 PRO A  78       6.941 -21.071   1.151  1.00 93.12           H  
ATOM   1164  HD2 PRO A  78       8.642 -18.765   2.157  1.00 93.12           H  
ATOM   1165  HD3 PRO A  78       7.008 -18.731   1.423  1.00 93.12           H  
ATOM   1166  N   THR A  79       8.040 -21.647   6.125  1.00 91.62           N  
ATOM   1167  CA  THR A  79       8.901 -21.864   7.293  1.00 91.62           C  
ATOM   1168  C   THR A  79      10.180 -22.587   6.874  1.00 91.62           C  
ATOM   1169  O   THR A  79      10.109 -23.687   6.327  1.00 91.62           O  
ATOM   1170  CB  THR A  79       8.162 -22.681   8.356  1.00 91.62           C  
ATOM   1171  CG2 THR A  79       9.033 -22.980   9.576  1.00 91.62           C  
ATOM   1172  OG1 THR A  79       7.014 -21.991   8.794  1.00 91.62           O  
ATOM   1173  H   THR A  79       7.288 -22.299   5.954  1.00 91.62           H  
ATOM   1174  HA  THR A  79       9.171 -20.900   7.724  1.00 91.62           H  
ATOM   1175  HB  THR A  79       7.842 -23.630   7.925  1.00 91.62           H  
ATOM   1176  HG1 THR A  79       7.207 -21.050   8.790  1.00 91.62           H  
ATOM   1177 HG21 THR A  79       9.772 -23.742   9.329  1.00 91.62           H  
ATOM   1178 HG22 THR A  79       9.557 -22.079   9.897  1.00 91.62           H  
ATOM   1179 HG23 THR A  79       8.412 -23.355  10.390  1.00 91.62           H  
ATOM   1180  N   ARG A  80      11.352 -22.011   7.167  1.00 86.81           N  
ATOM   1181  CA  ARG A  80      12.672 -22.480   6.706  1.00 86.81           C  
ATOM   1182  C   ARG A  80      13.544 -22.889   7.893  1.00 86.81           C  
ATOM   1183  O   ARG A  80      14.341 -22.112   8.415  1.00 86.81           O  
ATOM   1184  CB  ARG A  80      13.349 -21.402   5.840  1.00 86.81           C  
ATOM   1185  CG  ARG A  80      12.408 -20.839   4.772  1.00 86.81           C  
ATOM   1186  CD  ARG A  80      13.165 -19.958   3.797  1.00 86.81           C  
ATOM   1187  NE  ARG A  80      12.231 -19.325   2.854  1.00 86.81           N  
ATOM   1188  CZ  ARG A  80      12.574 -18.815   1.693  1.00 86.81           C  
ATOM   1189  NH1 ARG A  80      13.773 -18.930   1.257  1.00 86.81           N1+
ATOM   1190  NH2 ARG A  80      11.765 -18.127   0.960  1.00 86.81           N  
ATOM   1191  H   ARG A  80      11.331 -21.157   7.706  1.00 86.81           H  
ATOM   1192  HA  ARG A  80      12.544 -23.361   6.077  1.00 86.81           H  
ATOM   1193  HB2 ARG A  80      13.677 -20.574   6.468  1.00 86.81           H  
ATOM   1194  HB3 ARG A  80      14.223 -21.842   5.360  1.00 86.81           H  
ATOM   1195  HG2 ARG A  80      11.921 -21.648   4.227  1.00 86.81           H  
ATOM   1196  HG3 ARG A  80      11.651 -20.225   5.260  1.00 86.81           H  
ATOM   1197  HD2 ARG A  80      13.884 -20.581   3.266  1.00 86.81           H  
ATOM   1198  HD3 ARG A  80      13.698 -19.184   4.349  1.00 86.81           H  
ATOM   1199  HE  ARG A  80      11.287 -19.150   3.169  1.00 86.81           H  
ATOM   1200 HH11 ARG A  80      14.464 -19.279   1.906  1.00 86.81           H  
ATOM   1201 HH12 ARG A  80      14.113 -18.368   0.490  1.00 86.81           H  
ATOM   1202 HH21 ARG A  80      10.905 -17.776   1.357  1.00 86.81           H  
ATOM   1203 HH22 ARG A  80      12.050 -17.861   0.028  1.00 86.81           H  
ATOM   1204  N   GLY A  81      13.367 -24.121   8.364  1.00 82.88           N  
ATOM   1205  CA  GLY A  81      14.041 -24.600   9.570  1.00 82.88           C  
ATOM   1206  C   GLY A  81      13.566 -23.838  10.811  1.00 82.88           C  
ATOM   1207  O   GLY A  81      12.413 -23.977  11.210  1.00 82.88           O  
ATOM   1208  H   GLY A  81      12.688 -24.714   7.908  1.00 82.88           H  
ATOM   1209  HA2 GLY A  81      15.117 -24.475   9.453  1.00 82.88           H  
ATOM   1210  HA3 GLY A  81      13.826 -25.659   9.713  1.00 82.88           H  
ATOM   1211  N   SER A  82      14.454 -23.059  11.435  1.00 81.50           N  
ATOM   1212  CA  SER A  82      14.112 -22.167  12.557  1.00 81.50           C  
ATOM   1213  C   SER A  82      13.566 -20.806  12.122  1.00 81.50           C  
ATOM   1214  O   SER A  82      12.965 -20.114  12.941  1.00 81.50           O  
ATOM   1215  CB  SER A  82      15.342 -21.928  13.440  1.00 81.50           C  
ATOM   1216  OG  SER A  82      16.461 -21.493  12.684  1.00 81.50           O  
ATOM   1217  H   SER A  82      15.366 -22.931  11.020  1.00 81.50           H  
ATOM   1218  HA  SER A  82      13.341 -22.636  13.167  1.00 81.50           H  
ATOM   1219  HB2 SER A  82      15.603 -22.865  13.933  1.00 81.50           H  
ATOM   1220  HB3 SER A  82      15.108 -21.188  14.205  1.00 81.50           H  
ATOM   1221  HG  SER A  82      16.296 -20.625  12.309  1.00 81.50           H  
ATOM   1222  N   ASP A  83      13.791 -20.421  10.867  1.00 85.88           N  
ATOM   1223  CA  ASP A  83      13.474 -19.093  10.349  1.00 85.88           C  
ATOM   1224  C   ASP A  83      12.040 -19.091   9.797  1.00 85.88           C  
ATOM   1225  O   ASP A  83      11.569 -20.101   9.263  1.00 85.88           O  
ATOM   1226  CB  ASP A  83      14.529 -18.665   9.303  1.00 85.88           C  
ATOM   1227  CG  ASP A  83      15.989 -18.772   9.798  1.00 85.88           C  
ATOM   1228  OD1 ASP A  83      16.203 -18.648  11.029  1.00 85.88           O  
ATOM   1229  OD2 ASP A  83      16.897 -19.043   8.965  1.00 85.88           O1-
ATOM   1230  H   ASP A  83      14.217 -21.064  10.215  1.00 85.88           H  
ATOM   1231  HA  ASP A  83      13.525 -18.377  11.169  1.00 85.88           H  
ATOM   1232  HB2 ASP A  83      14.334 -17.632   9.014  1.00 85.88           H  
ATOM   1233  HB3 ASP A  83      14.413 -19.286   8.415  1.00 85.88           H  
ATOM   1234  N   TRP A  84      11.320 -17.972   9.934  1.00 91.25           N  
ATOM   1235  CA  TRP A  84       9.946 -17.809   9.421  1.00 91.25           C  
ATOM   1236  C   TRP A  84       8.926 -18.831   9.958  1.00 91.25           C  
ATOM   1237  O   TRP A  84       7.847 -19.021   9.396  1.00 91.25           O  
ATOM   1238  CB  TRP A  84       9.988 -17.742   7.888  1.00 91.25           C  
ATOM   1239  CG  TRP A  84      10.873 -16.657   7.369  1.00 91.25           C  
ATOM   1240  CD1 TRP A  84      12.140 -16.788   6.914  1.00 91.25           C  
ATOM   1241  CD2 TRP A  84      10.563 -15.240   7.283  1.00 91.25           C  
ATOM   1242  CE2 TRP A  84      11.694 -14.557   6.756  1.00 91.25           C  
ATOM   1243  CE3 TRP A  84       9.428 -14.468   7.595  1.00 91.25           C  
ATOM   1244  NE1 TRP A  84      12.635 -15.547   6.558  1.00 91.25           N  
ATOM   1245  CZ2 TRP A  84      11.672 -13.179   6.497  1.00 91.25           C  
ATOM   1246  CZ3 TRP A  84       9.412 -13.080   7.381  1.00 91.25           C  
ATOM   1247  CH2 TRP A  84      10.523 -12.435   6.809  1.00 91.25           C  
ATOM   1248  H   TRP A  84      11.765 -17.162  10.340  1.00 91.25           H  
ATOM   1249  HA  TRP A  84       9.589 -16.839   9.767  1.00 91.25           H  
ATOM   1250  HB2 TRP A  84       8.980 -17.562   7.515  1.00 91.25           H  
ATOM   1251  HB3 TRP A  84      10.321 -18.697   7.482  1.00 91.25           H  
ATOM   1252  HD1 TRP A  84      12.683 -17.719   6.841  1.00 91.25           H  
ATOM   1253  HE1 TRP A  84      13.547 -15.405   6.148  1.00 91.25           H  
ATOM   1254  HE3 TRP A  84       8.557 -14.964   7.999  1.00 91.25           H  
ATOM   1255  HZ2 TRP A  84      12.530 -12.702   6.046  1.00 91.25           H  
ATOM   1256  HZ3 TRP A  84       8.534 -12.516   7.660  1.00 91.25           H  
ATOM   1257  HH2 TRP A  84      10.496 -11.373   6.619  1.00 91.25           H  
ATOM   1258  N   GLY A  85       9.260 -19.505  11.061  1.00 86.81           N  
ATOM   1259  CA  GLY A  85       8.338 -20.370  11.784  1.00 86.81           C  
ATOM   1260  C   GLY A  85       7.321 -19.556  12.567  1.00 86.81           C  
ATOM   1261  O   GLY A  85       6.126 -19.761  12.396  1.00 86.81           O  
ATOM   1262  H   GLY A  85      10.194 -19.370  11.421  1.00 86.81           H  
ATOM   1263  HA2 GLY A  85       7.798 -21.011  11.087  1.00 86.81           H  
ATOM   1264  HA3 GLY A  85       8.901 -20.996  12.477  1.00 86.81           H  
ATOM   1265  N   ASP A  86       7.789 -18.644  13.426  1.00 91.19           N  
ATOM   1266  CA  ASP A  86       6.983 -17.708  14.226  1.00 91.19           C  
ATOM   1267  C   ASP A  86       5.702 -18.328  14.814  1.00 91.19           C  
ATOM   1268  O   ASP A  86       4.620 -17.752  14.758  1.00 91.19           O  
ATOM   1269  CB  ASP A  86       6.751 -16.407  13.437  1.00 91.19           C  
ATOM   1270  CG  ASP A  86       8.051 -15.665  13.118  1.00 91.19           C  
ATOM   1271  OD1 ASP A  86       9.077 -15.960  13.771  1.00 91.19           O  
ATOM   1272  OD2 ASP A  86       7.999 -14.801  12.218  1.00 91.19           O1-
ATOM   1273  H   ASP A  86       8.780 -18.447  13.408  1.00 91.19           H  
ATOM   1274  HA  ASP A  86       7.587 -17.436  15.092  1.00 91.19           H  
ATOM   1275  HB2 ASP A  86       6.121 -15.739  14.025  1.00 91.19           H  
ATOM   1276  HB3 ASP A  86       6.237 -16.644  12.506  1.00 91.19           H  
ATOM   1277  N   ASN A  87       5.809 -19.548  15.357  1.00 90.19           N  
ATOM   1278  CA  ASN A  87       4.680 -20.338  15.871  1.00 90.19           C  
ATOM   1279  C   ASN A  87       3.538 -20.568  14.852  1.00 90.19           C  
ATOM   1280  O   ASN A  87       2.365 -20.594  15.217  1.00 90.19           O  
ATOM   1281  CB  ASN A  87       4.193 -19.742  17.205  1.00 90.19           C  
ATOM   1282  CG  ASN A  87       5.277 -19.687  18.259  1.00 90.19           C  
ATOM   1283  ND2 ASN A  87       5.353 -18.610  19.004  1.00 90.19           N  
ATOM   1284  OD1 ASN A  87       6.060 -20.605  18.440  1.00 90.19           O  
ATOM   1285  H   ASN A  87       6.726 -19.969  15.361  1.00 90.19           H  
ATOM   1286  HA  ASN A  87       5.066 -21.334  16.089  1.00 90.19           H  
ATOM   1287  HB2 ASN A  87       3.384 -20.354  17.602  1.00 90.19           H  
ATOM   1288  HB3 ASN A  87       3.795 -18.743  17.028  1.00 90.19           H  
ATOM   1289 HD21 ASN A  87       4.737 -17.831  18.820  1.00 90.19           H  
ATOM   1290 HD22 ASN A  87       6.112 -18.572  19.670  1.00 90.19           H  
ATOM   1291  N   GLY A  88       3.869 -20.733  13.571  1.00 91.81           N  
ATOM   1292  CA  GLY A  88       2.920 -20.924  12.470  1.00 91.81           C  
ATOM   1293  C   GLY A  88       2.229 -19.641  11.997  1.00 91.81           C  
ATOM   1294  O   GLY A  88       1.341 -19.721  11.148  1.00 91.81           O  
ATOM   1295  H   GLY A  88       4.837 -20.606  13.314  1.00 91.81           H  
ATOM   1296  HA2 GLY A  88       2.149 -21.631  12.777  1.00 91.81           H  
ATOM   1297  HA3 GLY A  88       3.457 -21.345  11.620  1.00 91.81           H  
ATOM   1298  N   ARG A  89       2.623 -18.468  12.518  1.00 94.69           N  
ATOM   1299  CA  ARG A  89       2.036 -17.146  12.226  1.00 94.69           C  
ATOM   1300  C   ARG A  89       1.831 -16.907  10.732  1.00 94.69           C  
ATOM   1301  O   ARG A  89       0.706 -16.660  10.311  1.00 94.69           O  
ATOM   1302  CB  ARG A  89       2.956 -16.085  12.855  1.00 94.69           C  
ATOM   1303  CG  ARG A  89       2.666 -14.621  12.512  1.00 94.69           C  
ATOM   1304  CD  ARG A  89       3.800 -13.755  13.072  1.00 94.69           C  
ATOM   1305  NE  ARG A  89       3.584 -12.348  12.739  1.00 94.69           N  
ATOM   1306  CZ  ARG A  89       4.378 -11.322  12.945  1.00 94.69           C  
ATOM   1307  NH1 ARG A  89       5.546 -11.393  13.502  1.00 94.69           N1+
ATOM   1308  NH2 ARG A  89       4.036 -10.140  12.583  1.00 94.69           N  
ATOM   1309  H   ARG A  89       3.355 -18.496  13.212  1.00 94.69           H  
ATOM   1310  HA  ARG A  89       1.051 -17.075  12.688  1.00 94.69           H  
ATOM   1311  HB2 ARG A  89       2.896 -16.184  13.939  1.00 94.69           H  
ATOM   1312  HB3 ARG A  89       3.977 -16.303  12.540  1.00 94.69           H  
ATOM   1313  HG2 ARG A  89       2.621 -14.478  11.432  1.00 94.69           H  
ATOM   1314  HG3 ARG A  89       1.721 -14.314  12.961  1.00 94.69           H  
ATOM   1315  HD2 ARG A  89       4.745 -14.082  12.637  1.00 94.69           H  
ATOM   1316  HD3 ARG A  89       3.846 -13.872  14.155  1.00 94.69           H  
ATOM   1317  HE  ARG A  89       2.683 -12.106  12.351  1.00 94.69           H  
ATOM   1318 HH11 ARG A  89       5.972 -12.296  13.655  1.00 94.69           H  
ATOM   1319 HH12 ARG A  89       6.082 -10.538  13.546  1.00 94.69           H  
ATOM   1320 HH21 ARG A  89       3.195 -10.023  12.036  1.00 94.69           H  
ATOM   1321 HH22 ARG A  89       4.703  -9.391  12.709  1.00 94.69           H  
ATOM   1322  N   TRP A  90       2.885 -17.028   9.927  1.00 95.75           N  
ATOM   1323  CA  TRP A  90       2.833 -16.693   8.503  1.00 95.75           C  
ATOM   1324  C   TRP A  90       1.958 -17.631   7.679  1.00 95.75           C  
ATOM   1325  O   TRP A  90       1.166 -17.186   6.852  1.00 95.75           O  
ATOM   1326  CB  TRP A  90       4.240 -16.704   7.933  1.00 95.75           C  
ATOM   1327  CG  TRP A  90       5.157 -15.701   8.538  1.00 95.75           C  
ATOM   1328  CD1 TRP A  90       6.165 -15.957   9.399  1.00 95.75           C  
ATOM   1329  CD2 TRP A  90       5.119 -14.255   8.374  1.00 95.75           C  
ATOM   1330  CE2 TRP A  90       6.126 -13.682   9.202  1.00 95.75           C  
ATOM   1331  CE3 TRP A  90       4.316 -13.371   7.623  1.00 95.75           C  
ATOM   1332  NE1 TRP A  90       6.718 -14.763   9.815  1.00 95.75           N  
ATOM   1333  CZ2 TRP A  90       6.328 -12.298   9.291  1.00 95.75           C  
ATOM   1334  CZ3 TRP A  90       4.518 -11.981   7.696  1.00 95.75           C  
ATOM   1335  CH2 TRP A  90       5.519 -11.442   8.523  1.00 95.75           C  
ATOM   1336  H   TRP A  90       3.788 -17.211  10.341  1.00 95.75           H  
ATOM   1337  HA  TRP A  90       2.425 -15.689   8.386  1.00 95.75           H  
ATOM   1338  HB2 TRP A  90       4.108 -16.441   6.884  1.00 95.75           H  
ATOM   1339  HB3 TRP A  90       4.680 -17.699   7.999  1.00 95.75           H  
ATOM   1340  HD1 TRP A  90       6.459 -16.937   9.746  1.00 95.75           H  
ATOM   1341  HE1 TRP A  90       7.397 -14.700  10.561  1.00 95.75           H  
ATOM   1342  HE3 TRP A  90       3.550 -13.770   6.975  1.00 95.75           H  
ATOM   1343  HZ2 TRP A  90       7.094 -11.905   9.943  1.00 95.75           H  
ATOM   1344  HZ3 TRP A  90       3.908 -11.324   7.094  1.00 95.75           H  
ATOM   1345  HH2 TRP A  90       5.664 -10.373   8.565  1.00 95.75           H  
ATOM   1346  N   LEU A  91       2.050 -18.933   7.948  1.00 95.19           N  
ATOM   1347  CA  LEU A  91       1.201 -19.922   7.294  1.00 95.19           C  
ATOM   1348  C   LEU A  91      -0.258 -19.768   7.707  1.00 95.19           C  
ATOM   1349  O   LEU A  91      -1.139 -20.021   6.895  1.00 95.19           O  
ATOM   1350  CB  LEU A  91       1.705 -21.330   7.619  1.00 95.19           C  
ATOM   1351  CG  LEU A  91       3.119 -21.603   7.091  1.00 95.19           C  
ATOM   1352  CD1 LEU A  91       3.504 -23.008   7.514  1.00 95.19           C  
ATOM   1353  CD2 LEU A  91       3.203 -21.507   5.569  1.00 95.19           C  
ATOM   1354  H   LEU A  91       2.724 -19.238   8.636  1.00 95.19           H  
ATOM   1355  HA  LEU A  91       1.235 -19.762   6.216  1.00 95.19           H  
ATOM   1356  HB2 LEU A  91       1.692 -21.468   8.700  1.00 95.19           H  
ATOM   1357  HB3 LEU A  91       1.020 -22.054   7.177  1.00 95.19           H  
ATOM   1358  HG  LEU A  91       3.826 -20.903   7.536  1.00 95.19           H  
ATOM   1359 HD11 LEU A  91       3.486 -23.091   8.601  1.00 95.19           H  
ATOM   1360 HD12 LEU A  91       2.814 -23.731   7.078  1.00 95.19           H  
ATOM   1361 HD13 LEU A  91       4.522 -23.202   7.176  1.00 95.19           H  
ATOM   1362 HD21 LEU A  91       4.206 -21.793   5.254  1.00 95.19           H  
ATOM   1363 HD22 LEU A  91       3.050 -20.477   5.247  1.00 95.19           H  
ATOM   1364 HD23 LEU A  91       2.461 -22.158   5.105  1.00 95.19           H  
ATOM   1365  N   SER A  92      -0.522 -19.322   8.937  1.00 96.31           N  
ATOM   1366  CA  SER A  92      -1.877 -19.016   9.388  1.00 96.31           C  
ATOM   1367  C   SER A  92      -2.481 -17.818   8.648  1.00 96.31           C  
ATOM   1368  O   SER A  92      -3.664 -17.847   8.301  1.00 96.31           O  
ATOM   1369  CB  SER A  92      -1.876 -18.786  10.900  1.00 96.31           C  
ATOM   1370  OG  SER A  92      -3.202 -18.749  11.381  1.00 96.31           O  
ATOM   1371  H   SER A  92       0.247 -19.176   9.576  1.00 96.31           H  
ATOM   1372  HA  SER A  92      -2.497 -19.885   9.166  1.00 96.31           H  
ATOM   1373  HB2 SER A  92      -1.372 -17.849  11.136  1.00 96.31           H  
ATOM   1374  HB3 SER A  92      -1.348 -19.607  11.386  1.00 96.31           H  
ATOM   1375  HG  SER A  92      -3.174 -18.734  12.340  1.00 96.31           H  
ATOM   1376  N   ILE A  93      -1.659 -16.804   8.347  1.00 97.44           N  
ATOM   1377  CA  ILE A  93      -2.031 -15.663   7.497  1.00 97.44           C  
ATOM   1378  C   ILE A  93      -2.304 -16.138   6.065  1.00 97.44           C  
ATOM   1379  O   ILE A  93      -3.393 -15.900   5.558  1.00 97.44           O  
ATOM   1380  CB  ILE A  93      -0.975 -14.536   7.569  1.00 97.44           C  
ATOM   1381  CG1 ILE A  93      -0.871 -13.981   9.005  1.00 97.44           C  
ATOM   1382  CG2 ILE A  93      -1.348 -13.367   6.644  1.00 97.44           C  
ATOM   1383  CD1 ILE A  93       0.360 -13.101   9.238  1.00 97.44           C  
ATOM   1384  H   ILE A  93      -0.709 -16.845   8.689  1.00 97.44           H  
ATOM   1385  HA  ILE A  93      -2.963 -15.238   7.871  1.00 97.44           H  
ATOM   1386  HB  ILE A  93      -0.007 -14.932   7.262  1.00 97.44           H  
ATOM   1387 HG12 ILE A  93      -1.768 -13.404   9.229  1.00 97.44           H  
ATOM   1388 HG13 ILE A  93      -0.827 -14.800   9.724  1.00 97.44           H  
ATOM   1389 HG21 ILE A  93      -2.290 -12.925   6.970  1.00 97.44           H  
ATOM   1390 HG22 ILE A  93      -1.443 -13.703   5.612  1.00 97.44           H  
ATOM   1391 HG23 ILE A  93      -0.577 -12.598   6.672  1.00 97.44           H  
ATOM   1392 HD11 ILE A  93       0.472 -12.937  10.309  1.00 97.44           H  
ATOM   1393 HD12 ILE A  93       0.243 -12.136   8.744  1.00 97.44           H  
ATOM   1394 HD13 ILE A  93       1.257 -13.599   8.868  1.00 97.44           H  
ATOM   1395  N   HIS A  94      -1.387 -16.890   5.446  1.00 97.06           N  
ATOM   1396  CA  HIS A  94      -1.574 -17.425   4.085  1.00 97.06           C  
ATOM   1397  C   HIS A  94      -2.818 -18.306   3.955  1.00 97.06           C  
ATOM   1398  O   HIS A  94      -3.605 -18.179   3.023  1.00 97.06           O  
ATOM   1399  CB  HIS A  94      -0.329 -18.226   3.674  1.00 97.06           C  
ATOM   1400  CG  HIS A  94      -0.407 -18.704   2.247  1.00 97.06           C  
ATOM   1401  CD2 HIS A  94      -0.545 -19.985   1.787  1.00 97.06           C  
ATOM   1402  ND1 HIS A  94      -0.376 -17.852   1.162  1.00 97.06           N  
ATOM   1403  CE1 HIS A  94      -0.481 -18.605   0.067  1.00 97.06           C  
ATOM   1404  NE2 HIS A  94      -0.590 -19.900   0.406  1.00 97.06           N  
ATOM   1405  H   HIS A  94      -0.494 -17.028   5.897  1.00 97.06           H  
ATOM   1406  HA  HIS A  94      -1.703 -16.607   3.376  1.00 97.06           H  
ATOM   1407  HB2 HIS A  94       0.548 -17.585   3.767  1.00 97.06           H  
ATOM   1408  HB3 HIS A  94      -0.203 -19.083   4.336  1.00 97.06           H  
ATOM   1409  HD2 HIS A  94      -0.627 -20.881   2.385  1.00 97.06           H  
ATOM   1410  HE1 HIS A  94      -0.460 -18.207  -0.937  1.00 97.06           H  
ATOM   1411  HE2 HIS A  94      -0.703 -20.652  -0.259  1.00 97.06           H  
ATOM   1412  N   ARG A  95      -3.028 -19.209   4.917  1.00 96.81           N  
ATOM   1413  CA  ARG A  95      -4.073 -20.242   4.851  1.00 96.81           C  
ATOM   1414  C   ARG A  95      -5.442 -19.795   5.352  1.00 96.81           C  
ATOM   1415  O   ARG A  95      -6.362 -20.606   5.385  1.00 96.81           O  
ATOM   1416  CB  ARG A  95      -3.607 -21.514   5.559  1.00 96.81           C  
ATOM   1417  CG  ARG A  95      -2.434 -22.159   4.814  1.00 96.81           C  
ATOM   1418  CD  ARG A  95      -1.947 -23.354   5.624  1.00 96.81           C  
ATOM   1419  NE  ARG A  95      -0.890 -24.089   4.914  1.00 96.81           N  
ATOM   1420  CZ  ARG A  95      -0.090 -24.977   5.473  1.00 96.81           C  
ATOM   1421  NH1 ARG A  95      -0.180 -25.315   6.725  1.00 96.81           N1+
ATOM   1422  NH2 ARG A  95       0.853 -25.564   4.805  1.00 96.81           N  
ATOM   1423  H   ARG A  95      -2.353 -19.256   5.667  1.00 96.81           H  
ATOM   1424  HA  ARG A  95      -4.222 -20.491   3.800  1.00 96.81           H  
ATOM   1425  HB2 ARG A  95      -4.424 -22.236   5.585  1.00 96.81           H  
ATOM   1426  HB3 ARG A  95      -3.333 -21.280   6.588  1.00 96.81           H  
ATOM   1427  HG2 ARG A  95      -2.774 -22.489   3.833  1.00 96.81           H  
ATOM   1428  HG3 ARG A  95      -1.614 -21.452   4.691  1.00 96.81           H  
ATOM   1429  HD2 ARG A  95      -1.569 -22.985   6.578  1.00 96.81           H  
ATOM   1430  HD3 ARG A  95      -2.787 -24.024   5.810  1.00 96.81           H  
ATOM   1431  HE  ARG A  95      -0.789 -23.905   3.926  1.00 96.81           H  
ATOM   1432 HH11 ARG A  95      -0.853 -24.873   7.335  1.00 96.81           H  
ATOM   1433 HH12 ARG A  95       0.527 -25.947   7.074  1.00 96.81           H  
ATOM   1434 HH21 ARG A  95       1.008 -25.372   3.826  1.00 96.81           H  
ATOM   1435 HH22 ARG A  95       1.456 -26.162   5.352  1.00 96.81           H  
ATOM   1436  N   HIS A  96      -5.588 -18.539   5.765  1.00 97.62           N  
ATOM   1437  CA  HIS A  96      -6.829 -18.012   6.335  1.00 97.62           C  
ATOM   1438  C   HIS A  96      -7.298 -18.752   7.602  1.00 97.62           C  
ATOM   1439  O   HIS A  96      -8.495 -18.966   7.823  1.00 97.62           O  
ATOM   1440  CB  HIS A  96      -7.917 -17.855   5.259  1.00 97.62           C  
ATOM   1441  CG  HIS A  96      -7.627 -16.906   4.124  1.00 97.62           C  
ATOM   1442  CD2 HIS A  96      -6.447 -16.281   3.821  1.00 97.62           C  
ATOM   1443  ND1 HIS A  96      -8.560 -16.469   3.205  1.00 97.62           N  
ATOM   1444  CE1 HIS A  96      -7.968 -15.576   2.397  1.00 97.62           C  
ATOM   1445  NE2 HIS A  96      -6.683 -15.447   2.737  1.00 97.62           N  
ATOM   1446  H   HIS A  96      -4.794 -17.922   5.683  1.00 97.62           H  
ATOM   1447  HA  HIS A  96      -6.598 -17.008   6.690  1.00 97.62           H  
ATOM   1448  HB2 HIS A  96      -8.169 -18.832   4.846  1.00 97.62           H  
ATOM   1449  HB3 HIS A  96      -8.805 -17.464   5.756  1.00 97.62           H  
ATOM   1450  HD1 HIS A  96      -9.515 -16.785   3.118  1.00 97.62           H  
ATOM   1451  HD2 HIS A  96      -5.495 -16.396   4.319  1.00 97.62           H  
ATOM   1452  HE1 HIS A  96      -8.439 -15.048   1.581  1.00 97.62           H  
ATOM   1453  N   THR A  97      -6.356 -19.132   8.470  1.00 96.69           N  
ATOM   1454  CA  THR A  97      -6.628 -19.866   9.723  1.00 96.69           C  
ATOM   1455  C   THR A  97      -6.345 -19.049  10.987  1.00 96.69           C  
ATOM   1456  O   THR A  97      -6.224 -19.612  12.074  1.00 96.69           O  
ATOM   1457  CB  THR A  97      -5.909 -21.222   9.768  1.00 96.69           C  
ATOM   1458  CG2 THR A  97      -6.325 -22.144   8.623  1.00 96.69           C  
ATOM   1459  OG1 THR A  97      -4.515 -21.055   9.696  1.00 96.69           O  
ATOM   1460  H   THR A  97      -5.394 -18.923   8.246  1.00 96.69           H  
ATOM   1461  HA  THR A  97      -7.694 -20.090   9.770  1.00 96.69           H  
ATOM   1462  HB  THR A  97      -6.155 -21.723  10.705  1.00 96.69           H  
ATOM   1463  HG1 THR A  97      -4.261 -20.391  10.341  1.00 96.69           H  
ATOM   1464 HG21 THR A  97      -7.410 -22.246   8.600  1.00 96.69           H  
ATOM   1465 HG22 THR A  97      -5.984 -21.736   7.672  1.00 96.69           H  
ATOM   1466 HG23 THR A  97      -5.875 -23.126   8.767  1.00 96.69           H  
ATOM   1467  N   TRP A  98      -6.219 -17.726  10.862  1.00 96.44           N  
ATOM   1468  CA  TRP A  98      -5.976 -16.824  11.988  1.00 96.44           C  
ATOM   1469  C   TRP A  98      -7.146 -16.772  12.980  1.00 96.44           C  
ATOM   1470  O   TRP A  98      -8.291 -17.106  12.665  1.00 96.44           O  
ATOM   1471  CB  TRP A  98      -5.647 -15.425  11.457  1.00 96.44           C  
ATOM   1472  CG  TRP A  98      -6.710 -14.800  10.610  1.00 96.44           C  
ATOM   1473  CD1 TRP A  98      -7.851 -14.223  11.051  1.00 96.44           C  
ATOM   1474  CD2 TRP A  98      -6.740 -14.675   9.158  1.00 96.44           C  
ATOM   1475  CE2 TRP A  98      -7.959 -14.040   8.781  1.00 96.44           C  
ATOM   1476  CE3 TRP A  98      -5.855 -15.021   8.122  1.00 96.44           C  
ATOM   1477  NE1 TRP A  98      -8.587 -13.771   9.973  1.00 96.44           N  
ATOM   1478  CZ2 TRP A  98      -8.304 -13.790   7.447  1.00 96.44           C  
ATOM   1479  CZ3 TRP A  98      -6.161 -14.702   6.786  1.00 96.44           C  
ATOM   1480  CH2 TRP A  98      -7.391 -14.126   6.439  1.00 96.44           C  
ATOM   1481  H   TRP A  98      -6.308 -17.320   9.941  1.00 96.44           H  
ATOM   1482  HA  TRP A  98      -5.105 -17.189  12.533  1.00 96.44           H  
ATOM   1483  HB2 TRP A  98      -4.739 -15.496  10.859  1.00 96.44           H  
ATOM   1484  HB3 TRP A  98      -5.439 -14.762  12.296  1.00 96.44           H  
ATOM   1485  HD1 TRP A  98      -8.135 -14.133  12.089  1.00 96.44           H  
ATOM   1486  HE1 TRP A  98      -9.487 -13.320  10.050  1.00 96.44           H  
ATOM   1487  HE3 TRP A  98      -4.926 -15.517   8.362  1.00 96.44           H  
ATOM   1488  HZ2 TRP A  98      -9.234 -13.301   7.198  1.00 96.44           H  
ATOM   1489  HZ3 TRP A  98      -5.461 -14.925   5.995  1.00 96.44           H  
ATOM   1490  HH2 TRP A  98      -7.615 -13.916   5.404  1.00 96.44           H  
ATOM   1491  N   ASN A  99      -6.855 -16.280  14.183  1.00 94.38           N  
ATOM   1492  CA  ASN A  99      -7.833 -15.962  15.221  1.00 94.38           C  
ATOM   1493  C   ASN A  99      -7.618 -14.523  15.733  1.00 94.38           C  
ATOM   1494  O   ASN A  99      -6.707 -13.828  15.287  1.00 94.38           O  
ATOM   1495  CB  ASN A  99      -7.748 -17.044  16.319  1.00 94.38           C  
ATOM   1496  CG  ASN A  99      -6.464 -17.014  17.136  1.00 94.38           C  
ATOM   1497  ND2 ASN A  99      -6.176 -18.051  17.882  1.00 94.38           N  
ATOM   1498  OD1 ASN A  99      -5.721 -16.051  17.147  1.00 94.38           O  
ATOM   1499  H   ASN A  99      -5.914 -15.956  14.353  1.00 94.38           H  
ATOM   1500  HA  ASN A  99      -8.835 -15.996  14.792  1.00 94.38           H  
ATOM   1501  HB2 ASN A  99      -8.584 -16.927  17.009  1.00 94.38           H  
ATOM   1502  HB3 ASN A  99      -7.841 -18.025  15.852  1.00 94.38           H  
ATOM   1503 HD21 ASN A  99      -5.409 -17.919  18.526  1.00 94.38           H  
ATOM   1504 HD22 ASN A  99      -6.809 -18.834  17.954  1.00 94.38           H  
ATOM   1505  N   ALA A 100      -8.443 -14.083  16.685  1.00 95.38           N  
ATOM   1506  CA  ALA A 100      -8.396 -12.732  17.253  1.00 95.38           C  
ATOM   1507  C   ALA A 100      -7.134 -12.410  18.085  1.00 95.38           C  
ATOM   1508  O   ALA A 100      -6.940 -11.259  18.471  1.00 95.38           O  
ATOM   1509  CB  ALA A 100      -9.669 -12.552  18.087  1.00 95.38           C  
ATOM   1510  H   ALA A 100      -9.171 -14.696  17.022  1.00 95.38           H  
ATOM   1511  HA  ALA A 100      -8.412 -12.007  16.440  1.00 95.38           H  
ATOM   1512  HB1 ALA A 100      -9.630 -13.208  18.956  1.00 95.38           H  
ATOM   1513  HB2 ALA A 100     -10.552 -12.806  17.501  1.00 95.38           H  
ATOM   1514  HB3 ALA A 100      -9.747 -11.516  18.415  1.00 95.38           H  
ATOM   1515  N   GLU A 101      -6.288 -13.403  18.372  1.00 94.31           N  
ATOM   1516  CA  GLU A 101      -5.057 -13.249  19.159  1.00 94.31           C  
ATOM   1517  C   GLU A 101      -3.814 -13.055  18.276  1.00 94.31           C  
ATOM   1518  O   GLU A 101      -2.720 -12.809  18.789  1.00 94.31           O  
ATOM   1519  CB  GLU A 101      -4.864 -14.459  20.085  1.00 94.31           C  
ATOM   1520  CG  GLU A 101      -6.026 -14.659  21.071  1.00 94.31           C  
ATOM   1521  CD  GLU A 101      -5.820 -15.866  22.000  1.00 94.31           C  
ATOM   1522  OE1 GLU A 101      -6.548 -15.934  23.016  1.00 94.31           O  
ATOM   1523  OE2 GLU A 101      -4.973 -16.736  21.687  1.00 94.31           O1-
ATOM   1524  H   GLU A 101      -6.459 -14.320  17.985  1.00 94.31           H  
ATOM   1525  HA  GLU A 101      -5.142 -12.365  19.790  1.00 94.31           H  
ATOM   1526  HB2 GLU A 101      -3.950 -14.315  20.662  1.00 94.31           H  
ATOM   1527  HB3 GLU A 101      -4.745 -15.355  19.476  1.00 94.31           H  
ATOM   1528  HG2 GLU A 101      -6.134 -13.753  21.668  1.00 94.31           H  
ATOM   1529  HG3 GLU A 101      -6.951 -14.809  20.514  1.00 94.31           H  
ATOM   1530  N   LEU A 102      -3.956 -13.166  16.949  1.00 96.56           N  
ATOM   1531  CA  LEU A 102      -2.842 -12.993  16.025  1.00 96.56           C  
ATOM   1532  C   LEU A 102      -2.268 -11.573  16.143  1.00 96.56           C  
ATOM   1533  O   LEU A 102      -2.972 -10.581  15.948  1.00 96.56           O  
ATOM   1534  CB  LEU A 102      -3.305 -13.311  14.594  1.00 96.56           C  
ATOM   1535  CG  LEU A 102      -2.168 -13.264  13.559  1.00 96.56           C  
ATOM   1536  CD1 LEU A 102      -1.153 -14.388  13.774  1.00 96.56           C  
ATOM   1537  CD2 LEU A 102      -2.715 -13.407  12.146  1.00 96.56           C  
ATOM   1538  H   LEU A 102      -4.873 -13.365  16.577  1.00 96.56           H  
ATOM   1539  HA  LEU A 102      -2.070 -13.707  16.312  1.00 96.56           H  
ATOM   1540  HB2 LEU A 102      -4.056 -12.572  14.315  1.00 96.56           H  
ATOM   1541  HB3 LEU A 102      -3.771 -14.296  14.573  1.00 96.56           H  
ATOM   1542  HG  LEU A 102      -1.656 -12.303  13.623  1.00 96.56           H  
ATOM   1543 HD11 LEU A 102      -0.571 -14.206  14.677  1.00 96.56           H  
ATOM   1544 HD12 LEU A 102      -1.663 -15.348  13.849  1.00 96.56           H  
ATOM   1545 HD13 LEU A 102      -0.474 -14.416  12.921  1.00 96.56           H  
ATOM   1546 HD21 LEU A 102      -3.551 -12.726  11.987  1.00 96.56           H  
ATOM   1547 HD22 LEU A 102      -1.921 -13.144  11.446  1.00 96.56           H  
ATOM   1548 HD23 LEU A 102      -3.030 -14.434  11.963  1.00 96.56           H  
ATOM   1549  N   PHE A 103      -0.963 -11.479  16.401  1.00 95.38           N  
ATOM   1550  CA  PHE A 103      -0.251 -10.208  16.544  1.00 95.38           C  
ATOM   1551  C   PHE A 103      -0.473  -9.260  15.355  1.00 95.38           C  
ATOM   1552  O   PHE A 103      -0.717  -8.072  15.561  1.00 95.38           O  
ATOM   1553  CB  PHE A 103       1.237 -10.516  16.722  1.00 95.38           C  
ATOM   1554  CG  PHE A 103       2.128  -9.298  16.616  1.00 95.38           C  
ATOM   1555  CD1 PHE A 103       2.714  -8.986  15.379  1.00 95.38           C  
ATOM   1556  CD2 PHE A 103       2.360  -8.473  17.732  1.00 95.38           C  
ATOM   1557  CE1 PHE A 103       3.592  -7.900  15.272  1.00 95.38           C  
ATOM   1558  CE2 PHE A 103       3.239  -7.382  17.623  1.00 95.38           C  
ATOM   1559  CZ  PHE A 103       3.885  -7.126  16.402  1.00 95.38           C  
ATOM   1560  H   PHE A 103      -0.462 -12.331  16.608  1.00 95.38           H  
ATOM   1561  HA  PHE A 103      -0.611  -9.695  17.435  1.00 95.38           H  
ATOM   1562  HB2 PHE A 103       1.389 -10.986  17.694  1.00 95.38           H  
ATOM   1563  HB3 PHE A 103       1.547 -11.230  15.960  1.00 95.38           H  
ATOM   1564  HD1 PHE A 103       2.491  -9.591  14.513  1.00 95.38           H  
ATOM   1565  HD2 PHE A 103       1.881  -8.688  18.676  1.00 95.38           H  
ATOM   1566  HE1 PHE A 103       4.071  -7.672  14.331  1.00 95.38           H  
ATOM   1567  HE2 PHE A 103       3.444  -6.753  18.476  1.00 95.38           H  
ATOM   1568  HZ  PHE A 103       4.617  -6.336  16.323  1.00 95.38           H  
ATOM   1569  N   ASP A 104      -0.468  -9.786  14.126  1.00 96.75           N  
ATOM   1570  CA  ASP A 104      -0.693  -8.999  12.910  1.00 96.75           C  
ATOM   1571  C   ASP A 104      -2.074  -8.360  12.835  1.00 96.75           C  
ATOM   1572  O   ASP A 104      -2.243  -7.432  12.059  1.00 96.75           O  
ATOM   1573  CB  ASP A 104      -0.505  -9.868  11.664  1.00 96.75           C  
ATOM   1574  CG  ASP A 104       0.904 -10.408  11.628  1.00 96.75           C  
ATOM   1575  OD1 ASP A 104       1.803  -9.717  11.100  1.00 96.75           O  
ATOM   1576  OD2 ASP A 104       1.118 -11.464  12.255  1.00 96.75           O1-
ATOM   1577  H   ASP A 104      -0.195 -10.751  14.005  1.00 96.75           H  
ATOM   1578  HA  ASP A 104       0.039  -8.191  12.886  1.00 96.75           H  
ATOM   1579  HB2 ASP A 104      -0.678  -9.273  10.768  1.00 96.75           H  
ATOM   1580  HB3 ASP A 104      -1.222 -10.690  11.673  1.00 96.75           H  
ATOM   1581  N   ILE A 105      -3.042  -8.822  13.628  1.00 97.50           N  
ATOM   1582  CA  ILE A 105      -4.376  -8.224  13.746  1.00 97.50           C  
ATOM   1583  C   ILE A 105      -4.388  -7.189  14.874  1.00 97.50           C  
ATOM   1584  O   ILE A 105      -4.900  -6.084  14.699  1.00 97.50           O  
ATOM   1585  CB  ILE A 105      -5.426  -9.339  13.940  1.00 97.50           C  
ATOM   1586  CG1 ILE A 105      -5.456 -10.232  12.678  1.00 97.50           C  
ATOM   1587  CG2 ILE A 105      -6.813  -8.748  14.231  1.00 97.50           C  
ATOM   1588  CD1 ILE A 105      -6.327 -11.475  12.814  1.00 97.50           C  
ATOM   1589  H   ILE A 105      -2.812  -9.576  14.259  1.00 97.50           H  
ATOM   1590  HA  ILE A 105      -4.619  -7.687  12.829  1.00 97.50           H  
ATOM   1591  HB  ILE A 105      -5.142  -9.950  14.797  1.00 97.50           H  
ATOM   1592 HG12 ILE A 105      -5.812  -9.652  11.827  1.00 97.50           H  
ATOM   1593 HG13 ILE A 105      -4.448 -10.579  12.449  1.00 97.50           H  
ATOM   1594 HG21 ILE A 105      -7.529  -9.550  14.411  1.00 97.50           H  
ATOM   1595 HG22 ILE A 105      -6.799  -8.131  15.130  1.00 97.50           H  
ATOM   1596 HG23 ILE A 105      -7.147  -8.148  13.384  1.00 97.50           H  
ATOM   1597 HD11 ILE A 105      -6.101 -11.989  13.749  1.00 97.50           H  
ATOM   1598 HD12 ILE A 105      -6.143 -12.142  11.971  1.00 97.50           H  
ATOM   1599 HD13 ILE A 105      -7.375 -11.175  12.810  1.00 97.50           H  
ATOM   1600  N   ILE A 106      -3.779  -7.512  16.017  1.00 97.69           N  
ATOM   1601  CA  ILE A 106      -3.751  -6.639  17.199  1.00 97.69           C  
ATOM   1602  C   ILE A 106      -2.943  -5.362  16.938  1.00 97.69           C  
ATOM   1603  O   ILE A 106      -3.413  -4.260  17.229  1.00 97.69           O  
ATOM   1604  CB  ILE A 106      -3.209  -7.418  18.420  1.00 97.69           C  
ATOM   1605  CG1 ILE A 106      -4.134  -8.612  18.757  1.00 97.69           C  
ATOM   1606  CG2 ILE A 106      -3.070  -6.485  19.640  1.00 97.69           C  
ATOM   1607  CD1 ILE A 106      -3.574  -9.549  19.832  1.00 97.69           C  
ATOM   1608  H   ILE A 106      -3.360  -8.429  16.082  1.00 97.69           H  
ATOM   1609  HA  ILE A 106      -4.770  -6.322  17.420  1.00 97.69           H  
ATOM   1610  HB  ILE A 106      -2.221  -7.805  18.171  1.00 97.69           H  
ATOM   1611 HG12 ILE A 106      -4.298  -9.218  17.866  1.00 97.69           H  
ATOM   1612 HG13 ILE A 106      -5.105  -8.240  19.084  1.00 97.69           H  
ATOM   1613 HG21 ILE A 106      -2.678  -7.029  20.499  1.00 97.69           H  
ATOM   1614 HG22 ILE A 106      -4.040  -6.058  19.896  1.00 97.69           H  
ATOM   1615 HG23 ILE A 106      -2.367  -5.678  19.433  1.00 97.69           H  
ATOM   1616 HD11 ILE A 106      -2.588  -9.909  19.536  1.00 97.69           H  
ATOM   1617 HD12 ILE A 106      -3.511  -9.045  20.796  1.00 97.69           H  
ATOM   1618 HD13 ILE A 106      -4.245 -10.401  19.942  1.00 97.69           H  
ATOM   1619  N   GLN A 107      -1.737  -5.490  16.383  1.00 97.19           N  
ATOM   1620  CA  GLN A 107      -0.828  -4.360  16.196  1.00 97.19           C  
ATOM   1621  C   GLN A 107      -1.407  -3.258  15.285  1.00 97.19           C  
ATOM   1622  O   GLN A 107      -1.447  -2.106  15.728  1.00 97.19           O  
ATOM   1623  CB  GLN A 107       0.555  -4.864  15.745  1.00 97.19           C  
ATOM   1624  CG  GLN A 107       1.506  -3.692  15.453  1.00 97.19           C  
ATOM   1625  CD  GLN A 107       2.973  -4.094  15.363  1.00 97.19           C  
ATOM   1626  NE2 GLN A 107       3.521  -4.335  14.194  1.00 97.19           N  
ATOM   1627  OE1 GLN A 107       3.665  -4.140  16.359  1.00 97.19           O  
ATOM   1628  H   GLN A 107      -1.413  -6.412  16.128  1.00 97.19           H  
ATOM   1629  HA  GLN A 107      -0.690  -3.897  17.173  1.00 97.19           H  
ATOM   1630  HB2 GLN A 107       0.459  -5.488  14.856  1.00 97.19           H  
ATOM   1631  HB3 GLN A 107       0.977  -5.475  16.544  1.00 97.19           H  
ATOM   1632  HG2 GLN A 107       1.214  -3.217  14.516  1.00 97.19           H  
ATOM   1633  HG3 GLN A 107       1.417  -2.955  16.251  1.00 97.19           H  
ATOM   1634 HE21 GLN A 107       2.901  -4.552  13.427  1.00 97.19           H  
ATOM   1635 HE22 GLN A 107       4.443  -4.747  14.212  1.00 97.19           H  
ATOM   1636  N   PRO A 108      -1.890  -3.535  14.055  1.00 97.44           N  
ATOM   1637  CA  PRO A 108      -2.433  -2.477  13.211  1.00 97.44           C  
ATOM   1638  C   PRO A 108      -3.739  -1.910  13.773  1.00 97.44           C  
ATOM   1639  O   PRO A 108      -3.949  -0.707  13.649  1.00 97.44           O  
ATOM   1640  CB  PRO A 108      -2.603  -3.081  11.821  1.00 97.44           C  
ATOM   1641  CG  PRO A 108      -2.790  -4.564  12.100  1.00 97.44           C  
ATOM   1642  CD  PRO A 108      -1.960  -4.813  13.364  1.00 97.44           C  
ATOM   1643  HA  PRO A 108      -1.714  -1.661  13.144  1.00 97.44           H  
ATOM   1644  HB2 PRO A 108      -3.447  -2.655  11.279  1.00 97.44           H  
ATOM   1645  HB3 PRO A 108      -1.680  -2.938  11.259  1.00 97.44           H  
ATOM   1646  HG2 PRO A 108      -3.839  -4.777  12.305  1.00 97.44           H  
ATOM   1647  HG3 PRO A 108      -2.440  -5.146  11.248  1.00 97.44           H  
ATOM   1648  HD2 PRO A 108      -2.452  -5.573  13.971  1.00 97.44           H  
ATOM   1649  HD3 PRO A 108      -0.959  -5.155  13.102  1.00 97.44           H  
ATOM   1650  N   TRP A 109      -4.576  -2.707  14.457  1.00 98.12           N  
ATOM   1651  CA  TRP A 109      -5.754  -2.183  15.163  1.00 98.12           C  
ATOM   1652  C   TRP A 109      -5.357  -1.089  16.160  1.00 98.12           C  
ATOM   1653  O   TRP A 109      -5.896   0.019  16.120  1.00 98.12           O  
ATOM   1654  CB  TRP A 109      -6.492  -3.318  15.886  1.00 98.12           C  
ATOM   1655  CG  TRP A 109      -7.600  -2.864  16.788  1.00 98.12           C  
ATOM   1656  CD1 TRP A 109      -7.490  -2.586  18.108  1.00 98.12           C  
ATOM   1657  CD2 TRP A 109      -8.999  -2.626  16.459  1.00 98.12           C  
ATOM   1658  CE2 TRP A 109      -9.692  -2.232  17.640  1.00 98.12           C  
ATOM   1659  CE3 TRP A 109      -9.747  -2.692  15.271  1.00 98.12           C  
ATOM   1660  NE1 TRP A 109      -8.716  -2.206  18.611  1.00 98.12           N  
ATOM   1661  CZ2 TRP A 109     -11.066  -1.954  17.646  1.00 98.12           C  
ATOM   1662  CZ3 TRP A 109     -11.125  -2.410  15.261  1.00 98.12           C  
ATOM   1663  CH2 TRP A 109     -11.789  -2.052  16.445  1.00 98.12           C  
ATOM   1664  H   TRP A 109      -4.372  -3.692  14.540  1.00 98.12           H  
ATOM   1665  HA  TRP A 109      -6.437  -1.737  14.440  1.00 98.12           H  
ATOM   1666  HB2 TRP A 109      -5.785  -3.893  16.483  1.00 98.12           H  
ATOM   1667  HB3 TRP A 109      -6.911  -3.996  15.142  1.00 98.12           H  
ATOM   1668  HD1 TRP A 109      -6.588  -2.675  18.695  1.00 98.12           H  
ATOM   1669  HE1 TRP A 109      -8.857  -1.991  19.588  1.00 98.12           H  
ATOM   1670  HE3 TRP A 109      -9.231  -2.954  14.360  1.00 98.12           H  
ATOM   1671  HZ2 TRP A 109     -11.555  -1.674  18.568  1.00 98.12           H  
ATOM   1672  HZ3 TRP A 109     -11.684  -2.452  14.338  1.00 98.12           H  
ATOM   1673  HH2 TRP A 109     -12.848  -1.843  16.423  1.00 98.12           H  
ATOM   1674  N   GLN A 110      -4.375  -1.362  17.021  1.00 97.56           N  
ATOM   1675  CA  GLN A 110      -3.902  -0.404  18.024  1.00 97.56           C  
ATOM   1676  C   GLN A 110      -3.251   0.828  17.381  1.00 97.56           C  
ATOM   1677  O   GLN A 110      -3.546   1.960  17.773  1.00 97.56           O  
ATOM   1678  CB  GLN A 110      -2.911  -1.106  18.960  1.00 97.56           C  
ATOM   1679  CG  GLN A 110      -3.605  -2.136  19.864  1.00 97.56           C  
ATOM   1680  CD  GLN A 110      -2.625  -2.934  20.716  1.00 97.56           C  
ATOM   1681  NE2 GLN A 110      -3.116  -3.674  21.685  1.00 97.56           N  
ATOM   1682  OE1 GLN A 110      -1.417  -2.913  20.545  1.00 97.56           O  
ATOM   1683  H   GLN A 110      -3.961  -2.283  16.998  1.00 97.56           H  
ATOM   1684  HA  GLN A 110      -4.751  -0.054  18.611  1.00 97.56           H  
ATOM   1685  HB2 GLN A 110      -2.142  -1.598  18.364  1.00 97.56           H  
ATOM   1686  HB3 GLN A 110      -2.430  -0.361  19.595  1.00 97.56           H  
ATOM   1687  HG2 GLN A 110      -4.303  -1.618  20.522  1.00 97.56           H  
ATOM   1688  HG3 GLN A 110      -4.176  -2.844  19.262  1.00 97.56           H  
ATOM   1689 HE21 GLN A 110      -2.450  -4.223  22.209  1.00 97.56           H  
ATOM   1690 HE22 GLN A 110      -4.114  -3.736  21.828  1.00 97.56           H  
ATOM   1691  N   GLN A 111      -2.403   0.626  16.368  1.00 97.56           N  
ATOM   1692  CA  GLN A 111      -1.719   1.713  15.660  1.00 97.56           C  
ATOM   1693  C   GLN A 111      -2.708   2.649  14.951  1.00 97.56           C  
ATOM   1694  O   GLN A 111      -2.618   3.868  15.103  1.00 97.56           O  
ATOM   1695  CB  GLN A 111      -0.721   1.124  14.651  1.00 97.56           C  
ATOM   1696  CG  GLN A 111       0.522   0.507  15.316  1.00 97.56           C  
ATOM   1697  CD  GLN A 111       1.442  -0.193  14.315  1.00 97.56           C  
ATOM   1698  NE2 GLN A 111       2.665  -0.496  14.690  1.00 97.56           N  
ATOM   1699  OE1 GLN A 111       1.095  -0.476  13.180  1.00 97.56           O  
ATOM   1700  H   GLN A 111      -2.208  -0.326  16.093  1.00 97.56           H  
ATOM   1701  HA  GLN A 111      -1.170   2.317  16.383  1.00 97.56           H  
ATOM   1702  HB2 GLN A 111      -1.231   0.371  14.051  1.00 97.56           H  
ATOM   1703  HB3 GLN A 111      -0.386   1.918  13.983  1.00 97.56           H  
ATOM   1704  HG2 GLN A 111       0.226  -0.219  16.073  1.00 97.56           H  
ATOM   1705  HG3 GLN A 111       1.084   1.298  15.812  1.00 97.56           H  
ATOM   1706 HE21 GLN A 111       3.212  -1.031  14.030  1.00 97.56           H  
ATOM   1707 HE22 GLN A 111       2.974  -0.351  15.640  1.00 97.56           H  
ATOM   1708  N   LEU A 112      -3.683   2.104  14.218  1.00 98.38           N  
ATOM   1709  CA  LEU A 112      -4.679   2.892  13.486  1.00 98.38           C  
ATOM   1710  C   LEU A 112      -5.620   3.641  14.440  1.00 98.38           C  
ATOM   1711  O   LEU A 112      -5.905   4.822  14.223  1.00 98.38           O  
ATOM   1712  CB  LEU A 112      -5.466   1.968  12.541  1.00 98.38           C  
ATOM   1713  CG  LEU A 112      -4.639   1.372  11.385  1.00 98.38           C  
ATOM   1714  CD1 LEU A 112      -5.418   0.227  10.742  1.00 98.38           C  
ATOM   1715  CD2 LEU A 112      -4.337   2.413  10.309  1.00 98.38           C  
ATOM   1716  H   LEU A 112      -3.727   1.097  14.144  1.00 98.38           H  
ATOM   1717  HA  LEU A 112      -4.166   3.650  12.895  1.00 98.38           H  
ATOM   1718  HB2 LEU A 112      -6.291   2.536  12.109  1.00 98.38           H  
ATOM   1719  HB3 LEU A 112      -5.896   1.158  13.131  1.00 98.38           H  
ATOM   1720  HG  LEU A 112      -3.690   0.983  11.754  1.00 98.38           H  
ATOM   1721 HD11 LEU A 112      -5.538  -0.574  11.470  1.00 98.38           H  
ATOM   1722 HD12 LEU A 112      -4.870  -0.165   9.885  1.00 98.38           H  
ATOM   1723 HD13 LEU A 112      -6.401   0.574  10.423  1.00 98.38           H  
ATOM   1724 HD21 LEU A 112      -3.770   3.241  10.736  1.00 98.38           H  
ATOM   1725 HD22 LEU A 112      -5.270   2.784   9.885  1.00 98.38           H  
ATOM   1726 HD23 LEU A 112      -3.746   1.957   9.514  1.00 98.38           H  
ATOM   1727  N   ASN A 113      -6.047   3.005  15.538  1.00 98.31           N  
ATOM   1728  CA  ASN A 113      -6.845   3.679  16.563  1.00 98.31           C  
ATOM   1729  C   ASN A 113      -6.066   4.837  17.211  1.00 98.31           C  
ATOM   1730  O   ASN A 113      -6.615   5.932  17.347  1.00 98.31           O  
ATOM   1731  CB  ASN A 113      -7.355   2.662  17.595  1.00 98.31           C  
ATOM   1732  CG  ASN A 113      -8.620   1.974  17.112  1.00 98.31           C  
ATOM   1733  ND2 ASN A 113      -8.550   0.738  16.690  1.00 98.31           N  
ATOM   1734  OD1 ASN A 113      -9.681   2.568  17.092  1.00 98.31           O  
ATOM   1735  H   ASN A 113      -5.812   2.031  15.664  1.00 98.31           H  
ATOM   1736  HA  ASN A 113      -7.717   4.124  16.084  1.00 98.31           H  
ATOM   1737  HB2 ASN A 113      -7.618   3.185  18.514  1.00 98.31           H  
ATOM   1738  HB3 ASN A 113      -6.585   1.927  17.831  1.00 98.31           H  
ATOM   1739 HD21 ASN A 113      -7.659   0.264  16.648  1.00 98.31           H  
ATOM   1740 HD22 ASN A 113      -9.409   0.276  16.428  1.00 98.31           H  
ATOM   1741  N   ALA A 114      -4.774   4.657  17.511  1.00 98.06           N  
ATOM   1742  CA  ALA A 114      -3.921   5.726  18.034  1.00 98.06           C  
ATOM   1743  C   ALA A 114      -3.767   6.902  17.049  1.00 98.06           C  
ATOM   1744  O   ALA A 114      -3.863   8.062  17.464  1.00 98.06           O  
ATOM   1745  CB  ALA A 114      -2.560   5.132  18.417  1.00 98.06           C  
ATOM   1746  H   ALA A 114      -4.371   3.738  17.393  1.00 98.06           H  
ATOM   1747  HA  ALA A 114      -4.385   6.121  18.938  1.00 98.06           H  
ATOM   1748  HB1 ALA A 114      -1.932   5.906  18.859  1.00 98.06           H  
ATOM   1749  HB2 ALA A 114      -2.062   4.726  17.537  1.00 98.06           H  
ATOM   1750  HB3 ALA A 114      -2.699   4.333  19.145  1.00 98.06           H  
ATOM   1751  N   VAL A 115      -3.587   6.627  15.750  1.00 98.38           N  
ATOM   1752  CA  VAL A 115      -3.557   7.662  14.697  1.00 98.38           C  
ATOM   1753  C   VAL A 115      -4.870   8.443  14.684  1.00 98.38           C  
ATOM   1754  O   VAL A 115      -4.856   9.672  14.749  1.00 98.38           O  
ATOM   1755  CB  VAL A 115      -3.265   7.049  13.309  1.00 98.38           C  
ATOM   1756  CG1 VAL A 115      -3.466   8.042  12.155  1.00 98.38           C  
ATOM   1757  CG2 VAL A 115      -1.813   6.565  13.228  1.00 98.38           C  
ATOM   1758  H   VAL A 115      -3.472   5.661  15.480  1.00 98.38           H  
ATOM   1759  HA  VAL A 115      -2.764   8.375  14.924  1.00 98.38           H  
ATOM   1760  HB  VAL A 115      -3.927   6.198  13.144  1.00 98.38           H  
ATOM   1761 HG11 VAL A 115      -4.506   8.363  12.090  1.00 98.38           H  
ATOM   1762 HG12 VAL A 115      -3.209   7.561  11.211  1.00 98.38           H  
ATOM   1763 HG13 VAL A 115      -2.826   8.914  12.293  1.00 98.38           H  
ATOM   1764 HG21 VAL A 115      -1.654   6.031  12.292  1.00 98.38           H  
ATOM   1765 HG22 VAL A 115      -1.130   7.412  13.281  1.00 98.38           H  
ATOM   1766 HG23 VAL A 115      -1.585   5.888  14.052  1.00 98.38           H  
ATOM   1767  N   SER A 116      -6.010   7.751  14.665  1.00 98.31           N  
ATOM   1768  CA  SER A 116      -7.319   8.406  14.591  1.00 98.31           C  
ATOM   1769  C   SER A 116      -7.657   9.248  15.833  1.00 98.31           C  
ATOM   1770  O   SER A 116      -8.224  10.342  15.718  1.00 98.31           O  
ATOM   1771  CB  SER A 116      -8.399   7.363  14.328  1.00 98.31           C  
ATOM   1772  OG  SER A 116      -8.719   6.627  15.491  1.00 98.31           O  
ATOM   1773  H   SER A 116      -5.962   6.743  14.607  1.00 98.31           H  
ATOM   1774  HA  SER A 116      -7.307   9.083  13.737  1.00 98.31           H  
ATOM   1775  HB2 SER A 116      -9.285   7.903  13.995  1.00 98.31           H  
ATOM   1776  HB3 SER A 116      -8.083   6.685  13.534  1.00 98.31           H  
ATOM   1777  HG  SER A 116      -7.939   6.193  15.843  1.00 98.31           H  
ATOM   1778  N   PHE A 117      -7.250   8.789  17.021  1.00 97.75           N  
ATOM   1779  CA  PHE A 117      -7.426   9.517  18.275  1.00 97.75           C  
ATOM   1780  C   PHE A 117      -6.558  10.780  18.319  1.00 97.75           C  
ATOM   1781  O   PHE A 117      -7.053  11.871  18.612  1.00 97.75           O  
ATOM   1782  CB  PHE A 117      -7.107   8.582  19.448  1.00 97.75           C  
ATOM   1783  CG  PHE A 117      -7.248   9.255  20.799  1.00 97.75           C  
ATOM   1784  CD1 PHE A 117      -6.105   9.597  21.548  1.00 97.75           C  
ATOM   1785  CD2 PHE A 117      -8.528   9.565  21.294  1.00 97.75           C  
ATOM   1786  CE1 PHE A 117      -6.247  10.227  22.798  1.00 97.75           C  
ATOM   1787  CE2 PHE A 117      -8.667  10.209  22.535  1.00 97.75           C  
ATOM   1788  CZ  PHE A 117      -7.527  10.539  23.289  1.00 97.75           C  
ATOM   1789  H   PHE A 117      -6.850   7.863  17.063  1.00 97.75           H  
ATOM   1790  HA  PHE A 117      -8.467   9.829  18.359  1.00 97.75           H  
ATOM   1791  HB2 PHE A 117      -6.092   8.199  19.339  1.00 97.75           H  
ATOM   1792  HB3 PHE A 117      -7.785   7.728  19.413  1.00 97.75           H  
ATOM   1793  HD1 PHE A 117      -5.121   9.361  21.173  1.00 97.75           H  
ATOM   1794  HD2 PHE A 117      -9.405   9.310  20.719  1.00 97.75           H  
ATOM   1795  HE1 PHE A 117      -5.371  10.459  23.385  1.00 97.75           H  
ATOM   1796  HE2 PHE A 117      -9.651  10.449  22.910  1.00 97.75           H  
ATOM   1797  HZ  PHE A 117      -7.638  11.019  24.250  1.00 97.75           H  
ATOM   1798  N   ASN A 118      -5.276  10.669  17.962  1.00 98.12           N  
ATOM   1799  CA  ASN A 118      -4.367  11.816  17.938  1.00 98.12           C  
ATOM   1800  C   ASN A 118      -4.739  12.828  16.844  1.00 98.12           C  
ATOM   1801  O   ASN A 118      -4.683  14.035  17.083  1.00 98.12           O  
ATOM   1802  CB  ASN A 118      -2.925  11.307  17.813  1.00 98.12           C  
ATOM   1803  CG  ASN A 118      -2.420  10.685  19.102  1.00 98.12           C  
ATOM   1804  ND2 ASN A 118      -1.617   9.654  19.003  1.00 98.12           N  
ATOM   1805  OD1 ASN A 118      -2.726  11.130  20.204  1.00 98.12           O  
ATOM   1806  H   ASN A 118      -4.919   9.759  17.707  1.00 98.12           H  
ATOM   1807  HA  ASN A 118      -4.460  12.354  18.881  1.00 98.12           H  
ATOM   1808  HB2 ASN A 118      -2.262  12.138  17.571  1.00 98.12           H  
ATOM   1809  HB3 ASN A 118      -2.865  10.574  17.008  1.00 98.12           H  
ATOM   1810 HD21 ASN A 118      -1.294   9.230  19.861  1.00 98.12           H  
ATOM   1811 HD22 ASN A 118      -1.444   9.240  18.098  1.00 98.12           H  
ATOM   1812  N   ALA A 119      -5.220  12.367  15.689  1.00 98.56           N  
ATOM   1813  CA  ALA A 119      -5.773  13.245  14.665  1.00 98.56           C  
ATOM   1814  C   ALA A 119      -7.016  13.994  15.172  1.00 98.56           C  
ATOM   1815  O   ALA A 119      -7.114  15.208  15.002  1.00 98.56           O  
ATOM   1816  CB  ALA A 119      -6.059  12.409  13.421  1.00 98.56           C  
ATOM   1817  H   ALA A 119      -5.199  11.374  15.506  1.00 98.56           H  
ATOM   1818  HA  ALA A 119      -5.032  14.000  14.403  1.00 98.56           H  
ATOM   1819  HB1 ALA A 119      -6.448  13.066  12.643  1.00 98.56           H  
ATOM   1820  HB2 ALA A 119      -6.788  11.631  13.645  1.00 98.56           H  
ATOM   1821  HB3 ALA A 119      -5.139  11.947  13.062  1.00 98.56           H  
ATOM   1822  N   SER A 120      -7.916  13.317  15.895  1.00 98.31           N  
ATOM   1823  CA  SER A 120      -9.074  13.968  16.527  1.00 98.31           C  
ATOM   1824  C   SER A 120      -8.654  15.052  17.526  1.00 98.31           C  
ATOM   1825  O   SER A 120      -9.249  16.133  17.544  1.00 98.31           O  
ATOM   1826  CB  SER A 120      -9.980  12.937  17.207  1.00 98.31           C  
ATOM   1827  OG  SER A 120     -10.477  12.040  16.232  1.00 98.31           O  
ATOM   1828  H   SER A 120      -7.799  12.320  16.000  1.00 98.31           H  
ATOM   1829  HA  SER A 120      -9.658  14.461  15.750  1.00 98.31           H  
ATOM   1830  HB2 SER A 120      -9.432  12.388  17.973  1.00 98.31           H  
ATOM   1831  HB3 SER A 120     -10.819  13.451  17.674  1.00 98.31           H  
ATOM   1832  HG  SER A 120      -9.818  11.354  16.097  1.00 98.31           H  
ATOM   1833  N   ARG A 121      -7.593  14.809  18.314  1.00 97.94           N  
ATOM   1834  CA  ARG A 121      -7.012  15.814  19.224  1.00 97.94           C  
ATOM   1835  C   ARG A 121      -6.548  17.048  18.459  1.00 97.94           C  
ATOM   1836  O   ARG A 121      -6.859  18.157  18.881  1.00 97.94           O  
ATOM   1837  CB  ARG A 121      -5.867  15.212  20.057  1.00 97.94           C  
ATOM   1838  CG  ARG A 121      -6.359  14.227  21.129  1.00 97.94           C  
ATOM   1839  CD  ARG A 121      -5.198  13.483  21.807  1.00 97.94           C  
ATOM   1840  NE  ARG A 121      -4.282  14.389  22.532  1.00 97.94           N  
ATOM   1841  CZ  ARG A 121      -2.967  14.266  22.643  1.00 97.94           C  
ATOM   1842  NH1 ARG A 121      -2.299  13.260  22.151  1.00 97.94           N1+
ATOM   1843  NH2 ARG A 121      -2.268  15.188  23.245  1.00 97.94           N  
ATOM   1844  H   ARG A 121      -7.173  13.891  18.267  1.00 97.94           H  
ATOM   1845  HA  ARG A 121      -7.786  16.170  19.904  1.00 97.94           H  
ATOM   1846  HB2 ARG A 121      -5.331  16.021  20.554  1.00 97.94           H  
ATOM   1847  HB3 ARG A 121      -5.158  14.706  19.401  1.00 97.94           H  
ATOM   1848  HG2 ARG A 121      -7.013  13.485  20.670  1.00 97.94           H  
ATOM   1849  HG3 ARG A 121      -6.936  14.766  21.880  1.00 97.94           H  
ATOM   1850  HD2 ARG A 121      -5.623  12.776  22.519  1.00 97.94           H  
ATOM   1851  HD3 ARG A 121      -4.661  12.914  21.048  1.00 97.94           H  
ATOM   1852  HE  ARG A 121      -4.707  15.187  22.982  1.00 97.94           H  
ATOM   1853 HH11 ARG A 121      -1.289  13.274  22.141  1.00 97.94           H  
ATOM   1854 HH12 ARG A 121      -2.756  12.546  21.602  1.00 97.94           H  
ATOM   1855 HH21 ARG A 121      -1.262  15.153  23.162  1.00 97.94           H  
ATOM   1856 HH22 ARG A 121      -2.705  16.012  23.630  1.00 97.94           H  
ATOM   1857  N   VAL A 122      -5.865  16.888  17.327  1.00 97.94           N  
ATOM   1858  CA  VAL A 122      -5.429  18.017  16.483  1.00 97.94           C  
ATOM   1859  C   VAL A 122      -6.614  18.786  15.882  1.00 97.94           C  
ATOM   1860  O   VAL A 122      -6.624  20.018  15.900  1.00 97.94           O  
ATOM   1861  CB  VAL A 122      -4.479  17.519  15.378  1.00 97.94           C  
ATOM   1862  CG1 VAL A 122      -4.206  18.619  14.351  1.00 97.94           C  
ATOM   1863  CG2 VAL A 122      -3.143  17.073  15.984  1.00 97.94           C  
ATOM   1864  H   VAL A 122      -5.637  15.948  17.037  1.00 97.94           H  
ATOM   1865  HA  VAL A 122      -4.880  18.727  17.101  1.00 97.94           H  
ATOM   1866  HB  VAL A 122      -4.924  16.669  14.861  1.00 97.94           H  
ATOM   1867 HG11 VAL A 122      -5.077  18.764  13.711  1.00 97.94           H  
ATOM   1868 HG12 VAL A 122      -3.992  19.556  14.866  1.00 97.94           H  
ATOM   1869 HG13 VAL A 122      -3.364  18.346  13.716  1.00 97.94           H  
ATOM   1870 HG21 VAL A 122      -2.484  16.706  15.197  1.00 97.94           H  
ATOM   1871 HG22 VAL A 122      -2.661  17.912  16.487  1.00 97.94           H  
ATOM   1872 HG23 VAL A 122      -3.297  16.266  16.700  1.00 97.94           H  
ATOM   1873  N   ILE A 123      -7.621  18.071  15.381  1.00 98.25           N  
ATOM   1874  CA  ILE A 123      -8.797  18.642  14.704  1.00 98.25           C  
ATOM   1875  C   ILE A 123      -9.637  19.513  15.645  1.00 98.25           C  
ATOM   1876  O   ILE A 123     -10.160  20.548  15.220  1.00 98.25           O  
ATOM   1877  CB  ILE A 123      -9.622  17.484  14.099  1.00 98.25           C  
ATOM   1878  CG1 ILE A 123      -8.871  16.896  12.882  1.00 98.25           C  
ATOM   1879  CG2 ILE A 123     -11.047  17.915  13.709  1.00 98.25           C  
ATOM   1880  CD1 ILE A 123      -9.369  15.501  12.489  1.00 98.25           C  
ATOM   1881  H   ILE A 123      -7.520  17.066  15.371  1.00 98.25           H  
ATOM   1882  HA  ILE A 123      -8.462  19.285  13.889  1.00 98.25           H  
ATOM   1883  HB  ILE A 123      -9.717  16.706  14.856  1.00 98.25           H  
ATOM   1884 HG12 ILE A 123      -8.960  17.569  12.030  1.00 98.25           H  
ATOM   1885 HG13 ILE A 123      -7.810  16.807  13.112  1.00 98.25           H  
ATOM   1886 HG21 ILE A 123     -11.559  17.104  13.191  1.00 98.25           H  
ATOM   1887 HG22 ILE A 123     -11.003  18.786  13.056  1.00 98.25           H  
ATOM   1888 HG23 ILE A 123     -11.631  18.162  14.595  1.00 98.25           H  
ATOM   1889 HD11 ILE A 123      -8.678  15.059  11.772  1.00 98.25           H  
ATOM   1890 HD12 ILE A 123     -10.358  15.562  12.034  1.00 98.25           H  
ATOM   1891 HD13 ILE A 123      -9.409  14.855  13.366  1.00 98.25           H  
ATOM   1892  N   SER A 124      -9.742  19.121  16.921  1.00 97.06           N  
ATOM   1893  CA  SER A 124     -10.576  19.787  17.929  1.00 97.06           C  
ATOM   1894  C   SER A 124     -10.525  21.322  17.842  1.00 97.06           C  
ATOM   1895  O   SER A 124      -9.438  21.903  17.736  1.00 97.06           O  
ATOM   1896  CB  SER A 124     -10.108  19.398  19.324  1.00 97.06           C  
ATOM   1897  OG  SER A 124     -10.896  20.037  20.318  1.00 97.06           O  
ATOM   1898  H   SER A 124      -9.296  18.251  17.172  1.00 97.06           H  
ATOM   1899  HA  SER A 124     -11.595  19.422  17.804  1.00 97.06           H  
ATOM   1900  HB2 SER A 124     -10.153  18.315  19.445  1.00 97.06           H  
ATOM   1901  HB3 SER A 124      -9.076  19.732  19.423  1.00 97.06           H  
ATOM   1902  HG  SER A 124     -11.559  19.417  20.631  1.00 97.06           H  
ATOM   1903  N   PRO A 125     -11.669  22.026  17.941  1.00 95.25           N  
ATOM   1904  CA  PRO A 125     -11.702  23.489  17.972  1.00 95.25           C  
ATOM   1905  C   PRO A 125     -10.856  24.108  19.092  1.00 95.25           C  
ATOM   1906  O   PRO A 125     -10.397  25.237  18.946  1.00 95.25           O  
ATOM   1907  CB  PRO A 125     -13.179  23.854  18.142  1.00 95.25           C  
ATOM   1908  CG  PRO A 125     -13.914  22.663  17.533  1.00 95.25           C  
ATOM   1909  CD  PRO A 125     -13.021  21.487  17.911  1.00 95.25           C  
ATOM   1910  HA  PRO A 125     -11.350  23.869  17.013  1.00 95.25           H  
ATOM   1911  HB2 PRO A 125     -13.431  23.926  19.200  1.00 95.25           H  
ATOM   1912  HB3 PRO A 125     -13.425  24.785  17.630  1.00 95.25           H  
ATOM   1913  HG2 PRO A 125     -14.920  22.554  17.938  1.00 95.25           H  
ATOM   1914  HG3 PRO A 125     -13.945  22.766  16.448  1.00 95.25           H  
ATOM   1915  HD2 PRO A 125     -13.130  20.701  17.165  1.00 95.25           H  
ATOM   1916  HD3 PRO A 125     -13.292  21.116  18.900  1.00 95.25           H  
ATOM   1917  N   LYS A 126     -10.614  23.365  20.181  1.00 95.31           N  
ATOM   1918  CA  LYS A 126      -9.768  23.789  21.306  1.00 95.31           C  
ATOM   1919  C   LYS A 126      -8.273  23.791  20.968  1.00 95.31           C  
ATOM   1920  O   LYS A 126      -7.493  24.436  21.659  1.00 95.31           O  
ATOM   1921  CB  LYS A 126     -10.028  22.868  22.506  1.00 95.31           C  
ATOM   1922  CG  LYS A 126     -11.483  22.916  23.005  1.00 95.31           C  
ATOM   1923  CD  LYS A 126     -11.629  21.926  24.160  1.00 95.31           C  
ATOM   1924  CE  LYS A 126     -13.018  21.927  24.800  1.00 95.31           C  
ATOM   1925  NZ  LYS A 126     -13.094  20.843  25.804  1.00 95.31           N1+
ATOM   1926  H   LYS A 126     -11.002  22.433  20.212  1.00 95.31           H  
ATOM   1927  HA  LYS A 126     -10.016  24.814  21.583  1.00 95.31           H  
ATOM   1928  HB2 LYS A 126      -9.372  23.170  23.322  1.00 95.31           H  
ATOM   1929  HB3 LYS A 126      -9.772  21.845  22.230  1.00 95.31           H  
ATOM   1930  HG2 LYS A 126     -11.718  23.923  23.349  1.00 95.31           H  
ATOM   1931  HG3 LYS A 126     -12.171  22.634  22.208  1.00 95.31           H  
ATOM   1932  HD2 LYS A 126     -10.897  22.185  24.924  1.00 95.31           H  
ATOM   1933  HD3 LYS A 126     -11.414  20.925  23.788  1.00 95.31           H  
ATOM   1934  HE2 LYS A 126     -13.775  21.756  24.034  1.00 95.31           H  
ATOM   1935  HE3 LYS A 126     -13.193  22.896  25.269  1.00 95.31           H  
ATOM   1936  HZ1 LYS A 126     -13.872  20.945  26.440  1.00 95.31           H  
ATOM   1937  HZ2 LYS A 126     -13.273  19.980  25.311  1.00 95.31           H  
ATOM   1938  HZ3 LYS A 126     -12.218  20.710  26.288  1.00 95.31           H  
ATOM   1939  N   SER A 127      -7.870  23.064  19.927  1.00 96.31           N  
ATOM   1940  CA  SER A 127      -6.475  22.954  19.508  1.00 96.31           C  
ATOM   1941  C   SER A 127      -6.030  24.164  18.699  1.00 96.31           C  
ATOM   1942  O   SER A 127      -6.705  24.589  17.753  1.00 96.31           O  
ATOM   1943  CB  SER A 127      -6.245  21.660  18.734  1.00 96.31           C  
ATOM   1944  OG  SER A 127      -6.505  20.599  19.628  1.00 96.31           O  
ATOM   1945  H   SER A 127      -8.563  22.565  19.387  1.00 96.31           H  
ATOM   1946  HA  SER A 127      -5.859  22.909  20.406  1.00 96.31           H  
ATOM   1947  HB2 SER A 127      -5.211  21.610  18.391  1.00 96.31           H  
ATOM   1948  HB3 SER A 127      -6.917  21.612  17.877  1.00 96.31           H  
ATOM   1949  HG  SER A 127      -6.645  19.787  19.136  1.00 96.31           H  
ATOM   1950  N   VAL A 128      -4.862  24.679  19.070  1.00 94.81           N  
ATOM   1951  CA  VAL A 128      -4.218  25.884  18.545  1.00 94.81           C  
ATOM   1952  C   VAL A 128      -2.795  25.560  18.090  1.00 94.81           C  
ATOM   1953  O   VAL A 128      -2.242  24.515  18.427  1.00 94.81           O  
ATOM   1954  CB  VAL A 128      -4.217  27.016  19.597  1.00 94.81           C  
ATOM   1955  CG1 VAL A 128      -5.642  27.411  20.004  1.00 94.81           C  
ATOM   1956  CG2 VAL A 128      -3.422  26.667  20.861  1.00 94.81           C  
ATOM   1957  H   VAL A 128      -4.346  24.178  19.779  1.00 94.81           H  
ATOM   1958  HA  VAL A 128      -4.771  26.233  17.673  1.00 94.81           H  
ATOM   1959  HB  VAL A 128      -3.756  27.893  19.144  1.00 94.81           H  
ATOM   1960 HG11 VAL A 128      -5.611  28.291  20.646  1.00 94.81           H  
ATOM   1961 HG12 VAL A 128      -6.121  26.598  20.549  1.00 94.81           H  
ATOM   1962 HG13 VAL A 128      -6.233  27.639  19.117  1.00 94.81           H  
ATOM   1963 HG21 VAL A 128      -3.439  27.506  21.557  1.00 94.81           H  
ATOM   1964 HG22 VAL A 128      -3.854  25.798  21.356  1.00 94.81           H  
ATOM   1965 HG23 VAL A 128      -2.383  26.454  20.609  1.00 94.81           H  
ATOM   1966  N   ASN A 129      -2.176  26.461  17.329  1.00 93.06           N  
ATOM   1967  CA  ASN A 129      -0.784  26.309  16.923  1.00 93.06           C  
ATOM   1968  C   ASN A 129       0.036  27.530  17.342  1.00 93.06           C  
ATOM   1969  O   ASN A 129       0.005  28.570  16.685  1.00 93.06           O  
ATOM   1970  CB  ASN A 129      -0.720  26.030  15.417  1.00 93.06           C  
ATOM   1971  CG  ASN A 129       0.635  25.489  15.039  1.00 93.06           C  
ATOM   1972  ND2 ASN A 129       1.178  25.940  13.942  1.00 93.06           N  
ATOM   1973  OD1 ASN A 129       1.178  24.646  15.727  1.00 93.06           O  
ATOM   1974  H   ASN A 129      -2.653  27.317  17.083  1.00 93.06           H  
ATOM   1975  HA  ASN A 129      -0.349  25.452  17.438  1.00 93.06           H  
ATOM   1976  HB2 ASN A 129      -0.942  26.934  14.851  1.00 93.06           H  
ATOM   1977  HB3 ASN A 129      -1.436  25.254  15.145  1.00 93.06           H  
ATOM   1978 HD21 ASN A 129       2.153  25.728  13.788  1.00 93.06           H  
ATOM   1979 HD22 ASN A 129       0.718  26.638  13.375  1.00 93.06           H  
ATOM   1980  N   THR A 130       0.745  27.407  18.460  1.00 86.44           N  
ATOM   1981  CA  THR A 130       1.548  28.500  19.037  1.00 86.44           C  
ATOM   1982  C   THR A 130       2.912  28.683  18.360  1.00 86.44           C  
ATOM   1983  O   THR A 130       3.502  29.756  18.472  1.00 86.44           O  
ATOM   1984  CB  THR A 130       1.734  28.303  20.549  1.00 86.44           C  
ATOM   1985  CG2 THR A 130       0.419  28.424  21.321  1.00 86.44           C  
ATOM   1986  OG1 THR A 130       2.277  27.034  20.828  1.00 86.44           O  
ATOM   1987  H   THR A 130       0.698  26.531  18.961  1.00 86.44           H  
ATOM   1988  HA  THR A 130       1.014  29.439  18.894  1.00 86.44           H  
ATOM   1989  HB  THR A 130       2.418  29.066  20.922  1.00 86.44           H  
ATOM   1990  HG1 THR A 130       1.597  26.371  20.690  1.00 86.44           H  
ATOM   1991 HG21 THR A 130      -0.291  27.661  21.001  1.00 86.44           H  
ATOM   1992 HG22 THR A 130       0.614  28.299  22.386  1.00 86.44           H  
ATOM   1993 HG23 THR A 130      -0.015  29.410  21.157  1.00 86.44           H  
ATOM   1994  N   SER A 131       3.391  27.676  17.625  1.00 80.44           N  
ATOM   1995  CA  SER A 131       4.693  27.633  16.940  1.00 80.44           C  
ATOM   1996  C   SER A 131       4.723  28.350  15.578  1.00 80.44           C  
ATOM   1997  O   SER A 131       5.800  28.589  15.033  1.00 80.44           O  
ATOM   1998  CB  SER A 131       5.104  26.158  16.791  1.00 80.44           C  
ATOM   1999  OG  SER A 131       4.022  25.432  16.239  1.00 80.44           O  
ATOM   2000  H   SER A 131       2.859  26.819  17.570  1.00 80.44           H  
ATOM   2001  HA  SER A 131       5.437  28.123  17.568  1.00 80.44           H  
ATOM   2002  HB2 SER A 131       5.337  25.749  17.774  1.00 80.44           H  
ATOM   2003  HB3 SER A 131       5.981  26.071  16.149  1.00 80.44           H  
ATOM   2004  HG  SER A 131       4.050  24.515  16.523  1.00 80.44           H  
ATOM   2005  N   GLY A 132       3.564  28.763  15.049  1.00 78.62           N  
ATOM   2006  CA  GLY A 132       3.433  29.308  13.693  1.00 78.62           C  
ATOM   2007  C   GLY A 132       3.214  28.217  12.638  1.00 78.62           C  
ATOM   2008  O   GLY A 132       3.444  27.040  12.878  1.00 78.62           O  
ATOM   2009  H   GLY A 132       2.724  28.509  15.547  1.00 78.62           H  
ATOM   2010  HA2 GLY A 132       4.328  29.869  13.427  1.00 78.62           H  
ATOM   2011  HA3 GLY A 132       2.582  29.989  13.672  1.00 78.62           H  
ATOM   2012  N   GLY A 133       2.696  28.602  11.471  1.00 81.38           N  
ATOM   2013  CA  GLY A 133       2.191  27.678  10.447  1.00 81.38           C  
ATOM   2014  C   GLY A 133       0.692  27.859  10.222  1.00 81.38           C  
ATOM   2015  O   GLY A 133      -0.014  28.394  11.079  1.00 81.38           O  
ATOM   2016  H   GLY A 133       2.474  29.580  11.354  1.00 81.38           H  
ATOM   2017  HA2 GLY A 133       2.371  26.641  10.730  1.00 81.38           H  
ATOM   2018  HA3 GLY A 133       2.714  27.866   9.509  1.00 81.38           H  
ATOM   2019  N   ASP A 134       0.206  27.450   9.053  1.00 92.81           N  
ATOM   2020  CA  ASP A 134      -1.212  27.570   8.724  1.00 92.81           C  
ATOM   2021  C   ASP A 134      -2.025  26.505   9.469  1.00 92.81           C  
ATOM   2022  O   ASP A 134      -2.058  25.337   9.081  1.00 92.81           O  
ATOM   2023  CB  ASP A 134      -1.422  27.514   7.209  1.00 92.81           C  
ATOM   2024  CG  ASP A 134      -2.908  27.595   6.840  1.00 92.81           C  
ATOM   2025  OD1 ASP A 134      -3.743  27.937   7.714  1.00 92.81           O  
ATOM   2026  OD2 ASP A 134      -3.219  27.246   5.690  1.00 92.81           O1-
ATOM   2027  H   ASP A 134       0.806  26.984   8.387  1.00 92.81           H  
ATOM   2028  HA  ASP A 134      -1.569  28.547   9.051  1.00 92.81           H  
ATOM   2029  HB2 ASP A 134      -1.002  26.586   6.820  1.00 92.81           H  
ATOM   2030  HB3 ASP A 134      -0.896  28.349   6.746  1.00 92.81           H  
ATOM   2031  N   LEU A 135      -2.683  26.925  10.554  1.00 95.94           N  
ATOM   2032  CA  LEU A 135      -3.536  26.064  11.371  1.00 95.94           C  
ATOM   2033  C   LEU A 135      -4.631  25.379  10.539  1.00 95.94           C  
ATOM   2034  O   LEU A 135      -4.986  24.245  10.852  1.00 95.94           O  
ATOM   2035  CB  LEU A 135      -4.145  26.905  12.511  1.00 95.94           C  
ATOM   2036  CG  LEU A 135      -5.055  26.120  13.483  1.00 95.94           C  
ATOM   2037  CD1 LEU A 135      -4.295  25.033  14.242  1.00 95.94           C  
ATOM   2038  CD2 LEU A 135      -5.642  27.070  14.527  1.00 95.94           C  
ATOM   2039  H   LEU A 135      -2.574  27.894  10.818  1.00 95.94           H  
ATOM   2040  HA  LEU A 135      -2.911  25.278  11.797  1.00 95.94           H  
ATOM   2041  HB2 LEU A 135      -3.334  27.358  13.081  1.00 95.94           H  
ATOM   2042  HB3 LEU A 135      -4.734  27.707  12.066  1.00 95.94           H  
ATOM   2043  HG  LEU A 135      -5.883  25.665  12.940  1.00 95.94           H  
ATOM   2044 HD11 LEU A 135      -3.488  25.495  14.810  1.00 95.94           H  
ATOM   2045 HD12 LEU A 135      -4.954  24.523  14.945  1.00 95.94           H  
ATOM   2046 HD13 LEU A 135      -3.893  24.296  13.546  1.00 95.94           H  
ATOM   2047 HD21 LEU A 135      -6.280  26.518  15.217  1.00 95.94           H  
ATOM   2048 HD22 LEU A 135      -4.842  27.555  15.086  1.00 95.94           H  
ATOM   2049 HD23 LEU A 135      -6.242  27.831  14.028  1.00 95.94           H  
ATOM   2050  N   THR A 136      -5.141  26.034   9.493  1.00 97.12           N  
ATOM   2051  CA  THR A 136      -6.190  25.483   8.622  1.00 97.12           C  
ATOM   2052  C   THR A 136      -5.643  24.293   7.843  1.00 97.12           C  
ATOM   2053  O   THR A 136      -6.136  23.177   8.003  1.00 97.12           O  
ATOM   2054  CB  THR A 136      -6.735  26.545   7.654  1.00 97.12           C  
ATOM   2055  CG2 THR A 136      -8.030  26.098   6.988  1.00 97.12           C  
ATOM   2056  OG1 THR A 136      -6.981  27.750   8.348  1.00 97.12           O  
ATOM   2057  H   THR A 136      -4.714  26.902   9.202  1.00 97.12           H  
ATOM   2058  HA  THR A 136      -7.017  25.128   9.236  1.00 97.12           H  
ATOM   2059  HB  THR A 136      -5.997  26.747   6.878  1.00 97.12           H  
ATOM   2060  HG1 THR A 136      -6.218  28.294   8.137  1.00 97.12           H  
ATOM   2061 HG21 THR A 136      -8.382  26.873   6.308  1.00 97.12           H  
ATOM   2062 HG22 THR A 136      -8.797  25.901   7.737  1.00 97.12           H  
ATOM   2063 HG23 THR A 136      -7.858  25.189   6.411  1.00 97.12           H  
ATOM   2064  N   THR A 137      -4.541  24.493   7.112  1.00 97.38           N  
ATOM   2065  CA  THR A 137      -3.845  23.418   6.389  1.00 97.38           C  
ATOM   2066  C   THR A 137      -3.397  22.290   7.330  1.00 97.38           C  
ATOM   2067  O   THR A 137      -3.543  21.113   7.005  1.00 97.38           O  
ATOM   2068  CB  THR A 137      -2.628  23.974   5.631  1.00 97.38           C  
ATOM   2069  CG2 THR A 137      -1.862  22.880   4.887  1.00 97.38           C  
ATOM   2070  OG1 THR A 137      -3.008  24.884   4.632  1.00 97.38           O  
ATOM   2071  H   THR A 137      -4.216  25.440   6.978  1.00 97.38           H  
ATOM   2072  HA  THR A 137      -4.528  22.992   5.654  1.00 97.38           H  
ATOM   2073  HB  THR A 137      -1.952  24.469   6.330  1.00 97.38           H  
ATOM   2074  HG1 THR A 137      -3.166  25.755   5.004  1.00 97.38           H  
ATOM   2075 HG21 THR A 137      -2.560  22.297   4.286  1.00 97.38           H  
ATOM   2076 HG22 THR A 137      -1.354  22.229   5.599  1.00 97.38           H  
ATOM   2077 HG23 THR A 137      -1.118  23.334   4.234  1.00 97.38           H  
ATOM   2078  N   LEU A 138      -2.880  22.608   8.523  1.00 97.62           N  
ATOM   2079  CA  LEU A 138      -2.450  21.594   9.497  1.00 97.62           C  
ATOM   2080  C   LEU A 138      -3.623  20.744  10.009  1.00 97.62           C  
ATOM   2081  O   LEU A 138      -3.501  19.522  10.117  1.00 97.62           O  
ATOM   2082  CB  LEU A 138      -1.738  22.273  10.676  1.00 97.62           C  
ATOM   2083  CG  LEU A 138      -0.343  22.839  10.358  1.00 97.62           C  
ATOM   2084  CD1 LEU A 138       0.127  23.736  11.506  1.00 97.62           C  
ATOM   2085  CD2 LEU A 138       0.686  21.724  10.166  1.00 97.62           C  
ATOM   2086  H   LEU A 138      -2.757  23.586   8.745  1.00 97.62           H  
ATOM   2087  HA  LEU A 138      -1.761  20.905   9.009  1.00 97.62           H  
ATOM   2088  HB2 LEU A 138      -1.626  21.528  11.463  1.00 97.62           H  
ATOM   2089  HB3 LEU A 138      -2.377  23.071  11.054  1.00 97.62           H  
ATOM   2090  HG  LEU A 138      -0.377  23.435   9.446  1.00 97.62           H  
ATOM   2091 HD11 LEU A 138       1.100  24.161  11.262  1.00 97.62           H  
ATOM   2092 HD12 LEU A 138       0.212  23.161  12.428  1.00 97.62           H  
ATOM   2093 HD13 LEU A 138      -0.581  24.553  11.645  1.00 97.62           H  
ATOM   2094 HD21 LEU A 138       1.677  22.155  10.024  1.00 97.62           H  
ATOM   2095 HD22 LEU A 138       0.440  21.136   9.282  1.00 97.62           H  
ATOM   2096 HD23 LEU A 138       0.697  21.065  11.034  1.00 97.62           H  
ATOM   2097  N   LYS A 139      -4.778  21.360  10.289  1.00 98.31           N  
ATOM   2098  CA  LYS A 139      -5.991  20.613  10.644  1.00 98.31           C  
ATOM   2099  C   LYS A 139      -6.500  19.784   9.467  1.00 98.31           C  
ATOM   2100  O   LYS A 139      -6.898  18.644   9.685  1.00 98.31           O  
ATOM   2101  CB  LYS A 139      -7.078  21.551  11.185  1.00 98.31           C  
ATOM   2102  CG  LYS A 139      -6.747  22.006  12.613  1.00 98.31           C  
ATOM   2103  CD  LYS A 139      -7.924  22.752  13.249  1.00 98.31           C  
ATOM   2104  CE  LYS A 139      -7.519  23.164  14.668  1.00 98.31           C  
ATOM   2105  NZ  LYS A 139      -8.680  23.496  15.520  1.00 98.31           N1+
ATOM   2106  H   LYS A 139      -4.837  22.362  10.173  1.00 98.31           H  
ATOM   2107  HA  LYS A 139      -5.743  19.888  11.418  1.00 98.31           H  
ATOM   2108  HB2 LYS A 139      -8.023  21.007  11.207  1.00 98.31           H  
ATOM   2109  HB3 LYS A 139      -7.193  22.415  10.529  1.00 98.31           H  
ATOM   2110  HG2 LYS A 139      -5.864  22.646  12.608  1.00 98.31           H  
ATOM   2111  HG3 LYS A 139      -6.528  21.128  13.220  1.00 98.31           H  
ATOM   2112  HD2 LYS A 139      -8.173  23.632  12.657  1.00 98.31           H  
ATOM   2113  HD3 LYS A 139      -8.783  22.082  13.286  1.00 98.31           H  
ATOM   2114  HE2 LYS A 139      -6.845  24.018  14.600  1.00 98.31           H  
ATOM   2115  HE3 LYS A 139      -6.975  22.337  15.123  1.00 98.31           H  
ATOM   2116  HZ1 LYS A 139      -8.355  23.827  16.417  1.00 98.31           H  
ATOM   2117  HZ2 LYS A 139      -9.275  24.190  15.088  1.00 98.31           H  
ATOM   2118  HZ3 LYS A 139      -9.208  22.655  15.704  1.00 98.31           H  
ATOM   2119  N   ALA A 140      -6.417  20.286   8.237  1.00 98.75           N  
ATOM   2120  CA  ALA A 140      -6.769  19.534   7.032  1.00 98.75           C  
ATOM   2121  C   ALA A 140      -5.893  18.278   6.842  1.00 98.75           C  
ATOM   2122  O   ALA A 140      -6.407  17.211   6.504  1.00 98.75           O  
ATOM   2123  CB  ALA A 140      -6.679  20.487   5.839  1.00 98.75           C  
ATOM   2124  H   ALA A 140      -6.137  21.250   8.125  1.00 98.75           H  
ATOM   2125  HA  ALA A 140      -7.805  19.206   7.118  1.00 98.75           H  
ATOM   2126  HB1 ALA A 140      -5.642  20.721   5.603  1.00 98.75           H  
ATOM   2127  HB2 ALA A 140      -7.200  21.413   6.084  1.00 98.75           H  
ATOM   2128  HB3 ALA A 140      -7.148  20.038   4.963  1.00 98.75           H  
ATOM   2129  N   GLN A 141      -4.592  18.356   7.155  1.00 98.50           N  
ATOM   2130  CA  GLN A 141      -3.710  17.179   7.188  1.00 98.50           C  
ATOM   2131  C   GLN A 141      -4.156  16.168   8.250  1.00 98.50           C  
ATOM   2132  O   GLN A 141      -4.211  14.971   7.975  1.00 98.50           O  
ATOM   2133  CB  GLN A 141      -2.251  17.589   7.441  1.00 98.50           C  
ATOM   2134  CG  GLN A 141      -1.629  18.338   6.255  1.00 98.50           C  
ATOM   2135  CD  GLN A 141      -0.202  18.794   6.536  1.00 98.50           C  
ATOM   2136  NE2 GLN A 141       0.240  19.873   5.931  1.00 98.50           N  
ATOM   2137  OE1 GLN A 141       0.553  18.188   7.278  1.00 98.50           O  
ATOM   2138  H   GLN A 141      -4.205  19.266   7.360  1.00 98.50           H  
ATOM   2139  HA  GLN A 141      -3.762  16.664   6.229  1.00 98.50           H  
ATOM   2140  HB2 GLN A 141      -1.665  16.688   7.619  1.00 98.50           H  
ATOM   2141  HB3 GLN A 141      -2.192  18.213   8.333  1.00 98.50           H  
ATOM   2142  HG2 GLN A 141      -1.615  17.687   5.382  1.00 98.50           H  
ATOM   2143  HG3 GLN A 141      -2.234  19.212   6.014  1.00 98.50           H  
ATOM   2144 HE21 GLN A 141      -0.347  20.353   5.264  1.00 98.50           H  
ATOM   2145 HE22 GLN A 141       1.212  20.103   6.080  1.00 98.50           H  
ATOM   2146  N   ALA A 142      -4.531  16.632   9.446  1.00 98.69           N  
ATOM   2147  CA  ALA A 142      -5.070  15.752  10.480  1.00 98.69           C  
ATOM   2148  C   ALA A 142      -6.404  15.105  10.065  1.00 98.69           C  
ATOM   2149  O   ALA A 142      -6.587  13.913  10.310  1.00 98.69           O  
ATOM   2150  CB  ALA A 142      -5.178  16.527  11.792  1.00 98.69           C  
ATOM   2151  H   ALA A 142      -4.456  17.622   9.632  1.00 98.69           H  
ATOM   2152  HA  ALA A 142      -4.362  14.937  10.636  1.00 98.69           H  
ATOM   2153  HB1 ALA A 142      -5.873  17.360  11.685  1.00 98.69           H  
ATOM   2154  HB2 ALA A 142      -5.535  15.862  12.578  1.00 98.69           H  
ATOM   2155  HB3 ALA A 142      -4.193  16.906  12.063  1.00 98.69           H  
ATOM   2156  N   HIS A 143      -7.299  15.834   9.387  1.00 98.88           N  
ATOM   2157  CA  HIS A 143      -8.517  15.264   8.797  1.00 98.88           C  
ATOM   2158  C   HIS A 143      -8.186  14.151   7.798  1.00 98.88           C  
ATOM   2159  O   HIS A 143      -8.734  13.056   7.910  1.00 98.88           O  
ATOM   2160  CB  HIS A 143      -9.367  16.359   8.137  1.00 98.88           C  
ATOM   2161  CG  HIS A 143     -10.213  17.130   9.114  1.00 98.88           C  
ATOM   2162  CD2 HIS A 143     -10.033  18.415   9.544  1.00 98.88           C  
ATOM   2163  ND1 HIS A 143     -11.376  16.681   9.688  1.00 98.88           N  
ATOM   2164  CE1 HIS A 143     -11.880  17.660  10.446  1.00 98.88           C  
ATOM   2165  NE2 HIS A 143     -11.086  18.740  10.408  1.00 98.88           N  
ATOM   2166  H   HIS A 143      -7.118  16.819   9.255  1.00 98.88           H  
ATOM   2167  HA  HIS A 143      -9.116  14.802   9.581  1.00 98.88           H  
ATOM   2168  HB2 HIS A 143      -8.737  17.046   7.573  1.00 98.88           H  
ATOM   2169  HB3 HIS A 143     -10.048  15.886   7.429  1.00 98.88           H  
ATOM   2170  HD1 HIS A 143     -11.825  15.790   9.531  1.00 98.88           H  
ATOM   2171  HD2 HIS A 143      -9.246  19.085   9.230  1.00 98.88           H  
ATOM   2172  HE1 HIS A 143     -12.810  17.599  10.990  1.00 98.88           H  
ATOM   2173  N   PHE A 144      -7.230  14.368   6.890  1.00 98.94           N  
ATOM   2174  CA  PHE A 144      -6.781  13.316   5.976  1.00 98.94           C  
ATOM   2175  C   PHE A 144      -6.234  12.089   6.721  1.00 98.94           C  
ATOM   2176  O   PHE A 144      -6.617  10.966   6.403  1.00 98.94           O  
ATOM   2177  CB  PHE A 144      -5.738  13.874   5.005  1.00 98.94           C  
ATOM   2178  CG  PHE A 144      -5.134  12.805   4.117  1.00 98.94           C  
ATOM   2179  CD1 PHE A 144      -3.996  12.096   4.547  1.00 98.94           C  
ATOM   2180  CD2 PHE A 144      -5.728  12.487   2.882  1.00 98.94           C  
ATOM   2181  CE1 PHE A 144      -3.421  11.112   3.726  1.00 98.94           C  
ATOM   2182  CE2 PHE A 144      -5.160  11.492   2.068  1.00 98.94           C  
ATOM   2183  CZ  PHE A 144      -3.992  10.825   2.479  1.00 98.94           C  
ATOM   2184  H   PHE A 144      -6.821  15.289   6.819  1.00 98.94           H  
ATOM   2185  HA  PHE A 144      -7.636  12.976   5.393  1.00 98.94           H  
ATOM   2186  HB2 PHE A 144      -6.212  14.632   4.382  1.00 98.94           H  
ATOM   2187  HB3 PHE A 144      -4.936  14.358   5.562  1.00 98.94           H  
ATOM   2188  HD1 PHE A 144      -3.549  12.321   5.504  1.00 98.94           H  
ATOM   2189  HD2 PHE A 144      -6.617  13.008   2.558  1.00 98.94           H  
ATOM   2190  HE1 PHE A 144      -2.533  10.586   4.046  1.00 98.94           H  
ATOM   2191  HE2 PHE A 144      -5.617  11.243   1.122  1.00 98.94           H  
ATOM   2192  HZ  PHE A 144      -3.518  10.091   1.845  1.00 98.94           H  
ATOM   2193  N   TYR A 145      -5.374  12.269   7.729  1.00 98.81           N  
ATOM   2194  CA  TYR A 145      -4.823  11.139   8.487  1.00 98.81           C  
ATOM   2195  C   TYR A 145      -5.888  10.384   9.290  1.00 98.81           C  
ATOM   2196  O   TYR A 145      -5.812   9.157   9.396  1.00 98.81           O  
ATOM   2197  CB  TYR A 145      -3.696  11.611   9.414  1.00 98.81           C  
ATOM   2198  CG  TYR A 145      -2.449  12.127   8.718  1.00 98.81           C  
ATOM   2199  CD1 TYR A 145      -1.862  11.402   7.658  1.00 98.81           C  
ATOM   2200  CD2 TYR A 145      -1.846  13.318   9.165  1.00 98.81           C  
ATOM   2201  CE1 TYR A 145      -0.685  11.871   7.047  1.00 98.81           C  
ATOM   2202  CE2 TYR A 145      -0.669  13.790   8.557  1.00 98.81           C  
ATOM   2203  CZ  TYR A 145      -0.087  13.065   7.498  1.00 98.81           C  
ATOM   2204  OH  TYR A 145       1.055  13.516   6.922  1.00 98.81           O  
ATOM   2205  H   TYR A 145      -5.053  13.204   7.934  1.00 98.81           H  
ATOM   2206  HA  TYR A 145      -4.413  10.419   7.778  1.00 98.81           H  
ATOM   2207  HB2 TYR A 145      -4.090  12.383  10.074  1.00 98.81           H  
ATOM   2208  HB3 TYR A 145      -3.394  10.772  10.041  1.00 98.81           H  
ATOM   2209  HD1 TYR A 145      -2.302  10.478   7.315  1.00 98.81           H  
ATOM   2210  HD2 TYR A 145      -2.289  13.878   9.976  1.00 98.81           H  
ATOM   2211  HE1 TYR A 145      -0.229  11.325   6.235  1.00 98.81           H  
ATOM   2212  HE2 TYR A 145      -0.206  14.703   8.901  1.00 98.81           H  
ATOM   2213  HH  TYR A 145       1.350  14.339   7.319  1.00 98.81           H  
ATOM   2214  N   ARG A 146      -6.904  11.079   9.819  1.00 98.88           N  
ATOM   2215  CA  ARG A 146      -8.045  10.425  10.470  1.00 98.88           C  
ATOM   2216  C   ARG A 146      -8.873   9.632   9.467  1.00 98.88           C  
ATOM   2217  O   ARG A 146      -9.114   8.455   9.715  1.00 98.88           O  
ATOM   2218  CB  ARG A 146      -8.913  11.442  11.219  1.00 98.88           C  
ATOM   2219  CG  ARG A 146      -9.927  10.698  12.102  1.00 98.88           C  
ATOM   2220  CD  ARG A 146     -10.604  11.634  13.097  1.00 98.88           C  
ATOM   2221  NE  ARG A 146     -11.476  12.608  12.429  1.00 98.88           N  
ATOM   2222  CZ  ARG A 146     -12.207  13.525  13.021  1.00 98.88           C  
ATOM   2223  NH1 ARG A 146     -12.180  13.690  14.316  1.00 98.88           N1+
ATOM   2224  NH2 ARG A 146     -12.985  14.296  12.327  1.00 98.88           N  
ATOM   2225  H   ARG A 146      -6.908  12.084   9.717  1.00 98.88           H  
ATOM   2226  HA  ARG A 146      -7.655   9.700  11.185  1.00 98.88           H  
ATOM   2227  HB2 ARG A 146      -9.434  12.087  10.512  1.00 98.88           H  
ATOM   2228  HB3 ARG A 146      -8.281  12.067  11.850  1.00 98.88           H  
ATOM   2229  HG2 ARG A 146     -10.685  10.222  11.480  1.00 98.88           H  
ATOM   2230  HG3 ARG A 146      -9.411   9.925  12.671  1.00 98.88           H  
ATOM   2231  HD2 ARG A 146     -11.205  11.027  13.774  1.00 98.88           H  
ATOM   2232  HD3 ARG A 146      -9.836  12.154  13.670  1.00 98.88           H  
ATOM   2233  HE  ARG A 146     -11.633  12.488  11.438  1.00 98.88           H  
ATOM   2234 HH11 ARG A 146     -12.803  14.356  14.750  1.00 98.88           H  
ATOM   2235 HH12 ARG A 146     -11.638  13.034  14.860  1.00 98.88           H  
ATOM   2236 HH21 ARG A 146     -12.980  14.175  11.325  1.00 98.88           H  
ATOM   2237 HH22 ARG A 146     -13.641  14.939  12.747  1.00 98.88           H  
ATOM   2238  N   ALA A 147      -9.219  10.226   8.324  1.00 98.94           N  
ATOM   2239  CA  ALA A 147      -9.904   9.539   7.231  1.00 98.94           C  
ATOM   2240  C   ALA A 147      -9.128   8.303   6.758  1.00 98.94           C  
ATOM   2241  O   ALA A 147      -9.716   7.248   6.542  1.00 98.94           O  
ATOM   2242  CB  ALA A 147     -10.091  10.516   6.066  1.00 98.94           C  
ATOM   2243  H   ALA A 147      -9.014  11.209   8.211  1.00 98.94           H  
ATOM   2244  HA  ALA A 147     -10.885   9.211   7.575  1.00 98.94           H  
ATOM   2245  HB1 ALA A 147     -10.750  11.331   6.363  1.00 98.94           H  
ATOM   2246  HB2 ALA A 147      -9.132  10.929   5.753  1.00 98.94           H  
ATOM   2247  HB3 ALA A 147     -10.538   9.995   5.219  1.00 98.94           H  
ATOM   2248  N   TRP A 148      -7.803   8.413   6.644  1.00 98.75           N  
ATOM   2249  CA  TRP A 148      -6.916   7.316   6.266  1.00 98.75           C  
ATOM   2250  C   TRP A 148      -6.957   6.163   7.273  1.00 98.75           C  
ATOM   2251  O   TRP A 148      -7.133   5.008   6.884  1.00 98.75           O  
ATOM   2252  CB  TRP A 148      -5.496   7.871   6.106  1.00 98.75           C  
ATOM   2253  CG  TRP A 148      -4.499   6.847   5.685  1.00 98.75           C  
ATOM   2254  CD1 TRP A 148      -4.229   6.522   4.410  1.00 98.75           C  
ATOM   2255  CD2 TRP A 148      -3.668   5.976   6.504  1.00 98.75           C  
ATOM   2256  CE2 TRP A 148      -2.944   5.106   5.633  1.00 98.75           C  
ATOM   2257  CE3 TRP A 148      -3.459   5.830   7.892  1.00 98.75           C  
ATOM   2258  NE1 TRP A 148      -3.327   5.482   4.364  1.00 98.75           N  
ATOM   2259  CZ2 TRP A 148      -2.082   4.117   6.118  1.00 98.75           C  
ATOM   2260  CZ3 TRP A 148      -2.584   4.846   8.386  1.00 98.75           C  
ATOM   2261  CH2 TRP A 148      -1.911   3.984   7.503  1.00 98.75           C  
ATOM   2262  H   TRP A 148      -7.395   9.329   6.770  1.00 98.75           H  
ATOM   2263  HA  TRP A 148      -7.238   6.906   5.309  1.00 98.75           H  
ATOM   2264  HB2 TRP A 148      -5.163   8.301   7.050  1.00 98.75           H  
ATOM   2265  HB3 TRP A 148      -5.508   8.668   5.363  1.00 98.75           H  
ATOM   2266  HD1 TRP A 148      -4.686   7.017   3.566  1.00 98.75           H  
ATOM   2267  HE1 TRP A 148      -3.003   5.079   3.496  1.00 98.75           H  
ATOM   2268  HE3 TRP A 148      -3.982   6.482   8.576  1.00 98.75           H  
ATOM   2269  HZ2 TRP A 148      -1.573   3.447   5.440  1.00 98.75           H  
ATOM   2270  HZ3 TRP A 148      -2.437   4.743   9.451  1.00 98.75           H  
ATOM   2271  HH2 TRP A 148      -1.262   3.212   7.889  1.00 98.75           H  
ATOM   2272  N   ALA A 149      -6.851   6.466   8.569  1.00 98.88           N  
ATOM   2273  CA  ALA A 149      -6.937   5.453   9.616  1.00 98.88           C  
ATOM   2274  C   ALA A 149      -8.334   4.817   9.678  1.00 98.88           C  
ATOM   2275  O   ALA A 149      -8.456   3.596   9.731  1.00 98.88           O  
ATOM   2276  CB  ALA A 149      -6.535   6.085  10.951  1.00 98.88           C  
ATOM   2277  H   ALA A 149      -6.707   7.429   8.837  1.00 98.88           H  
ATOM   2278  HA  ALA A 149      -6.227   4.659   9.383  1.00 98.88           H  
ATOM   2279  HB1 ALA A 149      -6.603   5.336  11.740  1.00 98.88           H  
ATOM   2280  HB2 ALA A 149      -7.196   6.920  11.187  1.00 98.88           H  
ATOM   2281  HB3 ALA A 149      -5.508   6.444  10.888  1.00 98.88           H  
ATOM   2282  N   TYR A 150      -9.388   5.630   9.608  1.00 98.88           N  
ATOM   2283  CA  TYR A 150     -10.777   5.173   9.584  1.00 98.88           C  
ATOM   2284  C   TYR A 150     -11.093   4.301   8.374  1.00 98.88           C  
ATOM   2285  O   TYR A 150     -11.773   3.293   8.534  1.00 98.88           O  
ATOM   2286  CB  TYR A 150     -11.704   6.393   9.626  1.00 98.88           C  
ATOM   2287  CG  TYR A 150     -11.923   7.035  10.981  1.00 98.88           C  
ATOM   2288  CD1 TYR A 150     -11.266   6.563  12.137  1.00 98.88           C  
ATOM   2289  CD2 TYR A 150     -12.855   8.087  11.086  1.00 98.88           C  
ATOM   2290  CE1 TYR A 150     -11.569   7.109  13.389  1.00 98.88           C  
ATOM   2291  CE2 TYR A 150     -13.117   8.677  12.337  1.00 98.88           C  
ATOM   2292  CZ  TYR A 150     -12.466   8.184  13.484  1.00 98.88           C  
ATOM   2293  OH  TYR A 150     -12.663   8.741  14.697  1.00 98.88           O  
ATOM   2294  H   TYR A 150      -9.224   6.626   9.566  1.00 98.88           H  
ATOM   2295  HA  TYR A 150     -10.973   4.541  10.450  1.00 98.88           H  
ATOM   2296  HB2 TYR A 150     -11.334   7.149   8.935  1.00 98.88           H  
ATOM   2297  HB3 TYR A 150     -12.686   6.081   9.269  1.00 98.88           H  
ATOM   2298  HD1 TYR A 150     -10.556   5.750  12.098  1.00 98.88           H  
ATOM   2299  HD2 TYR A 150     -13.365   8.448  10.205  1.00 98.88           H  
ATOM   2300  HE1 TYR A 150     -11.123   6.695  14.281  1.00 98.88           H  
ATOM   2301  HE2 TYR A 150     -13.823   9.490  12.426  1.00 98.88           H  
ATOM   2302  HH  TYR A 150     -12.247   8.195  15.367  1.00 98.88           H  
ATOM   2303  N   HIS A 151     -10.567   4.631   7.194  1.00 98.81           N  
ATOM   2304  CA  HIS A 151     -10.702   3.797   6.003  1.00 98.81           C  
ATOM   2305  C   HIS A 151     -10.123   2.399   6.236  1.00 98.81           C  
ATOM   2306  O   HIS A 151     -10.804   1.410   5.982  1.00 98.81           O  
ATOM   2307  CB  HIS A 151     -10.024   4.494   4.818  1.00 98.81           C  
ATOM   2308  CG  HIS A 151      -9.917   3.616   3.598  1.00 98.81           C  
ATOM   2309  CD2 HIS A 151     -10.801   3.553   2.555  1.00 98.81           C  
ATOM   2310  ND1 HIS A 151      -8.919   2.701   3.341  1.00 98.81           N  
ATOM   2311  CE1 HIS A 151      -9.212   2.088   2.182  1.00 98.81           C  
ATOM   2312  NE2 HIS A 151     -10.329   2.602   1.648  1.00 98.81           N  
ATOM   2313  H   HIS A 151     -10.060   5.500   7.111  1.00 98.81           H  
ATOM   2314  HA  HIS A 151     -11.759   3.668   5.770  1.00 98.81           H  
ATOM   2315  HB2 HIS A 151     -10.587   5.392   4.564  1.00 98.81           H  
ATOM   2316  HB3 HIS A 151      -9.017   4.800   5.101  1.00 98.81           H  
ATOM   2317  HD1 HIS A 151      -8.167   2.448   3.966  1.00 98.81           H  
ATOM   2318  HD2 HIS A 151     -11.701   4.139   2.448  1.00 98.81           H  
ATOM   2319  HE1 HIS A 151      -8.654   1.273   1.744  1.00 98.81           H  
ATOM   2320  N   TRP A 152      -8.902   2.300   6.771  1.00 98.69           N  
ATOM   2321  CA  TRP A 152      -8.313   1.000   7.098  1.00 98.69           C  
ATOM   2322  C   TRP A 152      -9.098   0.252   8.174  1.00 98.69           C  
ATOM   2323  O   TRP A 152      -9.334  -0.945   8.025  1.00 98.69           O  
ATOM   2324  CB  TRP A 152      -6.855   1.175   7.521  1.00 98.69           C  
ATOM   2325  CG  TRP A 152      -5.913   1.348   6.380  1.00 98.69           C  
ATOM   2326  CD1 TRP A 152      -5.177   2.444   6.105  1.00 98.69           C  
ATOM   2327  CD2 TRP A 152      -5.594   0.374   5.346  1.00 98.69           C  
ATOM   2328  CE2 TRP A 152      -4.619   0.944   4.475  1.00 98.69           C  
ATOM   2329  CE3 TRP A 152      -6.041  -0.932   5.060  1.00 98.69           C  
ATOM   2330  NE1 TRP A 152      -4.414   2.211   4.979  1.00 98.69           N  
ATOM   2331  CZ2 TRP A 152      -4.084   0.239   3.386  1.00 98.69           C  
ATOM   2332  CZ3 TRP A 152      -5.532  -1.635   3.956  1.00 98.69           C  
ATOM   2333  CH2 TRP A 152      -4.548  -1.063   3.132  1.00 98.69           C  
ATOM   2334  H   TRP A 152      -8.381   3.141   6.977  1.00 98.69           H  
ATOM   2335  HA  TRP A 152      -8.342   0.367   6.211  1.00 98.69           H  
ATOM   2336  HB2 TRP A 152      -6.768   2.015   8.210  1.00 98.69           H  
ATOM   2337  HB3 TRP A 152      -6.542   0.273   8.046  1.00 98.69           H  
ATOM   2338  HD1 TRP A 152      -5.179   3.352   6.690  1.00 98.69           H  
ATOM   2339  HE1 TRP A 152      -3.765   2.895   4.617  1.00 98.69           H  
ATOM   2340  HE3 TRP A 152      -6.785  -1.396   5.689  1.00 98.69           H  
ATOM   2341  HZ2 TRP A 152      -3.334   0.684   2.749  1.00 98.69           H  
ATOM   2342  HZ3 TRP A 152      -5.912  -2.621   3.730  1.00 98.69           H  
ATOM   2343  HH2 TRP A 152      -4.165  -1.630   2.296  1.00 98.69           H  
ATOM   2344  N   ILE A 153      -9.554   0.941   9.226  1.00 98.88           N  
ATOM   2345  CA  ILE A 153     -10.334   0.296  10.288  1.00 98.88           C  
ATOM   2346  C   ILE A 153     -11.671  -0.234   9.742  1.00 98.88           C  
ATOM   2347  O   ILE A 153     -12.060  -1.367  10.033  1.00 98.88           O  
ATOM   2348  CB  ILE A 153     -10.514   1.212  11.519  1.00 98.88           C  
ATOM   2349  CG1 ILE A 153      -9.158   1.527  12.191  1.00 98.88           C  
ATOM   2350  CG2 ILE A 153     -11.419   0.527  12.561  1.00 98.88           C  
ATOM   2351  CD1 ILE A 153      -9.223   2.720  13.157  1.00 98.88           C  
ATOM   2352  H   ILE A 153      -9.315   1.919   9.310  1.00 98.88           H  
ATOM   2353  HA  ILE A 153      -9.742  -0.561  10.608  1.00 98.88           H  
ATOM   2354  HB  ILE A 153     -10.982   2.142  11.197  1.00 98.88           H  
ATOM   2355 HG12 ILE A 153      -8.801   0.649  12.730  1.00 98.88           H  
ATOM   2356 HG13 ILE A 153      -8.414   1.759  11.430  1.00 98.88           H  
ATOM   2357 HG21 ILE A 153     -12.426   0.378  12.171  1.00 98.88           H  
ATOM   2358 HG22 ILE A 153     -11.500   1.133  13.464  1.00 98.88           H  
ATOM   2359 HG23 ILE A 153     -11.008  -0.443  12.840  1.00 98.88           H  
ATOM   2360 HD11 ILE A 153      -8.223   2.933  13.536  1.00 98.88           H  
ATOM   2361 HD12 ILE A 153      -9.867   2.500  14.008  1.00 98.88           H  
ATOM   2362 HD13 ILE A 153      -9.597   3.600  12.634  1.00 98.88           H  
ATOM   2363  N   LEU A 154     -12.353   0.552   8.904  1.00 98.88           N  
ATOM   2364  CA  LEU A 154     -13.581   0.150   8.220  1.00 98.88           C  
ATOM   2365  C   LEU A 154     -13.349  -1.057   7.308  1.00 98.88           C  
ATOM   2366  O   LEU A 154     -14.140  -2.000   7.351  1.00 98.88           O  
ATOM   2367  CB  LEU A 154     -14.115   1.341   7.404  1.00 98.88           C  
ATOM   2368  CG  LEU A 154     -15.403   1.062   6.608  1.00 98.88           C  
ATOM   2369  CD1 LEU A 154     -16.576   0.670   7.508  1.00 98.88           C  
ATOM   2370  CD2 LEU A 154     -15.805   2.315   5.835  1.00 98.88           C  
ATOM   2371  H   LEU A 154     -11.981   1.469   8.702  1.00 98.88           H  
ATOM   2372  HA  LEU A 154     -14.317  -0.131   8.973  1.00 98.88           H  
ATOM   2373  HB2 LEU A 154     -13.344   1.656   6.700  1.00 98.88           H  
ATOM   2374  HB3 LEU A 154     -14.298   2.174   8.081  1.00 98.88           H  
ATOM   2375  HG  LEU A 154     -15.227   0.262   5.888  1.00 98.88           H  
ATOM   2376 HD11 LEU A 154     -16.719   1.421   8.284  1.00 98.88           H  
ATOM   2377 HD12 LEU A 154     -17.486   0.587   6.913  1.00 98.88           H  
ATOM   2378 HD13 LEU A 154     -16.380  -0.297   7.972  1.00 98.88           H  
ATOM   2379 HD21 LEU A 154     -16.681   2.095   5.224  1.00 98.88           H  
ATOM   2380 HD22 LEU A 154     -16.036   3.126   6.525  1.00 98.88           H  
ATOM   2381 HD23 LEU A 154     -14.989   2.617   5.179  1.00 98.88           H  
ATOM   2382  N   ASP A 155     -12.291  -1.027   6.496  1.00 98.69           N  
ATOM   2383  CA  ASP A 155     -11.940  -2.083   5.542  1.00 98.69           C  
ATOM   2384  C   ASP A 155     -11.649  -3.420   6.231  1.00 98.69           C  
ATOM   2385  O   ASP A 155     -12.108  -4.474   5.787  1.00 98.69           O  
ATOM   2386  CB  ASP A 155     -10.721  -1.642   4.721  1.00 98.69           C  
ATOM   2387  CG  ASP A 155     -10.445  -2.636   3.596  1.00 98.69           C  
ATOM   2388  OD1 ASP A 155     -11.312  -2.708   2.695  1.00 98.69           O  
ATOM   2389  OD2 ASP A 155      -9.383  -3.301   3.624  1.00 98.69           O1-
ATOM   2390  H   ASP A 155     -11.712  -0.200   6.494  1.00 98.69           H  
ATOM   2391  HA  ASP A 155     -12.769  -2.230   4.848  1.00 98.69           H  
ATOM   2392  HB2 ASP A 155     -10.918  -0.666   4.279  1.00 98.69           H  
ATOM   2393  HB3 ASP A 155      -9.847  -1.555   5.366  1.00 98.69           H  
ATOM   2394  N   MET A 156     -10.910  -3.364   7.338  1.00 98.44           N  
ATOM   2395  CA  MET A 156     -10.400  -4.544   8.026  1.00 98.44           C  
ATOM   2396  C   MET A 156     -11.361  -5.094   9.082  1.00 98.44           C  
ATOM   2397  O   MET A 156     -11.464  -6.310   9.198  1.00 98.44           O  
ATOM   2398  CB  MET A 156      -9.042  -4.193   8.634  1.00 98.44           C  
ATOM   2399  CG  MET A 156      -7.962  -4.031   7.562  1.00 98.44           C  
ATOM   2400  SD  MET A 156      -6.349  -3.568   8.235  1.00 98.44           S  
ATOM   2401  CE  MET A 156      -5.849  -5.133   8.992  1.00 98.44           C  
ATOM   2402  H   MET A 156     -10.545  -2.463   7.612  1.00 98.44           H  
ATOM   2403  HA  MET A 156     -10.247  -5.342   7.300  1.00 98.44           H  
ATOM   2404  HB2 MET A 156      -9.134  -3.248   9.171  1.00 98.44           H  
ATOM   2405  HB3 MET A 156      -8.745  -4.964   9.345  1.00 98.44           H  
ATOM   2406  HG2 MET A 156      -8.272  -3.251   6.867  1.00 98.44           H  
ATOM   2407  HG3 MET A 156      -7.862  -4.961   7.003  1.00 98.44           H  
ATOM   2408  HE1 MET A 156      -6.583  -5.449   9.732  1.00 98.44           H  
ATOM   2409  HE2 MET A 156      -5.756  -5.898   8.222  1.00 98.44           H  
ATOM   2410  HE3 MET A 156      -4.887  -4.989   9.484  1.00 98.44           H  
ATOM   2411  N   TRP A 157     -12.083  -4.243   9.821  1.00 98.62           N  
ATOM   2412  CA  TRP A 157     -12.882  -4.664  10.986  1.00 98.62           C  
ATOM   2413  C   TRP A 157     -14.334  -4.183  10.992  1.00 98.62           C  
ATOM   2414  O   TRP A 157     -15.083  -4.590  11.878  1.00 98.62           O  
ATOM   2415  CB  TRP A 157     -12.199  -4.189  12.268  1.00 98.62           C  
ATOM   2416  CG  TRP A 157     -10.858  -4.787  12.527  1.00 98.62           C  
ATOM   2417  CD1 TRP A 157     -10.621  -5.984  13.094  1.00 98.62           C  
ATOM   2418  CD2 TRP A 157      -9.550  -4.229  12.242  1.00 98.62           C  
ATOM   2419  CE2 TRP A 157      -8.545  -5.145  12.659  1.00 98.62           C  
ATOM   2420  CE3 TRP A 157      -9.131  -3.005  11.707  1.00 98.62           C  
ATOM   2421  NE1 TRP A 157      -9.261  -6.198  13.188  1.00 98.62           N  
ATOM   2422  CZ2 TRP A 157      -7.179  -4.866  12.502  1.00 98.62           C  
ATOM   2423  CZ3 TRP A 157      -7.768  -2.705  11.542  1.00 98.62           C  
ATOM   2424  CH2 TRP A 157      -6.792  -3.637  11.936  1.00 98.62           C  
ATOM   2425  H   TRP A 157     -11.926  -3.254   9.691  1.00 98.62           H  
ATOM   2426  HA  TRP A 157     -12.923  -5.752  11.024  1.00 98.62           H  
ATOM   2427  HB2 TRP A 157     -12.101  -3.104  12.226  1.00 98.62           H  
ATOM   2428  HB3 TRP A 157     -12.832  -4.429  13.122  1.00 98.62           H  
ATOM   2429  HD1 TRP A 157     -11.388  -6.668  13.426  1.00 98.62           H  
ATOM   2430  HE1 TRP A 157      -8.886  -7.028  13.624  1.00 98.62           H  
ATOM   2431  HE3 TRP A 157      -9.909  -2.317  11.410  1.00 98.62           H  
ATOM   2432  HZ2 TRP A 157      -6.439  -5.588  12.815  1.00 98.62           H  
ATOM   2433  HZ3 TRP A 157      -7.476  -1.769  11.090  1.00 98.62           H  
ATOM   2434  HH2 TRP A 157      -5.746  -3.409  11.795  1.00 98.62           H  
ATOM   2435  N   ARG A 158     -14.751  -3.325  10.049  1.00 98.69           N  
ATOM   2436  CA  ARG A 158     -16.123  -2.773   9.920  1.00 98.69           C  
ATOM   2437  C   ARG A 158     -16.641  -1.915  11.082  1.00 98.69           C  
ATOM   2438  O   ARG A 158     -17.730  -1.352  10.969  1.00 98.69           O  
ATOM   2439  CB  ARG A 158     -17.127  -3.901   9.599  1.00 98.69           C  
ATOM   2440  CG  ARG A 158     -16.834  -4.658   8.303  1.00 98.69           C  
ATOM   2441  CD  ARG A 158     -17.132  -3.800   7.076  1.00 98.69           C  
ATOM   2442  NE  ARG A 158     -16.811  -4.536   5.843  1.00 98.69           N  
ATOM   2443  CZ  ARG A 158     -15.939  -4.175   4.930  1.00 98.69           C  
ATOM   2444  NH1 ARG A 158     -15.232  -3.097   5.053  1.00 98.69           N1+
ATOM   2445  NH2 ARG A 158     -15.764  -4.895   3.862  1.00 98.69           N  
ATOM   2446  H   ARG A 158     -14.066  -3.035   9.366  1.00 98.69           H  
ATOM   2447  HA  ARG A 158     -16.110  -2.087   9.073  1.00 98.69           H  
ATOM   2448  HB2 ARG A 158     -17.144  -4.618  10.420  1.00 98.69           H  
ATOM   2449  HB3 ARG A 158     -18.131  -3.483   9.527  1.00 98.69           H  
ATOM   2450  HG2 ARG A 158     -15.798  -4.996   8.281  1.00 98.69           H  
ATOM   2451  HG3 ARG A 158     -17.489  -5.529   8.270  1.00 98.69           H  
ATOM   2452  HD2 ARG A 158     -16.571  -2.867   7.138  1.00 98.69           H  
ATOM   2453  HD3 ARG A 158     -18.192  -3.548   7.069  1.00 98.69           H  
ATOM   2454  HE  ARG A 158     -17.339  -5.379   5.663  1.00 98.69           H  
ATOM   2455 HH11 ARG A 158     -14.617  -2.795   4.310  1.00 98.69           H  
ATOM   2456 HH12 ARG A 158     -15.123  -2.677   5.965  1.00 98.69           H  
ATOM   2457 HH21 ARG A 158     -14.961  -4.712   3.278  1.00 98.69           H  
ATOM   2458 HH22 ARG A 158     -16.320  -5.724   3.710  1.00 98.69           H  
ATOM   2459  N   GLN A 159     -15.883  -1.790  12.166  1.00 98.56           N  
ATOM   2460  CA  GLN A 159     -16.274  -1.097  13.391  1.00 98.56           C  
ATOM   2461  C   GLN A 159     -15.166  -0.137  13.804  1.00 98.56           C  
ATOM   2462  O   GLN A 159     -14.066  -0.573  14.135  1.00 98.56           O  
ATOM   2463  CB  GLN A 159     -16.549  -2.135  14.488  1.00 98.56           C  
ATOM   2464  CG  GLN A 159     -17.804  -2.963  14.185  1.00 98.56           C  
ATOM   2465  CD  GLN A 159     -18.067  -4.007  15.251  1.00 98.56           C  
ATOM   2466  NE2 GLN A 159     -17.817  -5.256  14.945  1.00 98.56           N  
ATOM   2467  OE1 GLN A 159     -18.496  -3.711  16.358  1.00 98.56           O  
ATOM   2468  H   GLN A 159     -15.025  -2.323  12.196  1.00 98.56           H  
ATOM   2469  HA  GLN A 159     -17.181  -0.515  13.226  1.00 98.56           H  
ATOM   2470  HB2 GLN A 159     -15.688  -2.798  14.580  1.00 98.56           H  
ATOM   2471  HB3 GLN A 159     -16.685  -1.624  15.441  1.00 98.56           H  
ATOM   2472  HG2 GLN A 159     -18.675  -2.309  14.142  1.00 98.56           H  
ATOM   2473  HG3 GLN A 159     -17.700  -3.462  13.221  1.00 98.56           H  
ATOM   2474 HE21 GLN A 159     -17.456  -5.541  14.046  1.00 98.56           H  
ATOM   2475 HE22 GLN A 159     -17.876  -5.926  15.699  1.00 98.56           H  
ATOM   2476  N   ILE A 160     -15.453   1.166  13.764  1.00 98.69           N  
ATOM   2477  CA  ILE A 160     -14.493   2.226  14.083  1.00 98.69           C  
ATOM   2478  C   ILE A 160     -14.782   2.759  15.489  1.00 98.69           C  
ATOM   2479  O   ILE A 160     -15.786   3.453  15.667  1.00 98.69           O  
ATOM   2480  CB  ILE A 160     -14.551   3.366  13.046  1.00 98.69           C  
ATOM   2481  CG1 ILE A 160     -14.411   2.866  11.591  1.00 98.69           C  
ATOM   2482  CG2 ILE A 160     -13.480   4.421  13.374  1.00 98.69           C  
ATOM   2483  CD1 ILE A 160     -14.518   4.010  10.580  1.00 98.69           C  
ATOM   2484  H   ILE A 160     -16.385   1.446  13.493  1.00 98.69           H  
ATOM   2485  HA  ILE A 160     -13.482   1.820  14.053  1.00 98.69           H  
ATOM   2486  HB  ILE A 160     -15.526   3.847  13.132  1.00 98.69           H  
ATOM   2487 HG12 ILE A 160     -15.209   2.157  11.370  1.00 98.69           H  
ATOM   2488 HG13 ILE A 160     -13.453   2.364  11.456  1.00 98.69           H  
ATOM   2489 HG21 ILE A 160     -13.556   4.756  14.408  1.00 98.69           H  
ATOM   2490 HG22 ILE A 160     -12.483   4.012  13.206  1.00 98.69           H  
ATOM   2491 HG23 ILE A 160     -13.629   5.304  12.753  1.00 98.69           H  
ATOM   2492 HD11 ILE A 160     -13.606   4.606  10.612  1.00 98.69           H  
ATOM   2493 HD12 ILE A 160     -14.637   3.615   9.571  1.00 98.69           H  
ATOM   2494 HD13 ILE A 160     -15.375   4.643  10.813  1.00 98.69           H  
ATOM   2495  N   PRO A 161     -13.921   2.498  16.487  1.00 97.88           N  
ATOM   2496  CA  PRO A 161     -14.016   3.164  17.778  1.00 97.88           C  
ATOM   2497  C   PRO A 161     -13.837   4.679  17.627  1.00 97.88           C  
ATOM   2498  O   PRO A 161     -12.881   5.157  17.014  1.00 97.88           O  
ATOM   2499  CB  PRO A 161     -12.923   2.548  18.659  1.00 97.88           C  
ATOM   2500  CG  PRO A 161     -12.597   1.225  17.970  1.00 97.88           C  
ATOM   2501  CD  PRO A 161     -12.833   1.535  16.496  1.00 97.88           C  
ATOM   2502  HA  PRO A 161     -14.991   2.945  18.212  1.00 97.88           H  
ATOM   2503  HB2 PRO A 161     -12.032   3.176  18.654  1.00 97.88           H  
ATOM   2504  HB3 PRO A 161     -13.271   2.393  19.680  1.00 97.88           H  
ATOM   2505  HG2 PRO A 161     -11.571   0.911  18.160  1.00 97.88           H  
ATOM   2506  HG3 PRO A 161     -13.298   0.458  18.301  1.00 97.88           H  
ATOM   2507  HD2 PRO A 161     -13.092   0.616  15.970  1.00 97.88           H  
ATOM   2508  HD3 PRO A 161     -11.943   1.985  16.057  1.00 97.88           H  
ATOM   2509  N   TYR A 162     -14.742   5.446  18.224  1.00 96.62           N  
ATOM   2510  CA  TYR A 162     -14.683   6.901  18.263  1.00 96.62           C  
ATOM   2511  C   TYR A 162     -14.821   7.402  19.698  1.00 96.62           C  
ATOM   2512  O   TYR A 162     -15.730   7.026  20.436  1.00 96.62           O  
ATOM   2513  CB  TYR A 162     -15.748   7.510  17.347  1.00 96.62           C  
ATOM   2514  CG  TYR A 162     -15.817   9.022  17.461  1.00 96.62           C  
ATOM   2515  CD1 TYR A 162     -16.935   9.643  18.048  1.00 96.62           C  
ATOM   2516  CD2 TYR A 162     -14.729   9.807  17.040  1.00 96.62           C  
ATOM   2517  CE1 TYR A 162     -16.968  11.043  18.189  1.00 96.62           C  
ATOM   2518  CE2 TYR A 162     -14.759  11.206  17.164  1.00 96.62           C  
ATOM   2519  CZ  TYR A 162     -15.888  11.828  17.739  1.00 96.62           C  
ATOM   2520  OH  TYR A 162     -15.921  13.178  17.871  1.00 96.62           O  
ATOM   2521  H   TYR A 162     -15.524   5.000  18.682  1.00 96.62           H  
ATOM   2522  HA  TYR A 162     -13.712   7.228  17.892  1.00 96.62           H  
ATOM   2523  HB2 TYR A 162     -15.523   7.243  16.314  1.00 96.62           H  
ATOM   2524  HB3 TYR A 162     -16.720   7.085  17.598  1.00 96.62           H  
ATOM   2525  HD1 TYR A 162     -17.779   9.058  18.382  1.00 96.62           H  
ATOM   2526  HD2 TYR A 162     -13.854   9.323  16.632  1.00 96.62           H  
ATOM   2527  HE1 TYR A 162     -17.827  11.522  18.635  1.00 96.62           H  
ATOM   2528  HE2 TYR A 162     -13.917  11.795  16.833  1.00 96.62           H  
ATOM   2529  HH  TYR A 162     -15.095  13.585  17.600  1.00 96.62           H  
ATOM   2530  N   ARG A 163     -13.899   8.276  20.102  1.00 92.69           N  
ATOM   2531  CA  ARG A 163     -13.877   8.880  21.431  1.00 92.69           C  
ATOM   2532  C   ARG A 163     -14.109  10.378  21.307  1.00 92.69           C  
ATOM   2533  O   ARG A 163     -13.244  11.086  20.791  1.00 92.69           O  
ATOM   2534  CB  ARG A 163     -12.534   8.545  22.098  1.00 92.69           C  
ATOM   2535  CG  ARG A 163     -12.436   9.031  23.547  1.00 92.69           C  
ATOM   2536  CD  ARG A 163     -13.229   8.136  24.502  1.00 92.69           C  
ATOM   2537  NE  ARG A 163     -13.028   8.602  25.876  1.00 92.69           N  
ATOM   2538  CZ  ARG A 163     -13.886   9.315  26.564  1.00 92.69           C  
ATOM   2539  NH1 ARG A 163     -15.170   9.247  26.386  1.00 92.69           N1+
ATOM   2540  NH2 ARG A 163     -13.410  10.148  27.427  1.00 92.69           N  
ATOM   2541  H   ARG A 163     -13.228   8.602  19.421  1.00 92.69           H  
ATOM   2542  HA  ARG A 163     -14.686   8.467  22.034  1.00 92.69           H  
ATOM   2543  HB2 ARG A 163     -12.374   7.467  22.072  1.00 92.69           H  
ATOM   2544  HB3 ARG A 163     -11.733   9.011  21.524  1.00 92.69           H  
ATOM   2545  HG2 ARG A 163     -12.777  10.063  23.628  1.00 92.69           H  
ATOM   2546  HG3 ARG A 163     -11.387   8.997  23.842  1.00 92.69           H  
ATOM   2547  HD2 ARG A 163     -12.841   7.121  24.417  1.00 92.69           H  
ATOM   2548  HD3 ARG A 163     -14.284   8.140  24.227  1.00 92.69           H  
ATOM   2549  HE  ARG A 163     -12.080   8.602  26.224  1.00 92.69           H  
ATOM   2550 HH11 ARG A 163     -15.536   8.421  25.935  1.00 92.69           H  
ATOM   2551 HH12 ARG A 163     -15.772   9.827  26.953  1.00 92.69           H  
ATOM   2552 HH21 ARG A 163     -12.420  10.342  27.477  1.00 92.69           H  
ATOM   2553 HH22 ARG A 163     -14.033  10.798  27.884  1.00 92.69           H  
ATOM   2554  N   ASP A 164     -15.231  10.854  21.837  1.00 92.69           N  
ATOM   2555  CA  ASP A 164     -15.433  12.285  22.049  1.00 92.69           C  
ATOM   2556  C   ASP A 164     -14.449  12.786  23.121  1.00 92.69           C  
ATOM   2557  O   ASP A 164     -14.361  12.249  24.230  1.00 92.69           O  
ATOM   2558  CB  ASP A 164     -16.895  12.581  22.402  1.00 92.69           C  
ATOM   2559  CG  ASP A 164     -17.209  14.084  22.470  1.00 92.69           C  
ATOM   2560  OD1 ASP A 164     -16.247  14.890  22.492  1.00 92.69           O  
ATOM   2561  OD2 ASP A 164     -18.408  14.417  22.526  1.00 92.69           O1-
ATOM   2562  H   ASP A 164     -15.945  10.219  22.165  1.00 92.69           H  
ATOM   2563  HA  ASP A 164     -15.220  12.803  21.114  1.00 92.69           H  
ATOM   2564  HB2 ASP A 164     -17.120  12.120  23.363  1.00 92.69           H  
ATOM   2565  HB3 ASP A 164     -17.535  12.126  21.645  1.00 92.69           H  
ATOM   2566  N   LEU A 165     -13.678  13.806  22.753  1.00 92.69           N  
ATOM   2567  CA  LEU A 165     -12.619  14.399  23.565  1.00 92.69           C  
ATOM   2568  C   LEU A 165     -13.161  15.252  24.718  1.00 92.69           C  
ATOM   2569  O   LEU A 165     -12.426  15.538  25.667  1.00 92.69           O  
ATOM   2570  CB  LEU A 165     -11.744  15.258  22.643  1.00 92.69           C  
ATOM   2571  CG  LEU A 165     -11.057  14.484  21.510  1.00 92.69           C  
ATOM   2572  CD1 LEU A 165     -10.347  15.482  20.610  1.00 92.69           C  
ATOM   2573  CD2 LEU A 165     -10.016  13.491  22.031  1.00 92.69           C  
ATOM   2574  H   LEU A 165     -13.965  14.289  21.914  1.00 92.69           H  
ATOM   2575  HA  LEU A 165     -12.023  13.605  24.014  1.00 92.69           H  
ATOM   2576  HB2 LEU A 165     -10.974  15.740  23.245  1.00 92.69           H  
ATOM   2577  HB3 LEU A 165     -12.370  16.041  22.213  1.00 92.69           H  
ATOM   2578  HG  LEU A 165     -11.793  13.951  20.909  1.00 92.69           H  
ATOM   2579 HD11 LEU A 165      -9.599  16.031  21.182  1.00 92.69           H  
ATOM   2580 HD12 LEU A 165     -11.074  16.173  20.182  1.00 92.69           H  
ATOM   2581 HD13 LEU A 165      -9.873  14.923  19.804  1.00 92.69           H  
ATOM   2582 HD21 LEU A 165     -10.520  12.716  22.610  1.00 92.69           H  
ATOM   2583 HD22 LEU A 165      -9.510  13.010  21.194  1.00 92.69           H  
ATOM   2584 HD23 LEU A 165      -9.289  14.000  22.664  1.00 92.69           H  
ATOM   2585  N   ASP A 166     -14.422  15.671  24.636  1.00 91.06           N  
ATOM   2586  CA  ASP A 166     -15.067  16.499  25.654  1.00 91.06           C  
ATOM   2587  C   ASP A 166     -15.751  15.665  26.747  1.00 91.06           C  
ATOM   2588  O   ASP A 166     -16.140  16.201  27.786  1.00 91.06           O  
ATOM   2589  CB  ASP A 166     -16.015  17.492  24.961  1.00 91.06           C  
ATOM   2590  CG  ASP A 166     -15.263  18.547  24.134  1.00 91.06           C  
ATOM   2591  OD1 ASP A 166     -14.069  18.808  24.431  1.00 91.06           O  
ATOM   2592  OD2 ASP A 166     -15.881  19.232  23.294  1.00 91.06           O1-
ATOM   2593  H   ASP A 166     -14.974  15.417  23.829  1.00 91.06           H  
ATOM   2594  HA  ASP A 166     -14.303  17.081  26.171  1.00 91.06           H  
ATOM   2595  HB2 ASP A 166     -16.592  18.015  25.723  1.00 91.06           H  
ATOM   2596  HB3 ASP A 166     -16.713  16.949  24.324  1.00 91.06           H  
ATOM   2597  N   LEU A 167     -15.844  14.346  26.558  1.00 91.00           N  
ATOM   2598  CA  LEU A 167     -16.379  13.422  27.553  1.00 91.00           C  
ATOM   2599  C   LEU A 167     -15.295  12.956  28.543  1.00 91.00           C  
ATOM   2600  O   LEU A 167     -14.143  12.754  28.153  1.00 91.00           O  
ATOM   2601  CB  LEU A 167     -17.052  12.238  26.838  1.00 91.00           C  
ATOM   2602  CG  LEU A 167     -18.297  12.599  26.009  1.00 91.00           C  
ATOM   2603  CD1 LEU A 167     -18.886  11.313  25.425  1.00 91.00           C  
ATOM   2604  CD2 LEU A 167     -19.391  13.270  26.845  1.00 91.00           C  
ATOM   2605  H   LEU A 167     -15.463  13.968  25.703  1.00 91.00           H  
ATOM   2606  HA  LEU A 167     -17.134  13.957  28.129  1.00 91.00           H  
ATOM   2607  HB2 LEU A 167     -17.347  11.504  27.588  1.00 91.00           H  
ATOM   2608  HB3 LEU A 167     -16.319  11.777  26.176  1.00 91.00           H  
ATOM   2609  HG  LEU A 167     -18.013  13.267  25.197  1.00 91.00           H  
ATOM   2610 HD11 LEU A 167     -19.296  10.681  26.213  1.00 91.00           H  
ATOM   2611 HD12 LEU A 167     -19.678  11.571  24.722  1.00 91.00           H  
ATOM   2612 HD13 LEU A 167     -18.123  10.760  24.878  1.00 91.00           H  
ATOM   2613 HD21 LEU A 167     -19.061  14.262  27.156  1.00 91.00           H  
ATOM   2614 HD22 LEU A 167     -20.278  13.399  26.226  1.00 91.00           H  
ATOM   2615 HD23 LEU A 167     -19.637  12.662  27.715  1.00 91.00           H  
ATOM   2616  N   PRO A 168     -15.642  12.679  29.814  1.00 87.62           N  
ATOM   2617  CA  PRO A 168     -14.690  12.173  30.809  1.00 87.62           C  
ATOM   2618  C   PRO A 168     -14.139  10.801  30.408  1.00 87.62           C  
ATOM   2619  O   PRO A 168     -14.840  10.045  29.741  1.00 87.62           O  
ATOM   2620  CB  PRO A 168     -15.488  12.080  32.113  1.00 87.62           C  
ATOM   2621  CG  PRO A 168     -16.920  11.839  31.631  1.00 87.62           C  
ATOM   2622  CD  PRO A 168     -16.991  12.690  30.365  1.00 87.62           C  
ATOM   2623  HA  PRO A 168     -13.864  12.873  30.929  1.00 87.62           H  
ATOM   2624  HB2 PRO A 168     -15.139  11.277  32.762  1.00 87.62           H  
ATOM   2625  HB3 PRO A 168     -15.439  13.035  32.637  1.00 87.62           H  
ATOM   2626  HG2 PRO A 168     -17.655  12.154  32.371  1.00 87.62           H  
ATOM   2627  HG3 PRO A 168     -17.054  10.787  31.379  1.00 87.62           H  
ATOM   2628  HD2 PRO A 168     -17.266  13.713  30.622  1.00 87.62           H  
ATOM   2629  HD3 PRO A 168     -17.722  12.267  29.676  1.00 87.62           H  
ATOM   2630  N   ASN A 169     -12.920  10.446  30.836  1.00 84.50           N  
ATOM   2631  CA  ASN A 169     -12.248   9.179  30.479  1.00 84.50           C  
ATOM   2632  C   ASN A 169     -13.045   7.910  30.825  1.00 84.50           C  
ATOM   2633  O   ASN A 169     -12.809   6.866  30.227  1.00 84.50           O  
ATOM   2634  CB  ASN A 169     -10.863   9.133  31.153  1.00 84.50           C  
ATOM   2635  CG  ASN A 169      -9.858  10.083  30.529  1.00 84.50           C  
ATOM   2636  ND2 ASN A 169      -8.779  10.370  31.218  1.00 84.50           N  
ATOM   2637  OD1 ASN A 169     -10.028  10.576  29.426  1.00 84.50           O  
ATOM   2638  H   ASN A 169     -12.385  11.131  31.352  1.00 84.50           H  
ATOM   2639  HA  ASN A 169     -12.101   9.144  29.399  1.00 84.50           H  
ATOM   2640  HB2 ASN A 169     -10.452   8.128  31.054  1.00 84.50           H  
ATOM   2641  HB3 ASN A 169     -10.961   9.351  32.216  1.00 84.50           H  
ATOM   2642 HD21 ASN A 169      -8.141  11.035  30.805  1.00 84.50           H  
ATOM   2643 HD22 ASN A 169      -8.624   9.976  32.135  1.00 84.50           H  
ATOM   2644  N   SER A 170     -13.990   8.002  31.763  1.00 87.12           N  
ATOM   2645  CA  SER A 170     -14.912   6.924  32.130  1.00 87.12           C  
ATOM   2646  C   SER A 170     -16.053   6.707  31.129  1.00 87.12           C  
ATOM   2647  O   SER A 170     -16.732   5.684  31.195  1.00 87.12           O  
ATOM   2648  CB  SER A 170     -15.503   7.231  33.508  1.00 87.12           C  
ATOM   2649  OG  SER A 170     -16.098   8.521  33.520  1.00 87.12           O  
ATOM   2650  H   SER A 170     -14.146   8.896  32.206  1.00 87.12           H  
ATOM   2651  HA  SER A 170     -14.358   5.988  32.194  1.00 87.12           H  
ATOM   2652  HB2 SER A 170     -16.248   6.477  33.763  1.00 87.12           H  
ATOM   2653  HB3 SER A 170     -14.707   7.199  34.252  1.00 87.12           H  
ATOM   2654  HG  SER A 170     -16.427   8.684  34.408  1.00 87.12           H  
ATOM   2655  N   ALA A 171     -16.299   7.649  30.216  1.00 91.62           N  
ATOM   2656  CA  ALA A 171     -17.336   7.506  29.206  1.00 91.62           C  
ATOM   2657  C   ALA A 171     -16.906   6.511  28.121  1.00 91.62           C  
ATOM   2658  O   ALA A 171     -15.827   6.615  27.532  1.00 91.62           O  
ATOM   2659  CB  ALA A 171     -17.727   8.877  28.652  1.00 91.62           C  
ATOM   2660  H   ALA A 171     -15.692   8.455  30.168  1.00 91.62           H  
ATOM   2661  HA  ALA A 171     -18.222   7.097  29.693  1.00 91.62           H  
ATOM   2662  HB1 ALA A 171     -16.837   9.405  28.311  1.00 91.62           H  
ATOM   2663  HB2 ALA A 171     -18.203   9.466  29.436  1.00 91.62           H  
ATOM   2664  HB3 ALA A 171     -18.424   8.756  27.822  1.00 91.62           H  
ATOM   2665  N   ILE A 172     -17.795   5.562  27.846  1.00 92.75           N  
ATOM   2666  CA  ILE A 172     -17.575   4.487  26.881  1.00 92.75           C  
ATOM   2667  C   ILE A 172     -17.460   5.088  25.466  1.00 92.75           C  
ATOM   2668  O   ILE A 172     -18.333   5.872  25.088  1.00 92.75           O  
ATOM   2669  CB  ILE A 172     -18.714   3.453  26.990  1.00 92.75           C  
ATOM   2670  CG1 ILE A 172     -18.732   2.796  28.393  1.00 92.75           C  
ATOM   2671  CG2 ILE A 172     -18.545   2.369  25.917  1.00 92.75           C  
ATOM   2672  CD1 ILE A 172     -20.055   2.095  28.722  1.00 92.75           C  
ATOM   2673  H   ILE A 172     -18.665   5.558  28.359  1.00 92.75           H  
ATOM   2674  HA  ILE A 172     -16.649   3.980  27.152  1.00 92.75           H  
ATOM   2675  HB  ILE A 172     -19.662   3.965  26.823  1.00 92.75           H  
ATOM   2676 HG12 ILE A 172     -18.576   3.545  29.169  1.00 92.75           H  
ATOM   2677 HG13 ILE A 172     -17.917   2.076  28.467  1.00 92.75           H  
ATOM   2678 HG21 ILE A 172     -18.580   2.806  24.919  1.00 92.75           H  
ATOM   2679 HG22 ILE A 172     -17.585   1.866  26.034  1.00 92.75           H  
ATOM   2680 HG23 ILE A 172     -19.353   1.640  25.969  1.00 92.75           H  
ATOM   2681 HD11 ILE A 172     -19.982   1.632  29.707  1.00 92.75           H  
ATOM   2682 HD12 ILE A 172     -20.282   1.324  27.986  1.00 92.75           H  
ATOM   2683 HD13 ILE A 172     -20.864   2.825  28.732  1.00 92.75           H  
ATOM   2684  N   PRO A 173     -16.420   4.748  24.680  1.00 95.06           N  
ATOM   2685  CA  PRO A 173     -16.303   5.199  23.295  1.00 95.06           C  
ATOM   2686  C   PRO A 173     -17.473   4.718  22.425  1.00 95.06           C  
ATOM   2687  O   PRO A 173     -17.956   3.590  22.558  1.00 95.06           O  
ATOM   2688  CB  PRO A 173     -14.962   4.665  22.778  1.00 95.06           C  
ATOM   2689  CG  PRO A 173     -14.176   4.317  24.041  1.00 95.06           C  
ATOM   2690  CD  PRO A 173     -15.253   3.967  25.061  1.00 95.06           C  
ATOM   2691  HA  PRO A 173     -16.279   6.289  23.284  1.00 95.06           H  
ATOM   2692  HB2 PRO A 173     -14.438   5.408  22.178  1.00 95.06           H  
ATOM   2693  HB3 PRO A 173     -15.119   3.760  22.191  1.00 95.06           H  
ATOM   2694  HG2 PRO A 173     -13.495   3.483  23.876  1.00 95.06           H  
ATOM   2695  HG3 PRO A 173     -13.628   5.193  24.390  1.00 95.06           H  
ATOM   2696  HD2 PRO A 173     -15.491   2.905  24.998  1.00 95.06           H  
ATOM   2697  HD3 PRO A 173     -14.899   4.223  26.060  1.00 95.06           H  
ATOM   2698  N   GLU A 174     -17.896   5.558  21.491  1.00 97.25           N  
ATOM   2699  CA  GLU A 174     -18.848   5.188  20.447  1.00 97.25           C  
ATOM   2700  C   GLU A 174     -18.191   4.255  19.420  1.00 97.25           C  
ATOM   2701  O   GLU A 174     -16.965   4.126  19.359  1.00 97.25           O  
ATOM   2702  CB  GLU A 174     -19.398   6.448  19.764  1.00 97.25           C  
ATOM   2703  CG  GLU A 174     -20.240   7.301  20.726  1.00 97.25           C  
ATOM   2704  CD  GLU A 174     -20.806   8.565  20.063  1.00 97.25           C  
ATOM   2705  OE1 GLU A 174     -21.105   9.515  20.818  1.00 97.25           O  
ATOM   2706  OE2 GLU A 174     -20.959   8.565  18.820  1.00 97.25           O1-
ATOM   2707  H   GLU A 174     -17.369   6.406  21.338  1.00 97.25           H  
ATOM   2708  HA  GLU A 174     -19.683   4.652  20.897  1.00 97.25           H  
ATOM   2709  HB2 GLU A 174     -20.026   6.140  18.928  1.00 97.25           H  
ATOM   2710  HB3 GLU A 174     -18.568   7.039  19.379  1.00 97.25           H  
ATOM   2711  HG2 GLU A 174     -19.622   7.593  21.576  1.00 97.25           H  
ATOM   2712  HG3 GLU A 174     -21.064   6.694  21.101  1.00 97.25           H  
ATOM   2713  N   VAL A 175     -19.010   3.596  18.601  1.00 98.44           N  
ATOM   2714  CA  VAL A 175     -18.544   2.752  17.497  1.00 98.44           C  
ATOM   2715  C   VAL A 175     -19.304   3.133  16.234  1.00 98.44           C  
ATOM   2716  O   VAL A 175     -20.515   2.931  16.138  1.00 98.44           O  
ATOM   2717  CB  VAL A 175     -18.681   1.254  17.827  1.00 98.44           C  
ATOM   2718  CG1 VAL A 175     -18.210   0.380  16.659  1.00 98.44           C  
ATOM   2719  CG2 VAL A 175     -17.821   0.885  19.042  1.00 98.44           C  
ATOM   2720  H   VAL A 175     -20.004   3.760  18.670  1.00 98.44           H  
ATOM   2721  HA  VAL A 175     -17.486   2.945  17.321  1.00 98.44           H  
ATOM   2722  HB  VAL A 175     -19.723   1.023  18.046  1.00 98.44           H  
ATOM   2723 HG11 VAL A 175     -18.363  -0.669  16.913  1.00 98.44           H  
ATOM   2724 HG12 VAL A 175     -17.155   0.560  16.456  1.00 98.44           H  
ATOM   2725 HG13 VAL A 175     -18.790   0.592  15.761  1.00 98.44           H  
ATOM   2726 HG21 VAL A 175     -16.773   1.108  18.844  1.00 98.44           H  
ATOM   2727 HG22 VAL A 175     -18.143   1.447  19.919  1.00 98.44           H  
ATOM   2728 HG23 VAL A 175     -17.930  -0.179  19.253  1.00 98.44           H  
ATOM   2729  N   LEU A 176     -18.588   3.685  15.256  1.00 98.62           N  
ATOM   2730  CA  LEU A 176     -19.141   4.020  13.947  1.00 98.62           C  
ATOM   2731  C   LEU A 176     -19.141   2.762  13.072  1.00 98.62           C  
ATOM   2732  O   LEU A 176     -18.133   2.057  12.983  1.00 98.62           O  
ATOM   2733  CB  LEU A 176     -18.365   5.174  13.283  1.00 98.62           C  
ATOM   2734  CG  LEU A 176     -18.011   6.367  14.191  1.00 98.62           C  
ATOM   2735  CD1 LEU A 176     -17.198   7.387  13.393  1.00 98.62           C  
ATOM   2736  CD2 LEU A 176     -19.254   7.059  14.750  1.00 98.62           C  
ATOM   2737  H   LEU A 176     -17.593   3.787  15.395  1.00 98.62           H  
ATOM   2738  HA  LEU A 176     -20.172   4.347  14.084  1.00 98.62           H  
ATOM   2739  HB2 LEU A 176     -17.437   4.776  12.873  1.00 98.62           H  
ATOM   2740  HB3 LEU A 176     -18.955   5.538  12.442  1.00 98.62           H  
ATOM   2741  HG  LEU A 176     -17.394   6.025  15.022  1.00 98.62           H  
ATOM   2742 HD11 LEU A 176     -16.284   6.924  13.021  1.00 98.62           H  
ATOM   2743 HD12 LEU A 176     -16.924   8.221  14.039  1.00 98.62           H  
ATOM   2744 HD13 LEU A 176     -17.782   7.765  12.555  1.00 98.62           H  
ATOM   2745 HD21 LEU A 176     -19.872   7.447  13.940  1.00 98.62           H  
ATOM   2746 HD22 LEU A 176     -18.952   7.887  15.391  1.00 98.62           H  
ATOM   2747 HD23 LEU A 176     -19.835   6.364  15.357  1.00 98.62           H  
ATOM   2748  N   THR A 177     -20.260   2.492  12.402  1.00 98.44           N  
ATOM   2749  CA  THR A 177     -20.434   1.323  11.525  1.00 98.44           C  
ATOM   2750  C   THR A 177     -21.171   1.697  10.241  1.00 98.44           C  
ATOM   2751  O   THR A 177     -21.838   2.735  10.173  1.00 98.44           O  
ATOM   2752  CB  THR A 177     -21.181   0.179  12.233  1.00 98.44           C  
ATOM   2753  CG2 THR A 177     -20.489  -0.278  13.509  1.00 98.44           C  
ATOM   2754  OG1 THR A 177     -22.479   0.576  12.602  1.00 98.44           O  
ATOM   2755  H   THR A 177     -21.048   3.118  12.497  1.00 98.44           H  
ATOM   2756  HA  THR A 177     -19.454   0.941  11.236  1.00 98.44           H  
ATOM   2757  HB  THR A 177     -21.249  -0.668  11.550  1.00 98.44           H  
ATOM   2758  HG1 THR A 177     -22.417   0.917  13.497  1.00 98.44           H  
ATOM   2759 HG21 THR A 177     -20.589   0.473  14.293  1.00 98.44           H  
ATOM   2760 HG22 THR A 177     -20.929  -1.215  13.851  1.00 98.44           H  
ATOM   2761 HG23 THR A 177     -19.431  -0.432  13.298  1.00 98.44           H  
ATOM   2762  N   GLY A 178     -21.045   0.856   9.209  1.00 97.81           N  
ATOM   2763  CA  GLY A 178     -21.799   0.974   7.957  1.00 97.81           C  
ATOM   2764  C   GLY A 178     -21.759   2.381   7.349  1.00 97.81           C  
ATOM   2765  O   GLY A 178     -20.696   2.991   7.233  1.00 97.81           O  
ATOM   2766  H   GLY A 178     -20.439   0.055   9.319  1.00 97.81           H  
ATOM   2767  HA2 GLY A 178     -21.392   0.279   7.224  1.00 97.81           H  
ATOM   2768  HA3 GLY A 178     -22.836   0.696   8.147  1.00 97.81           H  
ATOM   2769  N   GLN A 179     -22.930   2.912   6.981  1.00 98.56           N  
ATOM   2770  CA  GLN A 179     -23.037   4.224   6.336  1.00 98.56           C  
ATOM   2771  C   GLN A 179     -22.547   5.373   7.232  1.00 98.56           C  
ATOM   2772  O   GLN A 179     -21.930   6.298   6.722  1.00 98.56           O  
ATOM   2773  CB  GLN A 179     -24.487   4.444   5.865  1.00 98.56           C  
ATOM   2774  CG  GLN A 179     -24.653   5.668   4.946  1.00 98.56           C  
ATOM   2775  CD  GLN A 179     -23.810   5.572   3.675  1.00 98.56           C  
ATOM   2776  NE2 GLN A 179     -22.945   6.518   3.404  1.00 98.56           N  
ATOM   2777  OE1 GLN A 179     -23.895   4.627   2.906  1.00 98.56           O  
ATOM   2778  H   GLN A 179     -23.770   2.364   7.098  1.00 98.56           H  
ATOM   2779  HA  GLN A 179     -22.392   4.212   5.457  1.00 98.56           H  
ATOM   2780  HB2 GLN A 179     -25.133   4.567   6.735  1.00 98.56           H  
ATOM   2781  HB3 GLN A 179     -24.819   3.562   5.318  1.00 98.56           H  
ATOM   2782  HG2 GLN A 179     -24.388   6.573   5.493  1.00 98.56           H  
ATOM   2783  HG3 GLN A 179     -25.699   5.758   4.655  1.00 98.56           H  
ATOM   2784 HE21 GLN A 179     -22.298   6.402   2.637  1.00 98.56           H  
ATOM   2785 HE22 GLN A 179     -22.877   7.343   3.982  1.00 98.56           H  
ATOM   2786  N   VAL A 180     -22.726   5.292   8.557  1.00 98.69           N  
ATOM   2787  CA  VAL A 180     -22.257   6.333   9.494  1.00 98.69           C  
ATOM   2788  C   VAL A 180     -20.729   6.421   9.496  1.00 98.69           C  
ATOM   2789  O   VAL A 180     -20.170   7.517   9.488  1.00 98.69           O  
ATOM   2790  CB  VAL A 180     -22.786   6.072  10.920  1.00 98.69           C  
ATOM   2791  CG1 VAL A 180     -22.259   7.092  11.936  1.00 98.69           C  
ATOM   2792  CG2 VAL A 180     -24.320   6.124  10.959  1.00 98.69           C  
ATOM   2793  H   VAL A 180     -23.133   4.451   8.941  1.00 98.69           H  
ATOM   2794  HA  VAL A 180     -22.631   7.301   9.158  1.00 98.69           H  
ATOM   2795  HB  VAL A 180     -22.467   5.082  11.245  1.00 98.69           H  
ATOM   2796 HG11 VAL A 180     -22.695   6.905  12.917  1.00 98.69           H  
ATOM   2797 HG12 VAL A 180     -21.176   7.012  12.029  1.00 98.69           H  
ATOM   2798 HG13 VAL A 180     -22.512   8.104  11.618  1.00 98.69           H  
ATOM   2799 HG21 VAL A 180     -24.664   7.108  10.641  1.00 98.69           H  
ATOM   2800 HG22 VAL A 180     -24.668   5.931  11.974  1.00 98.69           H  
ATOM   2801 HG23 VAL A 180     -24.742   5.366  10.300  1.00 98.69           H  
ATOM   2802  N   ALA A 181     -20.042   5.275   9.459  1.00 98.75           N  
ATOM   2803  CA  ALA A 181     -18.586   5.238   9.332  1.00 98.75           C  
ATOM   2804  C   ALA A 181     -18.119   5.844   7.997  1.00 98.75           C  
ATOM   2805  O   ALA A 181     -17.197   6.658   7.979  1.00 98.75           O  
ATOM   2806  CB  ALA A 181     -18.112   3.789   9.488  1.00 98.75           C  
ATOM   2807  H   ALA A 181     -20.554   4.405   9.433  1.00 98.75           H  
ATOM   2808  HA  ALA A 181     -18.142   5.835  10.129  1.00 98.75           H  
ATOM   2809  HB1 ALA A 181     -18.326   3.433  10.495  1.00 98.75           H  
ATOM   2810  HB2 ALA A 181     -17.037   3.740   9.319  1.00 98.75           H  
ATOM   2811  HB3 ALA A 181     -18.606   3.145   8.760  1.00 98.75           H  
ATOM   2812  N   ILE A 182     -18.784   5.492   6.891  1.00 98.88           N  
ATOM   2813  CA  ILE A 182     -18.484   6.034   5.558  1.00 98.88           C  
ATOM   2814  C   ILE A 182     -18.685   7.554   5.527  1.00 98.88           C  
ATOM   2815  O   ILE A 182     -17.786   8.272   5.096  1.00 98.88           O  
ATOM   2816  CB  ILE A 182     -19.336   5.316   4.488  1.00 98.88           C  
ATOM   2817  CG1 ILE A 182     -18.896   3.841   4.348  1.00 98.88           C  
ATOM   2818  CG2 ILE A 182     -19.230   6.010   3.115  1.00 98.88           C  
ATOM   2819  CD1 ILE A 182     -20.002   2.943   3.787  1.00 98.88           C  
ATOM   2820  H   ILE A 182     -19.539   4.827   6.983  1.00 98.88           H  
ATOM   2821  HA  ILE A 182     -17.432   5.852   5.335  1.00 98.88           H  
ATOM   2822  HB  ILE A 182     -20.379   5.345   4.803  1.00 98.88           H  
ATOM   2823 HG12 ILE A 182     -18.021   3.784   3.701  1.00 98.88           H  
ATOM   2824 HG13 ILE A 182     -18.618   3.433   5.320  1.00 98.88           H  
ATOM   2825 HG21 ILE A 182     -19.772   5.443   2.359  1.00 98.88           H  
ATOM   2826 HG22 ILE A 182     -19.666   7.008   3.161  1.00 98.88           H  
ATOM   2827 HG23 ILE A 182     -18.185   6.093   2.816  1.00 98.88           H  
ATOM   2828 HD11 ILE A 182     -20.725   2.734   4.576  1.00 98.88           H  
ATOM   2829 HD12 ILE A 182     -19.574   2.002   3.444  1.00 98.88           H  
ATOM   2830 HD13 ILE A 182     -20.528   3.435   2.968  1.00 98.88           H  
ATOM   2831  N   ASP A 183     -19.815   8.054   6.030  1.00 98.88           N  
ATOM   2832  CA  ASP A 183     -20.135   9.485   6.054  1.00 98.88           C  
ATOM   2833  C   ASP A 183     -19.120  10.279   6.887  1.00 98.88           C  
ATOM   2834  O   ASP A 183     -18.726  11.380   6.497  1.00 98.88           O  
ATOM   2835  CB  ASP A 183     -21.557   9.700   6.603  1.00 98.88           C  
ATOM   2836  CG  ASP A 183     -22.672   9.189   5.681  1.00 98.88           C  
ATOM   2837  OD1 ASP A 183     -22.409   8.967   4.477  1.00 98.88           O  
ATOM   2838  OD2 ASP A 183     -23.808   9.020   6.175  1.00 98.88           O1-
ATOM   2839  H   ASP A 183     -20.531   7.413   6.343  1.00 98.88           H  
ATOM   2840  HA  ASP A 183     -20.098   9.874   5.036  1.00 98.88           H  
ATOM   2841  HB2 ASP A 183     -21.713  10.769   6.749  1.00 98.88           H  
ATOM   2842  HB3 ASP A 183     -21.642   9.215   7.576  1.00 98.88           H  
ATOM   2843  N   SER A 184     -18.628   9.703   7.991  1.00 98.81           N  
ATOM   2844  CA  SER A 184     -17.562  10.313   8.795  1.00 98.81           C  
ATOM   2845  C   SER A 184     -16.247  10.436   8.021  1.00 98.81           C  
ATOM   2846  O   SER A 184     -15.585  11.470   8.116  1.00 98.81           O  
ATOM   2847  CB  SER A 184     -17.325   9.508  10.074  1.00 98.81           C  
ATOM   2848  OG  SER A 184     -16.407  10.195  10.907  1.00 98.81           O  
ATOM   2849  H   SER A 184     -19.013   8.815   8.279  1.00 98.81           H  
ATOM   2850  HA  SER A 184     -17.879  11.316   9.079  1.00 98.81           H  
ATOM   2851  HB2 SER A 184     -16.926   8.525   9.825  1.00 98.81           H  
ATOM   2852  HB3 SER A 184     -18.267   9.382  10.607  1.00 98.81           H  
ATOM   2853  HG  SER A 184     -15.715  10.580  10.365  1.00 98.81           H  
ATOM   2854  N   ILE A 185     -15.859   9.412   7.253  1.00 98.94           N  
ATOM   2855  CA  ILE A 185     -14.648   9.460   6.417  1.00 98.94           C  
ATOM   2856  C   ILE A 185     -14.826  10.500   5.303  1.00 98.94           C  
ATOM   2857  O   ILE A 185     -13.931  11.310   5.070  1.00 98.94           O  
ATOM   2858  CB  ILE A 185     -14.310   8.064   5.844  1.00 98.94           C  
ATOM   2859  CG1 ILE A 185     -14.010   7.052   6.969  1.00 98.94           C  
ATOM   2860  CG2 ILE A 185     -13.072   8.133   4.927  1.00 98.94           C  
ATOM   2861  CD1 ILE A 185     -14.065   5.590   6.510  1.00 98.94           C  
ATOM   2862  H   ILE A 185     -16.446   8.591   7.212  1.00 98.94           H  
ATOM   2863  HA  ILE A 185     -13.811   9.789   7.033  1.00 98.94           H  
ATOM   2864  HB  ILE A 185     -15.162   7.711   5.262  1.00 98.94           H  
ATOM   2865 HG12 ILE A 185     -13.018   7.266   7.368  1.00 98.94           H  
ATOM   2866 HG13 ILE A 185     -14.722   7.166   7.786  1.00 98.94           H  
ATOM   2867 HG21 ILE A 185     -13.222   8.850   4.120  1.00 98.94           H  
ATOM   2868 HG22 ILE A 185     -12.199   8.433   5.506  1.00 98.94           H  
ATOM   2869 HG23 ILE A 185     -12.874   7.160   4.476  1.00 98.94           H  
ATOM   2870 HD11 ILE A 185     -13.916   4.933   7.368  1.00 98.94           H  
ATOM   2871 HD12 ILE A 185     -15.040   5.379   6.072  1.00 98.94           H  
ATOM   2872 HD13 ILE A 185     -13.285   5.388   5.775  1.00 98.94           H  
ATOM   2873  N   VAL A 186     -15.991  10.529   4.647  1.00 98.94           N  
ATOM   2874  CA  VAL A 186     -16.308  11.514   3.598  1.00 98.94           C  
ATOM   2875  C   VAL A 186     -16.259  12.944   4.136  1.00 98.94           C  
ATOM   2876  O   VAL A 186     -15.722  13.825   3.465  1.00 98.94           O  
ATOM   2877  CB  VAL A 186     -17.680  11.208   2.961  1.00 98.94           C  
ATOM   2878  CG1 VAL A 186     -18.161  12.312   2.010  1.00 98.94           C  
ATOM   2879  CG2 VAL A 186     -17.594   9.915   2.146  1.00 98.94           C  
ATOM   2880  H   VAL A 186     -16.688   9.839   4.886  1.00 98.94           H  
ATOM   2881  HA  VAL A 186     -15.549  11.448   2.818  1.00 98.94           H  
ATOM   2882  HB  VAL A 186     -18.428  11.084   3.744  1.00 98.94           H  
ATOM   2883 HG11 VAL A 186     -19.079  11.997   1.513  1.00 98.94           H  
ATOM   2884 HG12 VAL A 186     -18.380  13.218   2.575  1.00 98.94           H  
ATOM   2885 HG13 VAL A 186     -17.400  12.521   1.257  1.00 98.94           H  
ATOM   2886 HG21 VAL A 186     -17.380   9.070   2.800  1.00 98.94           H  
ATOM   2887 HG22 VAL A 186     -18.540   9.722   1.641  1.00 98.94           H  
ATOM   2888 HG23 VAL A 186     -16.789  10.002   1.416  1.00 98.94           H  
ATOM   2889  N   ALA A 187     -16.769  13.191   5.345  1.00 98.88           N  
ATOM   2890  CA  ALA A 187     -16.712  14.508   5.975  1.00 98.88           C  
ATOM   2891  C   ALA A 187     -15.265  14.987   6.188  1.00 98.88           C  
ATOM   2892  O   ALA A 187     -14.942  16.126   5.845  1.00 98.88           O  
ATOM   2893  CB  ALA A 187     -17.495  14.457   7.292  1.00 98.88           C  
ATOM   2894  H   ALA A 187     -17.234  12.443   5.840  1.00 98.88           H  
ATOM   2895  HA  ALA A 187     -17.197  15.228   5.316  1.00 98.88           H  
ATOM   2896  HB1 ALA A 187     -17.035  13.741   7.973  1.00 98.88           H  
ATOM   2897  HB2 ALA A 187     -18.524  14.154   7.100  1.00 98.88           H  
ATOM   2898  HB3 ALA A 187     -17.492  15.442   7.757  1.00 98.88           H  
ATOM   2899  N   ASP A 188     -14.386  14.110   6.679  1.00 98.94           N  
ATOM   2900  CA  ASP A 188     -12.960  14.413   6.834  1.00 98.94           C  
ATOM   2901  C   ASP A 188     -12.276  14.669   5.484  1.00 98.94           C  
ATOM   2902  O   ASP A 188     -11.523  15.635   5.340  1.00 98.94           O  
ATOM   2903  CB  ASP A 188     -12.262  13.258   7.570  1.00 98.94           C  
ATOM   2904  CG  ASP A 188     -12.429  13.284   9.087  1.00 98.94           C  
ATOM   2905  OD1 ASP A 188     -12.768  14.351   9.647  1.00 98.94           O  
ATOM   2906  OD2 ASP A 188     -12.122  12.280   9.763  1.00 98.94           O1-
ATOM   2907  H   ASP A 188     -14.712  13.192   6.944  1.00 98.94           H  
ATOM   2908  HA  ASP A 188     -12.849  15.330   7.413  1.00 98.94           H  
ATOM   2909  HB2 ASP A 188     -11.194  13.330   7.364  1.00 98.94           H  
ATOM   2910  HB3 ASP A 188     -12.625  12.305   7.185  1.00 98.94           H  
ATOM   2911  N   LEU A 189     -12.566  13.849   4.471  1.00 98.94           N  
ATOM   2912  CA  LEU A 189     -11.995  14.016   3.134  1.00 98.94           C  
ATOM   2913  C   LEU A 189     -12.467  15.302   2.450  1.00 98.94           C  
ATOM   2914  O   LEU A 189     -11.671  15.939   1.769  1.00 98.94           O  
ATOM   2915  CB  LEU A 189     -12.320  12.795   2.265  1.00 98.94           C  
ATOM   2916  CG  LEU A 189     -11.608  11.505   2.691  1.00 98.94           C  
ATOM   2917  CD1 LEU A 189     -12.104  10.353   1.820  1.00 98.94           C  
ATOM   2918  CD2 LEU A 189     -10.090  11.601   2.538  1.00 98.94           C  
ATOM   2919  H   LEU A 189     -13.181  13.067   4.649  1.00 98.94           H  
ATOM   2920  HA  LEU A 189     -10.913  14.108   3.230  1.00 98.94           H  
ATOM   2921  HB2 LEU A 189     -12.031  13.018   1.238  1.00 98.94           H  
ATOM   2922  HB3 LEU A 189     -13.398  12.632   2.290  1.00 98.94           H  
ATOM   2923  HG  LEU A 189     -11.834  11.277   3.732  1.00 98.94           H  
ATOM   2924 HD11 LEU A 189     -13.188  10.271   1.901  1.00 98.94           H  
ATOM   2925 HD12 LEU A 189     -11.831  10.543   0.782  1.00 98.94           H  
ATOM   2926 HD13 LEU A 189     -11.658   9.416   2.152  1.00 98.94           H  
ATOM   2927 HD21 LEU A 189      -9.832  11.872   1.514  1.00 98.94           H  
ATOM   2928 HD22 LEU A 189      -9.656  10.631   2.781  1.00 98.94           H  
ATOM   2929 HD23 LEU A 189      -9.684  12.338   3.232  1.00 98.94           H  
ATOM   2930  N   ASN A 190     -13.715  15.728   2.652  1.00 98.88           N  
ATOM   2931  CA  ASN A 190     -14.213  16.990   2.102  1.00 98.88           C  
ATOM   2932  C   ASN A 190     -13.484  18.205   2.695  1.00 98.88           C  
ATOM   2933  O   ASN A 190     -13.145  19.129   1.956  1.00 98.88           O  
ATOM   2934  CB  ASN A 190     -15.729  17.081   2.335  1.00 98.88           C  
ATOM   2935  CG  ASN A 190     -16.527  16.205   1.387  1.00 98.88           C  
ATOM   2936  ND2 ASN A 190     -17.718  15.815   1.773  1.00 98.88           N  
ATOM   2937  OD1 ASN A 190     -16.129  15.892   0.279  1.00 98.88           O  
ATOM   2938  H   ASN A 190     -14.341  15.141   3.185  1.00 98.88           H  
ATOM   2939  HA  ASN A 190     -14.018  17.010   1.030  1.00 98.88           H  
ATOM   2940  HB2 ASN A 190     -16.054  18.108   2.170  1.00 98.88           H  
ATOM   2941  HB3 ASN A 190     -15.956  16.811   3.366  1.00 98.88           H  
ATOM   2942 HD21 ASN A 190     -18.020  15.982   2.723  1.00 98.88           H  
ATOM   2943 HD22 ASN A 190     -18.192  15.185   1.142  1.00 98.88           H  
ATOM   2944  N   ILE A 191     -13.196  18.193   4.001  1.00 98.81           N  
ATOM   2945  CA  ILE A 191     -12.382  19.239   4.644  1.00 98.81           C  
ATOM   2946  C   ILE A 191     -10.948  19.191   4.106  1.00 98.81           C  
ATOM   2947  O   ILE A 191     -10.391  20.219   3.726  1.00 98.81           O  
ATOM   2948  CB  ILE A 191     -12.430  19.106   6.183  1.00 98.81           C  
ATOM   2949  CG1 ILE A 191     -13.864  19.381   6.693  1.00 98.81           C  
ATOM   2950  CG2 ILE A 191     -11.432  20.082   6.837  1.00 98.81           C  
ATOM   2951  CD1 ILE A 191     -14.095  18.969   8.152  1.00 98.81           C  
ATOM   2952  H   ILE A 191     -13.496  17.404   4.556  1.00 98.81           H  
ATOM   2953  HA  ILE A 191     -12.784  20.217   4.375  1.00 98.81           H  
ATOM   2954  HB  ILE A 191     -12.148  18.089   6.457  1.00 98.81           H  
ATOM   2955 HG12 ILE A 191     -14.092  20.440   6.580  1.00 98.81           H  
ATOM   2956 HG13 ILE A 191     -14.581  18.822   6.091  1.00 98.81           H  
ATOM   2957 HG21 ILE A 191     -11.598  21.095   6.470  1.00 98.81           H  
ATOM   2958 HG22 ILE A 191     -11.540  20.081   7.922  1.00 98.81           H  
ATOM   2959 HG23 ILE A 191     -10.406  19.794   6.606  1.00 98.81           H  
ATOM   2960 HD11 ILE A 191     -13.828  17.920   8.284  1.00 98.81           H  
ATOM   2961 HD12 ILE A 191     -13.507  19.590   8.827  1.00 98.81           H  
ATOM   2962 HD13 ILE A 191     -15.150  19.096   8.396  1.00 98.81           H  
ATOM   2963  N   ALA A 192     -10.367  17.993   3.995  1.00 98.81           N  
ATOM   2964  CA  ALA A 192      -9.037  17.818   3.422  1.00 98.81           C  
ATOM   2965  C   ALA A 192      -8.953  18.352   1.976  1.00 98.81           C  
ATOM   2966  O   ALA A 192      -8.045  19.109   1.657  1.00 98.81           O  
ATOM   2967  CB  ALA A 192      -8.654  16.339   3.533  1.00 98.81           C  
ATOM   2968  H   ALA A 192     -10.859  17.179   4.333  1.00 98.81           H  
ATOM   2969  HA  ALA A 192      -8.330  18.394   4.020  1.00 98.81           H  
ATOM   2970  HB1 ALA A 192      -8.703  16.021   4.574  1.00 98.81           H  
ATOM   2971  HB2 ALA A 192      -9.332  15.728   2.936  1.00 98.81           H  
ATOM   2972  HB3 ALA A 192      -7.638  16.194   3.166  1.00 98.81           H  
ATOM   2973  N   ILE A 193      -9.916  18.038   1.106  1.00 98.81           N  
ATOM   2974  CA  ILE A 193      -9.965  18.532  -0.284  1.00 98.81           C  
ATOM   2975  C   ILE A 193     -10.119  20.061  -0.341  1.00 98.81           C  
ATOM   2976  O   ILE A 193      -9.561  20.709  -1.233  1.00 98.81           O  
ATOM   2977  CB  ILE A 193     -11.104  17.816  -1.052  1.00 98.81           C  
ATOM   2978  CG1 ILE A 193     -10.734  16.335  -1.302  1.00 98.81           C  
ATOM   2979  CG2 ILE A 193     -11.415  18.496  -2.400  1.00 98.81           C  
ATOM   2980  CD1 ILE A 193     -11.925  15.443  -1.677  1.00 98.81           C  
ATOM   2981  H   ILE A 193     -10.642  17.406   1.412  1.00 98.81           H  
ATOM   2982  HA  ILE A 193      -9.020  18.294  -0.774  1.00 98.81           H  
ATOM   2983  HB  ILE A 193     -12.006  17.855  -0.440  1.00 98.81           H  
ATOM   2984 HG12 ILE A 193     -10.298  15.916  -0.395  1.00 98.81           H  
ATOM   2985 HG13 ILE A 193      -9.980  16.274  -2.087  1.00 98.81           H  
ATOM   2986 HG21 ILE A 193     -11.802  19.503  -2.246  1.00 98.81           H  
ATOM   2987 HG22 ILE A 193     -10.515  18.540  -3.013  1.00 98.81           H  
ATOM   2988 HG23 ILE A 193     -12.178  17.938  -2.943  1.00 98.81           H  
ATOM   2989 HD11 ILE A 193     -12.691  15.504  -0.904  1.00 98.81           H  
ATOM   2990 HD12 ILE A 193     -12.350  15.743  -2.634  1.00 98.81           H  
ATOM   2991 HD13 ILE A 193     -11.586  14.410  -1.757  1.00 98.81           H  
ATOM   2992  N   ALA A 194     -10.864  20.661   0.590  1.00 98.69           N  
ATOM   2993  CA  ALA A 194     -11.030  22.110   0.641  1.00 98.69           C  
ATOM   2994  C   ALA A 194      -9.706  22.821   0.972  1.00 98.69           C  
ATOM   2995  O   ALA A 194      -9.302  23.727   0.232  1.00 98.69           O  
ATOM   2996  CB  ALA A 194     -12.141  22.448   1.642  1.00 98.69           C  
ATOM   2997  H   ALA A 194     -11.321  20.101   1.295  1.00 98.69           H  
ATOM   2998  HA  ALA A 194     -11.350  22.459  -0.341  1.00 98.69           H  
ATOM   2999  HB1 ALA A 194     -11.858  22.125   2.644  1.00 98.69           H  
ATOM   3000  HB2 ALA A 194     -12.297  23.527   1.663  1.00 98.69           H  
ATOM   3001  HB3 ALA A 194     -13.068  21.952   1.354  1.00 98.69           H  
ATOM   3002  N   ASP A 195      -9.011  22.343   2.007  1.00 98.56           N  
ATOM   3003  CA  ASP A 195      -7.982  23.108   2.719  1.00 98.56           C  
ATOM   3004  C   ASP A 195      -6.543  22.567   2.571  1.00 98.56           C  
ATOM   3005  O   ASP A 195      -5.596  23.248   2.963  1.00 98.56           O  
ATOM   3006  CB  ASP A 195      -8.393  23.173   4.199  1.00 98.56           C  
ATOM   3007  CG  ASP A 195      -9.664  23.988   4.481  1.00 98.56           C  
ATOM   3008  OD1 ASP A 195      -9.972  24.920   3.703  1.00 98.56           O  
ATOM   3009  OD2 ASP A 195     -10.311  23.693   5.513  1.00 98.56           O1-
ATOM   3010  H   ASP A 195      -9.427  21.578   2.518  1.00 98.56           H  
ATOM   3011  HA  ASP A 195      -7.964  24.130   2.340  1.00 98.56           H  
ATOM   3012  HB2 ASP A 195      -7.574  23.602   4.776  1.00 98.56           H  
ATOM   3013  HB3 ASP A 195      -8.560  22.153   4.546  1.00 98.56           H  
ATOM   3014  N   LEU A 196      -6.330  21.370   2.008  1.00 98.56           N  
ATOM   3015  CA  LEU A 196      -4.982  20.886   1.672  1.00 98.56           C  
ATOM   3016  C   LEU A 196      -4.394  21.632   0.463  1.00 98.56           C  
ATOM   3017  O   LEU A 196      -5.137  22.145  -0.375  1.00 98.56           O  
ATOM   3018  CB  LEU A 196      -4.975  19.365   1.417  1.00 98.56           C  
ATOM   3019  CG  LEU A 196      -5.121  18.503   2.682  1.00 98.56           C  
ATOM   3020  CD1 LEU A 196      -5.148  17.028   2.283  1.00 98.56           C  
ATOM   3021  CD2 LEU A 196      -3.957  18.695   3.654  1.00 98.56           C  
ATOM   3022  H   LEU A 196      -7.127  20.817   1.727  1.00 98.56           H  
ATOM   3023  HA  LEU A 196      -4.331  21.109   2.518  1.00 98.56           H  
ATOM   3024  HB2 LEU A 196      -4.040  19.085   0.933  1.00 98.56           H  
ATOM   3025  HB3 LEU A 196      -5.764  19.122   0.705  1.00 98.56           H  
ATOM   3026  HG  LEU A 196      -6.047  18.743   3.205  1.00 98.56           H  
ATOM   3027 HD11 LEU A 196      -5.281  16.407   3.169  1.00 98.56           H  
ATOM   3028 HD12 LEU A 196      -5.972  16.855   1.590  1.00 98.56           H  
ATOM   3029 HD13 LEU A 196      -4.213  16.757   1.792  1.00 98.56           H  
ATOM   3030 HD21 LEU A 196      -3.997  19.688   4.101  1.00 98.56           H  
ATOM   3031 HD22 LEU A 196      -4.036  17.954   4.450  1.00 98.56           H  
ATOM   3032 HD23 LEU A 196      -3.007  18.560   3.136  1.00 98.56           H  
ATOM   3033  N   PRO A 197      -3.059  21.676   0.313  1.00 97.94           N  
ATOM   3034  CA  PRO A 197      -2.438  22.268  -0.863  1.00 97.94           C  
ATOM   3035  C   PRO A 197      -2.709  21.447  -2.131  1.00 97.94           C  
ATOM   3036  O   PRO A 197      -2.800  20.214  -2.104  1.00 97.94           O  
ATOM   3037  CB  PRO A 197      -0.944  22.347  -0.541  1.00 97.94           C  
ATOM   3038  CG  PRO A 197      -0.739  21.179   0.424  1.00 97.94           C  
ATOM   3039  CD  PRO A 197      -2.041  21.164   1.221  1.00 97.94           C  
ATOM   3040  HA  PRO A 197      -2.823  23.277  -1.009  1.00 97.94           H  
ATOM   3041  HB2 PRO A 197      -0.321  22.250  -1.431  1.00 97.94           H  
ATOM   3042  HB3 PRO A 197      -0.731  23.284  -0.027  1.00 97.94           H  
ATOM   3043  HG2 PRO A 197       0.128  21.331   1.067  1.00 97.94           H  
ATOM   3044  HG3 PRO A 197      -0.642  20.250  -0.137  1.00 97.94           H  
ATOM   3045  HD2 PRO A 197      -2.253  20.149   1.556  1.00 97.94           H  
ATOM   3046  HD3 PRO A 197      -1.956  21.835   2.076  1.00 97.94           H  
ATOM   3047  N   GLU A 198      -2.779  22.154  -3.257  1.00 98.06           N  
ATOM   3048  CA  GLU A 198      -2.642  21.544  -4.576  1.00 98.06           C  
ATOM   3049  C   GLU A 198      -1.173  21.157  -4.781  1.00 98.06           C  
ATOM   3050  O   GLU A 198      -0.288  21.990  -4.583  1.00 98.06           O  
ATOM   3051  CB  GLU A 198      -3.131  22.528  -5.655  1.00 98.06           C  
ATOM   3052  CG  GLU A 198      -3.279  21.875  -7.035  1.00 98.06           C  
ATOM   3053  CD  GLU A 198      -4.212  20.664  -6.961  1.00 98.06           C  
ATOM   3054  OE1 GLU A 198      -3.755  19.565  -7.334  1.00 98.06           O  
ATOM   3055  OE2 GLU A 198      -5.328  20.819  -6.414  1.00 98.06           O1-
ATOM   3056  H   GLU A 198      -2.644  23.154  -3.206  1.00 98.06           H  
ATOM   3057  HA  GLU A 198      -3.255  20.643  -4.605  1.00 98.06           H  
ATOM   3058  HB2 GLU A 198      -2.438  23.367  -5.726  1.00 98.06           H  
ATOM   3059  HB3 GLU A 198      -4.100  22.926  -5.355  1.00 98.06           H  
ATOM   3060  HG2 GLU A 198      -2.295  21.574  -7.395  1.00 98.06           H  
ATOM   3061  HG3 GLU A 198      -3.685  22.609  -7.732  1.00 98.06           H  
ATOM   3062  N   VAL A 199      -0.918  19.900  -5.142  1.00 97.88           N  
ATOM   3063  CA  VAL A 199       0.425  19.388  -5.444  1.00 97.88           C  
ATOM   3064  C   VAL A 199       0.325  18.656  -6.770  1.00 97.88           C  
ATOM   3065  O   VAL A 199      -0.350  17.631  -6.870  1.00 97.88           O  
ATOM   3066  CB  VAL A 199       0.975  18.464  -4.337  1.00 97.88           C  
ATOM   3067  CG1 VAL A 199       2.371  17.929  -4.682  1.00 97.88           C  
ATOM   3068  CG2 VAL A 199       1.085  19.193  -2.990  1.00 97.88           C  
ATOM   3069  H   VAL A 199      -1.699  19.307  -5.384  1.00 97.88           H  
ATOM   3070  HA  VAL A 199       1.117  20.221  -5.562  1.00 97.88           H  
ATOM   3071  HB  VAL A 199       0.304  17.613  -4.215  1.00 97.88           H  
ATOM   3072 HG11 VAL A 199       2.730  17.287  -3.878  1.00 97.88           H  
ATOM   3073 HG12 VAL A 199       2.340  17.342  -5.600  1.00 97.88           H  
ATOM   3074 HG13 VAL A 199       3.063  18.761  -4.814  1.00 97.88           H  
ATOM   3075 HG21 VAL A 199       0.097  19.512  -2.657  1.00 97.88           H  
ATOM   3076 HG22 VAL A 199       1.721  20.071  -3.098  1.00 97.88           H  
ATOM   3077 HG23 VAL A 199       1.511  18.528  -2.238  1.00 97.88           H  
ATOM   3078  N   SER A 200       0.987  19.202  -7.778  1.00 96.38           N  
ATOM   3079  CA  SER A 200       0.994  18.731  -9.160  1.00 96.38           C  
ATOM   3080  C   SER A 200       2.223  17.869  -9.462  1.00 96.38           C  
ATOM   3081  O   SER A 200       3.148  17.749  -8.656  1.00 96.38           O  
ATOM   3082  CB  SER A 200       0.947  19.953 -10.087  1.00 96.38           C  
ATOM   3083  OG  SER A 200       2.177  20.659 -10.058  1.00 96.38           O  
ATOM   3084  H   SER A 200       1.573  19.996  -7.566  1.00 96.38           H  
ATOM   3085  HA  SER A 200       0.103  18.132  -9.344  1.00 96.38           H  
ATOM   3086  HB2 SER A 200       0.766  19.627 -11.111  1.00 96.38           H  
ATOM   3087  HB3 SER A 200       0.134  20.612  -9.782  1.00 96.38           H  
ATOM   3088  HG  SER A 200       2.375  20.903  -9.151  1.00 96.38           H  
ATOM   3089  N   VAL A 201       2.290  17.311 -10.671  1.00 95.00           N  
ATOM   3090  CA  VAL A 201       3.489  16.592 -11.146  1.00 95.00           C  
ATOM   3091  C   VAL A 201       4.746  17.466 -11.227  1.00 95.00           C  
ATOM   3092  O   VAL A 201       5.856  16.945 -11.134  1.00 95.00           O  
ATOM   3093  CB  VAL A 201       3.248  15.932 -12.513  1.00 95.00           C  
ATOM   3094  CG1 VAL A 201       2.204  14.834 -12.361  1.00 95.00           C  
ATOM   3095  CG2 VAL A 201       2.811  16.920 -13.605  1.00 95.00           C  
ATOM   3096  H   VAL A 201       1.488  17.382 -11.280  1.00 95.00           H  
ATOM   3097  HA  VAL A 201       3.713  15.800 -10.432  1.00 95.00           H  
ATOM   3098  HB  VAL A 201       4.176  15.459 -12.835  1.00 95.00           H  
ATOM   3099 HG11 VAL A 201       2.123  14.290 -13.302  1.00 95.00           H  
ATOM   3100 HG12 VAL A 201       1.237  15.255 -12.087  1.00 95.00           H  
ATOM   3101 HG13 VAL A 201       2.512  14.128 -11.590  1.00 95.00           H  
ATOM   3102 HG21 VAL A 201       3.583  17.673 -13.769  1.00 95.00           H  
ATOM   3103 HG22 VAL A 201       2.661  16.375 -14.537  1.00 95.00           H  
ATOM   3104 HG23 VAL A 201       1.872  17.403 -13.336  1.00 95.00           H  
ATOM   3105  N   GLY A 202       4.589  18.785 -11.387  1.00 94.69           N  
ATOM   3106  CA  GLY A 202       5.706  19.731 -11.471  1.00 94.69           C  
ATOM   3107  C   GLY A 202       6.317  20.097 -10.117  1.00 94.69           C  
ATOM   3108  O   GLY A 202       7.420  20.645 -10.077  1.00 94.69           O  
ATOM   3109  H   GLY A 202       3.651  19.159 -11.359  1.00 94.69           H  
ATOM   3110  HA2 GLY A 202       5.347  20.652 -11.932  1.00 94.69           H  
ATOM   3111  HA3 GLY A 202       6.493  19.309 -12.096  1.00 94.69           H  
ATOM   3112  N   ASP A 203       5.623  19.796  -9.020  1.00 97.50           N  
ATOM   3113  CA  ASP A 203       6.105  20.061  -7.670  1.00 97.50           C  
ATOM   3114  C   ASP A 203       7.196  19.059  -7.262  1.00 97.50           C  
ATOM   3115  O   ASP A 203       7.188  17.907  -7.703  1.00 97.50           O  
ATOM   3116  CB  ASP A 203       4.925  20.076  -6.691  1.00 97.50           C  
ATOM   3117  CG  ASP A 203       4.053  21.305  -6.944  1.00 97.50           C  
ATOM   3118  OD1 ASP A 203       4.550  22.417  -6.660  1.00 97.50           O  
ATOM   3119  OD2 ASP A 203       2.923  21.132  -7.458  1.00 97.50           O1-
ATOM   3120  H   ASP A 203       4.749  19.297  -9.109  1.00 97.50           H  
ATOM   3121  HA  ASP A 203       6.544  21.059  -7.669  1.00 97.50           H  
ATOM   3122  HB2 ASP A 203       5.295  20.115  -5.666  1.00 97.50           H  
ATOM   3123  HB3 ASP A 203       4.343  19.162  -6.802  1.00 97.50           H  
ATOM   3124  N   PRO A 204       8.166  19.470  -6.424  1.00 97.00           N  
ATOM   3125  CA  PRO A 204       9.258  18.596  -6.013  1.00 97.00           C  
ATOM   3126  C   PRO A 204       8.741  17.384  -5.232  1.00 97.00           C  
ATOM   3127  O   PRO A 204       7.769  17.482  -4.483  1.00 97.00           O  
ATOM   3128  CB  PRO A 204      10.178  19.476  -5.160  1.00 97.00           C  
ATOM   3129  CG  PRO A 204       9.232  20.538  -4.598  1.00 97.00           C  
ATOM   3130  CD  PRO A 204       8.251  20.756  -5.746  1.00 97.00           C  
ATOM   3131  HA  PRO A 204       9.793  18.246  -6.896  1.00 97.00           H  
ATOM   3132  HB2 PRO A 204      10.917  19.954  -5.804  1.00 97.00           H  
ATOM   3133  HB3 PRO A 204      10.673  18.914  -4.368  1.00 97.00           H  
ATOM   3134  HG2 PRO A 204       9.759  21.456  -4.336  1.00 97.00           H  
ATOM   3135  HG3 PRO A 204       8.703  20.138  -3.733  1.00 97.00           H  
ATOM   3136  HD2 PRO A 204       7.286  21.079  -5.355  1.00 97.00           H  
ATOM   3137  HD3 PRO A 204       8.644  21.502  -6.437  1.00 97.00           H  
ATOM   3138  N   ILE A 205       9.463  16.260  -5.308  1.00 95.75           N  
ATOM   3139  CA  ILE A 205       9.089  15.014  -4.619  1.00 95.75           C  
ATOM   3140  C   ILE A 205       8.854  15.219  -3.113  1.00 95.75           C  
ATOM   3141  O   ILE A 205       7.958  14.609  -2.544  1.00 95.75           O  
ATOM   3142  CB  ILE A 205      10.128  13.904  -4.912  1.00 95.75           C  
ATOM   3143  CG1 ILE A 205       9.677  12.485  -4.502  1.00 95.75           C  
ATOM   3144  CG2 ILE A 205      11.496  14.195  -4.266  1.00 95.75           C  
ATOM   3145  CD1 ILE A 205       8.364  12.034  -5.157  1.00 95.75           C  
ATOM   3146  H   ILE A 205      10.223  16.223  -5.973  1.00 95.75           H  
ATOM   3147  HA  ILE A 205       8.136  14.703  -5.046  1.00 95.75           H  
ATOM   3148  HB  ILE A 205      10.281  13.885  -5.991  1.00 95.75           H  
ATOM   3149 HG12 ILE A 205       9.576  12.424  -3.419  1.00 95.75           H  
ATOM   3150 HG13 ILE A 205      10.451  11.779  -4.802  1.00 95.75           H  
ATOM   3151 HG21 ILE A 205      11.864  15.178  -4.561  1.00 95.75           H  
ATOM   3152 HG22 ILE A 205      11.432  14.132  -3.180  1.00 95.75           H  
ATOM   3153 HG23 ILE A 205      12.216  13.449  -4.602  1.00 95.75           H  
ATOM   3154 HD11 ILE A 205       8.400  12.200  -6.233  1.00 95.75           H  
ATOM   3155 HD12 ILE A 205       8.214  10.969  -4.981  1.00 95.75           H  
ATOM   3156 HD13 ILE A 205       7.520  12.577  -4.730  1.00 95.75           H  
ATOM   3157  N   SER A 206       9.567  16.144  -2.462  1.00 96.06           N  
ATOM   3158  CA  SER A 206       9.365  16.477  -1.045  1.00 96.06           C  
ATOM   3159  C   SER A 206       7.971  17.032  -0.720  1.00 96.06           C  
ATOM   3160  O   SER A 206       7.489  16.807   0.388  1.00 96.06           O  
ATOM   3161  CB  SER A 206      10.434  17.469  -0.584  1.00 96.06           C  
ATOM   3162  OG  SER A 206      10.439  18.623  -1.407  1.00 96.06           O  
ATOM   3163  H   SER A 206      10.231  16.695  -2.988  1.00 96.06           H  
ATOM   3164  HA  SER A 206       9.482  15.566  -0.458  1.00 96.06           H  
ATOM   3165  HB2 SER A 206      11.411  16.989  -0.635  1.00 96.06           H  
ATOM   3166  HB3 SER A 206      10.236  17.756   0.449  1.00 96.06           H  
ATOM   3167  HG  SER A 206      11.007  19.285  -1.006  1.00 96.06           H  
ATOM   3168  N   ALA A 207       7.294  17.698  -1.662  1.00 96.88           N  
ATOM   3169  CA  ALA A 207       5.920  18.179  -1.484  1.00 96.88           C  
ATOM   3170  C   ALA A 207       4.894  17.030  -1.465  1.00 96.88           C  
ATOM   3171  O   ALA A 207       3.835  17.154  -0.853  1.00 96.88           O  
ATOM   3172  CB  ALA A 207       5.606  19.187  -2.596  1.00 96.88           C  
ATOM   3173  H   ALA A 207       7.704  17.796  -2.580  1.00 96.88           H  
ATOM   3174  HA  ALA A 207       5.846  18.691  -0.525  1.00 96.88           H  
ATOM   3175  HB1 ALA A 207       5.618  18.693  -3.568  1.00 96.88           H  
ATOM   3176  HB2 ALA A 207       4.614  19.608  -2.436  1.00 96.88           H  
ATOM   3177  HB3 ALA A 207       6.339  19.995  -2.592  1.00 96.88           H  
ATOM   3178  N   LYS A 208       5.235  15.889  -2.078  1.00 97.62           N  
ATOM   3179  CA  LYS A 208       4.411  14.669  -2.138  1.00 97.62           C  
ATOM   3180  C   LYS A 208       4.577  13.765  -0.903  1.00 97.62           C  
ATOM   3181  O   LYS A 208       3.936  12.721  -0.816  1.00 97.62           O  
ATOM   3182  CB  LYS A 208       4.719  13.923  -3.448  1.00 97.62           C  
ATOM   3183  CG  LYS A 208       4.404  14.739  -4.717  1.00 97.62           C  
ATOM   3184  CD  LYS A 208       5.069  14.097  -5.938  1.00 97.62           C  
ATOM   3185  CE  LYS A 208       4.545  14.682  -7.253  1.00 97.62           C  
ATOM   3186  NZ  LYS A 208       5.145  13.965  -8.400  1.00 97.62           N1+
ATOM   3187  H   LYS A 208       6.126  15.869  -2.554  1.00 97.62           H  
ATOM   3188  HA  LYS A 208       3.359  14.953  -2.155  1.00 97.62           H  
ATOM   3189  HB2 LYS A 208       5.773  13.645  -3.454  1.00 97.62           H  
ATOM   3190  HB3 LYS A 208       4.133  13.004  -3.484  1.00 97.62           H  
ATOM   3191  HG2 LYS A 208       4.774  15.761  -4.629  1.00 97.62           H  
ATOM   3192  HG3 LYS A 208       3.323  14.766  -4.856  1.00 97.62           H  
ATOM   3193  HD2 LYS A 208       4.899  13.021  -5.917  1.00 97.62           H  
ATOM   3194  HD3 LYS A 208       6.145  14.269  -5.887  1.00 97.62           H  
ATOM   3195  HE2 LYS A 208       3.460  14.576  -7.274  1.00 97.62           H  
ATOM   3196  HE3 LYS A 208       4.787  15.744  -7.304  1.00 97.62           H  
ATOM   3197  HZ1 LYS A 208       6.145  14.108  -8.430  1.00 97.62           H  
ATOM   3198  HZ2 LYS A 208       4.972  12.971  -8.358  1.00 97.62           H  
ATOM   3199  HZ3 LYS A 208       4.798  14.281  -9.294  1.00 97.62           H  
ATOM   3200  N   ALA A 209       5.422  14.156   0.061  1.00 96.94           N  
ATOM   3201  CA  ALA A 209       5.583  13.463   1.347  1.00 96.94           C  
ATOM   3202  C   ALA A 209       4.423  13.748   2.318  1.00 96.94           C  
ATOM   3203  O   ALA A 209       4.168  12.998   3.263  1.00 96.94           O  
ATOM   3204  CB  ALA A 209       6.895  13.930   1.984  1.00 96.94           C  
ATOM   3205  H   ALA A 209       5.946  15.006  -0.088  1.00 96.94           H  
ATOM   3206  HA  ALA A 209       5.636  12.389   1.169  1.00 96.94           H  
ATOM   3207  HB1 ALA A 209       6.765  14.919   2.423  1.00 96.94           H  
ATOM   3208  HB2 ALA A 209       7.680  14.000   1.231  1.00 96.94           H  
ATOM   3209  HB3 ALA A 209       7.192  13.227   2.763  1.00 96.94           H  
ATOM   3210  N   THR A 210       3.737  14.872   2.103  1.00 95.31           N  
ATOM   3211  CA  THR A 210       2.584  15.317   2.886  1.00 95.31           C  
ATOM   3212  C   THR A 210       1.297  15.158   2.079  1.00 95.31           C  
ATOM   3213  O   THR A 210       1.333  15.329   0.860  1.00 95.31           O  
ATOM   3214  CB  THR A 210       2.732  16.774   3.341  1.00 95.31           C  
ATOM   3215  CG2 THR A 210       3.856  16.921   4.366  1.00 95.31           C  
ATOM   3216  OG1 THR A 210       3.045  17.637   2.271  1.00 95.31           O  
ATOM   3217  H   THR A 210       3.991  15.440   1.308  1.00 95.31           H  
ATOM   3218  HA  THR A 210       2.522  14.701   3.783  1.00 95.31           H  
ATOM   3219  HB  THR A 210       1.797  17.098   3.798  1.00 95.31           H  
ATOM   3220  HG1 THR A 210       2.570  17.362   1.483  1.00 95.31           H  
ATOM   3221 HG21 THR A 210       3.897  17.955   4.706  1.00 95.31           H  
ATOM   3222 HG22 THR A 210       3.663  16.273   5.222  1.00 95.31           H  
ATOM   3223 HG23 THR A 210       4.811  16.653   3.915  1.00 95.31           H  
ATOM   3224  N   PRO A 211       0.153  14.877   2.724  1.00 96.38           N  
ATOM   3225  CA  PRO A 211      -1.128  14.783   2.038  1.00 96.38           C  
ATOM   3226  C   PRO A 211      -1.468  16.052   1.248  1.00 96.38           C  
ATOM   3227  O   PRO A 211      -1.345  17.165   1.760  1.00 96.38           O  
ATOM   3228  CB  PRO A 211      -2.163  14.517   3.130  1.00 96.38           C  
ATOM   3229  CG  PRO A 211      -1.348  13.850   4.235  1.00 96.38           C  
ATOM   3230  CD  PRO A 211       0.005  14.535   4.128  1.00 96.38           C  
ATOM   3231  HA  PRO A 211      -1.095  13.928   1.362  1.00 96.38           H  
ATOM   3232  HB2 PRO A 211      -2.963  13.877   2.756  1.00 96.38           H  
ATOM   3233  HB3 PRO A 211      -2.573  15.455   3.506  1.00 96.38           H  
ATOM   3234  HG2 PRO A 211      -1.225  12.789   4.018  1.00 96.38           H  
ATOM   3235  HG3 PRO A 211      -1.796  14.002   5.217  1.00 96.38           H  
ATOM   3236  HD2 PRO A 211       0.019  15.442   4.733  1.00 96.38           H  
ATOM   3237  HD3 PRO A 211       0.780  13.838   4.446  1.00 96.38           H  
ATOM   3238  N   SER A 212      -1.938  15.864   0.019  1.00 98.56           N  
ATOM   3239  CA  SER A 212      -2.396  16.907  -0.904  1.00 98.56           C  
ATOM   3240  C   SER A 212      -3.873  16.709  -1.259  1.00 98.56           C  
ATOM   3241  O   SER A 212      -4.469  15.679  -0.919  1.00 98.56           O  
ATOM   3242  CB  SER A 212      -1.528  16.857  -2.167  1.00 98.56           C  
ATOM   3243  OG  SER A 212      -1.741  15.636  -2.861  1.00 98.56           O  
ATOM   3244  H   SER A 212      -1.988  14.918  -0.330  1.00 98.56           H  
ATOM   3245  HA  SER A 212      -2.280  17.891  -0.450  1.00 98.56           H  
ATOM   3246  HB2 SER A 212      -0.480  16.934  -1.879  1.00 98.56           H  
ATOM   3247  HB3 SER A 212      -1.775  17.694  -2.819  1.00 98.56           H  
ATOM   3248  HG  SER A 212      -0.954  15.444  -3.376  1.00 98.56           H  
ATOM   3249  N   LYS A 213      -4.466  17.654  -2.000  1.00 98.81           N  
ATOM   3250  CA  LYS A 213      -5.816  17.468  -2.567  1.00 98.81           C  
ATOM   3251  C   LYS A 213      -5.916  16.197  -3.412  1.00 98.81           C  
ATOM   3252  O   LYS A 213      -6.863  15.432  -3.245  1.00 98.81           O  
ATOM   3253  CB  LYS A 213      -6.231  18.683  -3.407  1.00 98.81           C  
ATOM   3254  CG  LYS A 213      -6.386  19.929  -2.534  1.00 98.81           C  
ATOM   3255  CD  LYS A 213      -7.041  21.074  -3.311  1.00 98.81           C  
ATOM   3256  CE  LYS A 213      -7.135  22.274  -2.368  1.00 98.81           C  
ATOM   3257  NZ  LYS A 213      -8.412  22.993  -2.488  1.00 98.81           N1+
ATOM   3258  H   LYS A 213      -3.959  18.503  -2.205  1.00 98.81           H  
ATOM   3259  HA  LYS A 213      -6.529  17.348  -1.752  1.00 98.81           H  
ATOM   3260  HB2 LYS A 213      -5.496  18.873  -4.190  1.00 98.81           H  
ATOM   3261  HB3 LYS A 213      -7.189  18.466  -3.880  1.00 98.81           H  
ATOM   3262  HG2 LYS A 213      -7.004  19.686  -1.670  1.00 98.81           H  
ATOM   3263  HG3 LYS A 213      -5.404  20.246  -2.185  1.00 98.81           H  
ATOM   3264  HD2 LYS A 213      -6.440  21.333  -4.183  1.00 98.81           H  
ATOM   3265  HD3 LYS A 213      -8.032  20.754  -3.635  1.00 98.81           H  
ATOM   3266  HE2 LYS A 213      -6.276  22.928  -2.515  1.00 98.81           H  
ATOM   3267  HE3 LYS A 213      -7.079  21.891  -1.349  1.00 98.81           H  
ATOM   3268  HZ1 LYS A 213      -8.523  23.412  -3.400  1.00 98.81           H  
ATOM   3269  HZ2 LYS A 213      -9.136  22.311  -2.309  1.00 98.81           H  
ATOM   3270  HZ3 LYS A 213      -8.494  23.659  -1.733  1.00 98.81           H  
ATOM   3271  N   ALA A 214      -4.910  15.915  -4.243  1.00 98.75           N  
ATOM   3272  CA  ALA A 214      -4.855  14.698  -5.052  1.00 98.75           C  
ATOM   3273  C   ALA A 214      -4.836  13.420  -4.188  1.00 98.75           C  
ATOM   3274  O   ALA A 214      -5.540  12.456  -4.493  1.00 98.75           O  
ATOM   3275  CB  ALA A 214      -3.636  14.788  -5.977  1.00 98.75           C  
ATOM   3276  H   ALA A 214      -4.173  16.597  -4.353  1.00 98.75           H  
ATOM   3277  HA  ALA A 214      -5.748  14.656  -5.675  1.00 98.75           H  
ATOM   3278  HB1 ALA A 214      -3.734  15.655  -6.631  1.00 98.75           H  
ATOM   3279  HB2 ALA A 214      -3.578  13.893  -6.598  1.00 98.75           H  
ATOM   3280  HB3 ALA A 214      -2.719  14.881  -5.396  1.00 98.75           H  
ATOM   3281  N   ALA A 215      -4.107  13.421  -3.064  1.00 98.81           N  
ATOM   3282  CA  ALA A 215      -4.109  12.294  -2.129  1.00 98.81           C  
ATOM   3283  C   ALA A 215      -5.493  12.078  -1.489  1.00 98.81           C  
ATOM   3284  O   ALA A 215      -5.946  10.938  -1.360  1.00 98.81           O  
ATOM   3285  CB  ALA A 215      -3.026  12.524  -1.067  1.00 98.81           C  
ATOM   3286  H   ALA A 215      -3.545  14.232  -2.849  1.00 98.81           H  
ATOM   3287  HA  ALA A 215      -3.863  11.387  -2.682  1.00 98.81           H  
ATOM   3288  HB1 ALA A 215      -2.073  12.738  -1.550  1.00 98.81           H  
ATOM   3289  HB2 ALA A 215      -2.921  11.631  -0.450  1.00 98.81           H  
ATOM   3290  HB3 ALA A 215      -3.302  13.361  -0.425  1.00 98.81           H  
ATOM   3291  N   ALA A 216      -6.180  13.163  -1.115  1.00 98.94           N  
ATOM   3292  CA  ALA A 216      -7.532  13.102  -0.564  1.00 98.94           C  
ATOM   3293  C   ALA A 216      -8.560  12.615  -1.602  1.00 98.94           C  
ATOM   3294  O   ALA A 216      -9.399  11.775  -1.276  1.00 98.94           O  
ATOM   3295  CB  ALA A 216      -7.885  14.473   0.020  1.00 98.94           C  
ATOM   3296  H   ALA A 216      -5.750  14.070  -1.231  1.00 98.94           H  
ATOM   3297  HA  ALA A 216      -7.541  12.380   0.252  1.00 98.94           H  
ATOM   3298  HB1 ALA A 216      -7.128  14.775   0.743  1.00 98.94           H  
ATOM   3299  HB2 ALA A 216      -7.936  15.220  -0.773  1.00 98.94           H  
ATOM   3300  HB3 ALA A 216      -8.849  14.412   0.527  1.00 98.94           H  
ATOM   3301  N   HIS A 217      -8.452  13.056  -2.860  1.00 98.94           N  
ATOM   3302  CA  HIS A 217      -9.264  12.536  -3.963  1.00 98.94           C  
ATOM   3303  C   HIS A 217      -9.031  11.040  -4.203  1.00 98.94           C  
ATOM   3304  O   HIS A 217      -9.997  10.301  -4.386  1.00 98.94           O  
ATOM   3305  CB  HIS A 217      -9.000  13.340  -5.243  1.00 98.94           C  
ATOM   3306  CG  HIS A 217      -9.768  14.633  -5.290  1.00 98.94           C  
ATOM   3307  CD2 HIS A 217      -9.256  15.900  -5.361  1.00 98.94           C  
ATOM   3308  ND1 HIS A 217     -11.140  14.748  -5.303  1.00 98.94           N  
ATOM   3309  CE1 HIS A 217     -11.445  16.053  -5.371  1.00 98.94           C  
ATOM   3310  NE2 HIS A 217     -10.330  16.796  -5.394  1.00 98.94           N  
ATOM   3311  H   HIS A 217      -7.781  13.783  -3.063  1.00 98.94           H  
ATOM   3312  HA  HIS A 217     -10.316  12.647  -3.700  1.00 98.94           H  
ATOM   3313  HB2 HIS A 217      -9.316  12.745  -6.100  1.00 98.94           H  
ATOM   3314  HB3 HIS A 217      -7.933  13.536  -5.350  1.00 98.94           H  
ATOM   3315  HD1 HIS A 217     -11.802  13.987  -5.340  1.00 98.94           H  
ATOM   3316  HD2 HIS A 217      -8.209  16.163  -5.395  1.00 98.94           H  
ATOM   3317  HE1 HIS A 217     -12.447  16.453  -5.422  1.00 98.94           H  
ATOM   3318  N   LEU A 218      -7.788  10.556  -4.135  1.00 98.94           N  
ATOM   3319  CA  LEU A 218      -7.509   9.131  -4.334  1.00 98.94           C  
ATOM   3320  C   LEU A 218      -8.136   8.279  -3.225  1.00 98.94           C  
ATOM   3321  O   LEU A 218      -8.761   7.257  -3.508  1.00 98.94           O  
ATOM   3322  CB  LEU A 218      -5.993   8.934  -4.478  1.00 98.94           C  
ATOM   3323  CG  LEU A 218      -5.596   7.513  -4.932  1.00 98.94           C  
ATOM   3324  CD1 LEU A 218      -4.281   7.597  -5.707  1.00 98.94           C  
ATOM   3325  CD2 LEU A 218      -5.446   6.539  -3.759  1.00 98.94           C  
ATOM   3326  H   LEU A 218      -7.015  11.200  -4.045  1.00 98.94           H  
ATOM   3327  HA  LEU A 218      -7.976   8.825  -5.270  1.00 98.94           H  
ATOM   3328  HB2 LEU A 218      -5.648   9.644  -5.230  1.00 98.94           H  
ATOM   3329  HB3 LEU A 218      -5.491   9.183  -3.543  1.00 98.94           H  
ATOM   3330  HG  LEU A 218      -6.349   7.120  -5.616  1.00 98.94           H  
ATOM   3331 HD11 LEU A 218      -3.778   6.631  -5.740  1.00 98.94           H  
ATOM   3332 HD12 LEU A 218      -4.493   7.897  -6.733  1.00 98.94           H  
ATOM   3333 HD13 LEU A 218      -3.637   8.365  -5.279  1.00 98.94           H  
ATOM   3334 HD21 LEU A 218      -4.836   6.990  -2.976  1.00 98.94           H  
ATOM   3335 HD22 LEU A 218      -6.421   6.278  -3.349  1.00 98.94           H  
ATOM   3336 HD23 LEU A 218      -4.984   5.614  -4.103  1.00 98.94           H  
ATOM   3337  N   LEU A 219      -8.048   8.721  -1.967  1.00 98.94           N  
ATOM   3338  CA  LEU A 219      -8.712   8.033  -0.858  1.00 98.94           C  
ATOM   3339  C   LEU A 219     -10.250   8.110  -0.963  1.00 98.94           C  
ATOM   3340  O   LEU A 219     -10.925   7.129  -0.654  1.00 98.94           O  
ATOM   3341  CB  LEU A 219      -8.158   8.584   0.466  1.00 98.94           C  
ATOM   3342  CG  LEU A 219      -8.694   7.878   1.725  1.00 98.94           C  
ATOM   3343  CD1 LEU A 219      -8.531   6.357   1.689  1.00 98.94           C  
ATOM   3344  CD2 LEU A 219      -7.945   8.386   2.959  1.00 98.94           C  
ATOM   3345  H   LEU A 219      -7.521   9.564  -1.787  1.00 98.94           H  
ATOM   3346  HA  LEU A 219      -8.448   6.978  -0.926  1.00 98.94           H  
ATOM   3347  HB2 LEU A 219      -8.397   9.645   0.533  1.00 98.94           H  
ATOM   3348  HB3 LEU A 219      -7.072   8.485   0.448  1.00 98.94           H  
ATOM   3349  HG  LEU A 219      -9.751   8.116   1.844  1.00 98.94           H  
ATOM   3350 HD11 LEU A 219      -8.735   5.943   2.677  1.00 98.94           H  
ATOM   3351 HD12 LEU A 219      -9.247   5.921   0.993  1.00 98.94           H  
ATOM   3352 HD13 LEU A 219      -7.523   6.076   1.382  1.00 98.94           H  
ATOM   3353 HD21 LEU A 219      -8.518   8.121   3.848  1.00 98.94           H  
ATOM   3354 HD22 LEU A 219      -7.829   9.469   2.926  1.00 98.94           H  
ATOM   3355 HD23 LEU A 219      -6.954   7.937   3.017  1.00 98.94           H  
ATOM   3356  N   MET A 220     -10.808   9.222  -1.460  1.00 98.94           N  
ATOM   3357  CA  MET A 220     -12.246   9.356  -1.744  1.00 98.94           C  
ATOM   3358  C   MET A 220     -12.714   8.349  -2.801  1.00 98.94           C  
ATOM   3359  O   MET A 220     -13.729   7.674  -2.601  1.00 98.94           O  
ATOM   3360  CB  MET A 220     -12.559  10.796  -2.197  1.00 98.94           C  
ATOM   3361  CG  MET A 220     -14.061  11.038  -2.385  1.00 98.94           C  
ATOM   3362  SD  MET A 220     -15.011  11.028  -0.842  1.00 98.94           S  
ATOM   3363  CE  MET A 220     -14.763  12.749  -0.328  1.00 98.94           C  
ATOM   3364  H   MET A 220     -10.207  10.008  -1.661  1.00 98.94           H  
ATOM   3365  HA  MET A 220     -12.800   9.149  -0.828  1.00 98.94           H  
ATOM   3366  HB2 MET A 220     -12.176  11.503  -1.461  1.00 98.94           H  
ATOM   3367  HB3 MET A 220     -12.065  10.997  -3.148  1.00 98.94           H  
ATOM   3368  HG2 MET A 220     -14.470  10.280  -3.053  1.00 98.94           H  
ATOM   3369  HG3 MET A 220     -14.202  12.005  -2.870  1.00 98.94           H  
ATOM   3370  HE1 MET A 220     -13.699  12.987  -0.318  1.00 98.94           H  
ATOM   3371  HE2 MET A 220     -15.268  13.418  -1.026  1.00 98.94           H  
ATOM   3372  HE3 MET A 220     -15.176  12.904   0.669  1.00 98.94           H  
ATOM   3373  N   ALA A 221     -11.954   8.223  -3.893  1.00 98.94           N  
ATOM   3374  CA  ALA A 221     -12.187   7.250  -4.953  1.00 98.94           C  
ATOM   3375  C   ALA A 221     -12.146   5.817  -4.402  1.00 98.94           C  
ATOM   3376  O   ALA A 221     -13.080   5.045  -4.612  1.00 98.94           O  
ATOM   3377  CB  ALA A 221     -11.136   7.476  -6.051  1.00 98.94           C  
ATOM   3378  H   ALA A 221     -11.159   8.838  -3.995  1.00 98.94           H  
ATOM   3379  HA  ALA A 221     -13.179   7.414  -5.375  1.00 98.94           H  
ATOM   3380  HB1 ALA A 221     -11.265   8.463  -6.496  1.00 98.94           H  
ATOM   3381  HB2 ALA A 221     -11.230   6.722  -6.832  1.00 98.94           H  
ATOM   3382  HB3 ALA A 221     -10.130   7.409  -5.637  1.00 98.94           H  
ATOM   3383  N   ARG A 222     -11.119   5.478  -3.614  1.00 98.75           N  
ATOM   3384  CA  ARG A 222     -10.973   4.140  -3.023  1.00 98.75           C  
ATOM   3385  C   ARG A 222     -12.117   3.780  -2.074  1.00 98.75           C  
ATOM   3386  O   ARG A 222     -12.644   2.667  -2.152  1.00 98.75           O  
ATOM   3387  CB  ARG A 222      -9.606   4.052  -2.335  1.00 98.75           C  
ATOM   3388  CG  ARG A 222      -9.298   2.608  -1.918  1.00 98.75           C  
ATOM   3389  CD  ARG A 222      -7.915   2.491  -1.280  1.00 98.75           C  
ATOM   3390  NE  ARG A 222      -6.819   2.739  -2.242  1.00 98.75           N  
ATOM   3391  CZ  ARG A 222      -5.541   2.515  -2.011  1.00 98.75           C  
ATOM   3392  NH1 ARG A 222      -5.121   2.071  -0.861  1.00 98.75           N1+
ATOM   3393  NH2 ARG A 222      -4.643   2.694  -2.926  1.00 98.75           N  
ATOM   3394  H   ARG A 222     -10.372   6.147  -3.497  1.00 98.75           H  
ATOM   3395  HA  ARG A 222     -11.005   3.409  -3.831  1.00 98.75           H  
ATOM   3396  HB2 ARG A 222      -8.841   4.392  -3.034  1.00 98.75           H  
ATOM   3397  HB3 ARG A 222      -9.589   4.699  -1.458  1.00 98.75           H  
ATOM   3398  HG2 ARG A 222      -9.349   1.953  -2.788  1.00 98.75           H  
ATOM   3399  HG3 ARG A 222     -10.036   2.272  -1.190  1.00 98.75           H  
ATOM   3400  HD2 ARG A 222      -7.850   3.194  -0.450  1.00 98.75           H  
ATOM   3401  HD3 ARG A 222      -7.824   1.478  -0.887  1.00 98.75           H  
ATOM   3402  HE  ARG A 222      -7.058   3.010  -3.186  1.00 98.75           H  
ATOM   3403 HH11 ARG A 222      -4.196   1.668  -0.813  1.00 98.75           H  
ATOM   3404 HH12 ARG A 222      -5.831   1.776  -0.206  1.00 98.75           H  
ATOM   3405 HH21 ARG A 222      -4.948   2.911  -3.863  1.00 98.75           H  
ATOM   3406 HH22 ARG A 222      -3.699   2.347  -2.826  1.00 98.75           H  
ATOM   3407  N   LEU A 223     -12.532   4.724  -1.225  1.00 98.94           N  
ATOM   3408  CA  LEU A 223     -13.662   4.552  -0.310  1.00 98.94           C  
ATOM   3409  C   LEU A 223     -14.959   4.257  -1.075  1.00 98.94           C  
ATOM   3410  O   LEU A 223     -15.666   3.310  -0.736  1.00 98.94           O  
ATOM   3411  CB  LEU A 223     -13.801   5.824   0.547  1.00 98.94           C  
ATOM   3412  CG  LEU A 223     -14.978   5.805   1.543  1.00 98.94           C  
ATOM   3413  CD1 LEU A 223     -14.743   4.833   2.697  1.00 98.94           C  
ATOM   3414  CD2 LEU A 223     -15.171   7.203   2.117  1.00 98.94           C  
ATOM   3415  H   LEU A 223     -12.023   5.596  -1.204  1.00 98.94           H  
ATOM   3416  HA  LEU A 223     -13.456   3.700   0.338  1.00 98.94           H  
ATOM   3417  HB2 LEU A 223     -13.935   6.674  -0.123  1.00 98.94           H  
ATOM   3418  HB3 LEU A 223     -12.873   5.986   1.096  1.00 98.94           H  
ATOM   3419  HG  LEU A 223     -15.902   5.529   1.034  1.00 98.94           H  
ATOM   3420 HD11 LEU A 223     -13.819   5.081   3.220  1.00 98.94           H  
ATOM   3421 HD12 LEU A 223     -14.683   3.819   2.301  1.00 98.94           H  
ATOM   3422 HD13 LEU A 223     -15.577   4.881   3.398  1.00 98.94           H  
ATOM   3423 HD21 LEU A 223     -15.923   7.189   2.906  1.00 98.94           H  
ATOM   3424 HD22 LEU A 223     -14.225   7.572   2.515  1.00 98.94           H  
ATOM   3425 HD23 LEU A 223     -15.502   7.875   1.325  1.00 98.94           H  
ATOM   3426  N   HIS A 224     -15.271   5.043  -2.110  1.00 98.94           N  
ATOM   3427  CA  HIS A 224     -16.513   4.884  -2.874  1.00 98.94           C  
ATOM   3428  C   HIS A 224     -16.503   3.645  -3.770  1.00 98.94           C  
ATOM   3429  O   HIS A 224     -17.535   2.984  -3.893  1.00 98.94           O  
ATOM   3430  CB  HIS A 224     -16.816   6.153  -3.675  1.00 98.94           C  
ATOM   3431  CG  HIS A 224     -17.406   7.225  -2.803  1.00 98.94           C  
ATOM   3432  CD2 HIS A 224     -18.725   7.585  -2.727  1.00 98.94           C  
ATOM   3433  ND1 HIS A 224     -16.720   7.984  -1.887  1.00 98.94           N  
ATOM   3434  CE1 HIS A 224     -17.608   8.788  -1.279  1.00 98.94           C  
ATOM   3435  NE2 HIS A 224     -18.847   8.573  -1.746  1.00 98.94           N  
ATOM   3436  H   HIS A 224     -14.640   5.789  -2.366  1.00 98.94           H  
ATOM   3437  HA  HIS A 224     -17.335   4.743  -2.173  1.00 98.94           H  
ATOM   3438  HB2 HIS A 224     -15.912   6.521  -4.161  1.00 98.94           H  
ATOM   3439  HB3 HIS A 224     -17.542   5.915  -4.453  1.00 98.94           H  
ATOM   3440  HD1 HIS A 224     -15.715   8.028  -1.802  1.00 98.94           H  
ATOM   3441  HD2 HIS A 224     -19.532   7.163  -3.308  1.00 98.94           H  
ATOM   3442  HE1 HIS A 224     -17.357   9.558  -0.564  1.00 98.94           H  
ATOM   3443  N   LEU A 225     -15.347   3.270  -4.324  1.00 98.88           N  
ATOM   3444  CA  LEU A 225     -15.211   2.041  -5.102  1.00 98.88           C  
ATOM   3445  C   LEU A 225     -15.525   0.796  -4.253  1.00 98.88           C  
ATOM   3446  O   LEU A 225     -16.196  -0.116  -4.726  1.00 98.88           O  
ATOM   3447  CB  LEU A 225     -13.799   1.985  -5.709  1.00 98.88           C  
ATOM   3448  CG  LEU A 225     -13.609   0.825  -6.704  1.00 98.88           C  
ATOM   3449  CD1 LEU A 225     -14.489   0.962  -7.949  1.00 98.88           C  
ATOM   3450  CD2 LEU A 225     -12.159   0.792  -7.164  1.00 98.88           C  
ATOM   3451  H   LEU A 225     -14.541   3.873  -4.237  1.00 98.88           H  
ATOM   3452  HA  LEU A 225     -15.939   2.081  -5.912  1.00 98.88           H  
ATOM   3453  HB2 LEU A 225     -13.074   1.882  -4.902  1.00 98.88           H  
ATOM   3454  HB3 LEU A 225     -13.592   2.921  -6.228  1.00 98.88           H  
ATOM   3455  HG  LEU A 225     -13.833  -0.119  -6.207  1.00 98.88           H  
ATOM   3456 HD11 LEU A 225     -15.540   0.857  -7.680  1.00 98.88           H  
ATOM   3457 HD12 LEU A 225     -14.323   1.927  -8.427  1.00 98.88           H  
ATOM   3458 HD13 LEU A 225     -14.244   0.170  -8.657  1.00 98.88           H  
ATOM   3459 HD21 LEU A 225     -11.495   0.680  -6.307  1.00 98.88           H  
ATOM   3460 HD22 LEU A 225     -11.935   1.721  -7.688  1.00 98.88           H  
ATOM   3461 HD23 LEU A 225     -12.002  -0.046  -7.843  1.00 98.88           H  
ATOM   3462  N   ASN A 226     -15.099   0.780  -2.985  1.00 98.81           N  
ATOM   3463  CA  ASN A 226     -15.330  -0.335  -2.057  1.00 98.81           C  
ATOM   3464  C   ASN A 226     -16.601  -0.196  -1.203  1.00 98.81           C  
ATOM   3465  O   ASN A 226     -16.952  -1.121  -0.471  1.00 98.81           O  
ATOM   3466  CB  ASN A 226     -14.089  -0.528  -1.177  1.00 98.81           C  
ATOM   3467  CG  ASN A 226     -12.907  -1.040  -1.968  1.00 98.81           C  
ATOM   3468  ND2 ASN A 226     -11.988  -0.179  -2.332  1.00 98.81           N  
ATOM   3469  OD1 ASN A 226     -12.827  -2.207  -2.317  1.00 98.81           O  
ATOM   3470  H   ASN A 226     -14.538   1.557  -2.666  1.00 98.81           H  
ATOM   3471  HA  ASN A 226     -15.462  -1.249  -2.636  1.00 98.81           H  
ATOM   3472  HB2 ASN A 226     -13.831   0.403  -0.673  1.00 98.81           H  
ATOM   3473  HB3 ASN A 226     -14.304  -1.280  -0.418  1.00 98.81           H  
ATOM   3474 HD21 ASN A 226     -11.170  -0.531  -2.809  1.00 98.81           H  
ATOM   3475 HD22 ASN A 226     -12.096   0.795  -2.087  1.00 98.81           H  
ATOM   3476  N   LYS A 227     -17.332   0.920  -1.294  1.00 98.81           N  
ATOM   3477  CA  LYS A 227     -18.494   1.207  -0.436  1.00 98.81           C  
ATOM   3478  C   LYS A 227     -19.537   0.089  -0.440  1.00 98.81           C  
ATOM   3479  O   LYS A 227     -20.055  -0.274   0.613  1.00 98.81           O  
ATOM   3480  CB  LYS A 227     -19.092   2.542  -0.886  1.00 98.81           C  
ATOM   3481  CG  LYS A 227     -20.367   2.908  -0.121  1.00 98.81           C  
ATOM   3482  CD  LYS A 227     -20.720   4.363  -0.418  1.00 98.81           C  
ATOM   3483  CE  LYS A 227     -22.130   4.710   0.054  1.00 98.81           C  
ATOM   3484  NZ  LYS A 227     -22.543   5.996  -0.552  1.00 98.81           N1+
ATOM   3485  H   LYS A 227     -16.975   1.663  -1.878  1.00 98.81           H  
ATOM   3486  HA  LYS A 227     -18.147   1.306   0.592  1.00 98.81           H  
ATOM   3487  HB2 LYS A 227     -18.346   3.319  -0.722  1.00 98.81           H  
ATOM   3488  HB3 LYS A 227     -19.324   2.501  -1.950  1.00 98.81           H  
ATOM   3489  HG2 LYS A 227     -20.204   2.775   0.948  1.00 98.81           H  
ATOM   3490  HG3 LYS A 227     -21.183   2.262  -0.445  1.00 98.81           H  
ATOM   3491  HD2 LYS A 227     -19.992   5.024   0.051  1.00 98.81           H  
ATOM   3492  HD3 LYS A 227     -20.656   4.509  -1.497  1.00 98.81           H  
ATOM   3493  HE2 LYS A 227     -22.165   4.746   1.143  1.00 98.81           H  
ATOM   3494  HE3 LYS A 227     -22.805   3.924  -0.285  1.00 98.81           H  
ATOM   3495  HZ1 LYS A 227     -23.492   6.237  -0.304  1.00 98.81           H  
ATOM   3496  HZ2 LYS A 227     -22.490   5.912  -1.557  1.00 98.81           H  
ATOM   3497  HZ3 LYS A 227     -21.907   6.744  -0.316  1.00 98.81           H  
ATOM   3498  N   HIS A 228     -19.804  -0.497  -1.603  1.00 98.69           N  
ATOM   3499  CA  HIS A 228     -20.766  -1.590  -1.726  1.00 98.69           C  
ATOM   3500  C   HIS A 228     -20.311  -2.866  -0.988  1.00 98.69           C  
ATOM   3501  O   HIS A 228     -21.129  -3.547  -0.376  1.00 98.69           O  
ATOM   3502  CB  HIS A 228     -21.045  -1.815  -3.214  1.00 98.69           C  
ATOM   3503  CG  HIS A 228     -19.995  -2.625  -3.929  1.00 98.69           C  
ATOM   3504  CD2 HIS A 228     -18.877  -2.163  -4.574  1.00 98.69           C  
ATOM   3505  ND1 HIS A 228     -19.979  -3.997  -4.012  1.00 98.69           N  
ATOM   3506  CE1 HIS A 228     -18.870  -4.361  -4.676  1.00 98.69           C  
ATOM   3507  NE2 HIS A 228     -18.176  -3.274  -5.054  1.00 98.69           N  
ATOM   3508  H   HIS A 228     -19.328  -0.158  -2.426  1.00 98.69           H  
ATOM   3509  HA  HIS A 228     -21.698  -1.271  -1.260  1.00 98.69           H  
ATOM   3510  HB2 HIS A 228     -21.998  -2.336  -3.301  1.00 98.69           H  
ATOM   3511  HB3 HIS A 228     -21.162  -0.850  -3.707  1.00 98.69           H  
ATOM   3512  HD1 HIS A 228     -20.687  -4.615  -3.639  1.00 98.69           H  
ATOM   3513  HD2 HIS A 228     -18.581  -1.130  -4.686  1.00 98.69           H  
ATOM   3514  HE1 HIS A 228     -18.577  -5.380  -4.883  1.00 98.69           H  
ATOM   3515  N   VAL A 229     -19.000  -3.139  -0.939  1.00 98.44           N  
ATOM   3516  CA  VAL A 229     -18.408  -4.227  -0.140  1.00 98.44           C  
ATOM   3517  C   VAL A 229     -18.604  -3.960   1.354  1.00 98.44           C  
ATOM   3518  O   VAL A 229     -18.877  -4.873   2.130  1.00 98.44           O  
ATOM   3519  CB  VAL A 229     -16.899  -4.376  -0.445  1.00 98.44           C  
ATOM   3520  CG1 VAL A 229     -16.260  -5.540   0.314  1.00 98.44           C  
ATOM   3521  CG2 VAL A 229     -16.624  -4.596  -1.937  1.00 98.44           C  
ATOM   3522  H   VAL A 229     -18.364  -2.515  -1.415  1.00 98.44           H  
ATOM   3523  HA  VAL A 229     -18.909  -5.164  -0.383  1.00 98.44           H  
ATOM   3524  HB  VAL A 229     -16.375  -3.473  -0.130  1.00 98.44           H  
ATOM   3525 HG11 VAL A 229     -16.666  -6.487  -0.042  1.00 98.44           H  
ATOM   3526 HG12 VAL A 229     -15.182  -5.519   0.149  1.00 98.44           H  
ATOM   3527 HG13 VAL A 229     -16.442  -5.459   1.385  1.00 98.44           H  
ATOM   3528 HG21 VAL A 229     -15.554  -4.734  -2.097  1.00 98.44           H  
ATOM   3529 HG22 VAL A 229     -16.936  -3.725  -2.512  1.00 98.44           H  
ATOM   3530 HG23 VAL A 229     -17.157  -5.477  -2.294  1.00 98.44           H  
ATOM   3531  N   TYR A 230     -18.480  -2.699   1.771  1.00 98.50           N  
ATOM   3532  CA  TYR A 230     -18.567  -2.299   3.179  1.00 98.50           C  
ATOM   3533  C   TYR A 230     -19.997  -2.381   3.718  1.00 98.50           C  
ATOM   3534  O   TYR A 230     -20.197  -2.672   4.897  1.00 98.50           O  
ATOM   3535  CB  TYR A 230     -17.975  -0.888   3.334  1.00 98.50           C  
ATOM   3536  CG  TYR A 230     -16.532  -0.699   2.875  1.00 98.50           C  
ATOM   3537  CD1 TYR A 230     -15.700  -1.800   2.592  1.00 98.50           C  
ATOM   3538  CD2 TYR A 230     -16.002   0.597   2.729  1.00 98.50           C  
ATOM   3539  CE1 TYR A 230     -14.333  -1.641   2.332  1.00 98.50           C  
ATOM   3540  CE2 TYR A 230     -14.641   0.766   2.394  1.00 98.50           C  
ATOM   3541  CZ  TYR A 230     -13.796  -0.350   2.240  1.00 98.50           C  
ATOM   3542  OH  TYR A 230     -12.478  -0.202   1.966  1.00 98.50           O  
ATOM   3543  H   TYR A 230     -18.223  -1.998   1.091  1.00 98.50           H  
ATOM   3544  HA  TYR A 230     -17.978  -2.989   3.783  1.00 98.50           H  
ATOM   3545  HB2 TYR A 230     -18.025  -0.613   4.387  1.00 98.50           H  
ATOM   3546  HB3 TYR A 230     -18.602  -0.184   2.786  1.00 98.50           H  
ATOM   3547  HD1 TYR A 230     -16.106  -2.800   2.557  1.00 98.50           H  
ATOM   3548  HD2 TYR A 230     -16.630   1.461   2.885  1.00 98.50           H  
ATOM   3549  HE1 TYR A 230     -13.701  -2.491   2.123  1.00 98.50           H  
ATOM   3550  HE2 TYR A 230     -14.206   1.749   2.284  1.00 98.50           H  
ATOM   3551  HH  TYR A 230     -12.011  -1.039   2.009  1.00 98.50           H  
ATOM   3552  N   LEU A 231     -20.979  -2.153   2.845  1.00 98.38           N  
ATOM   3553  CA  LEU A 231     -22.406  -2.199   3.159  1.00 98.38           C  
ATOM   3554  C   LEU A 231     -23.061  -3.559   2.872  1.00 98.38           C  
ATOM   3555  O   LEU A 231     -24.210  -3.758   3.260  1.00 98.38           O  
ATOM   3556  CB  LEU A 231     -23.106  -1.073   2.379  1.00 98.38           C  
ATOM   3557  CG  LEU A 231     -22.650   0.347   2.760  1.00 98.38           C  
ATOM   3558  CD1 LEU A 231     -23.365   1.363   1.873  1.00 98.38           C  
ATOM   3559  CD2 LEU A 231     -22.954   0.677   4.224  1.00 98.38           C  
ATOM   3560  H   LEU A 231     -20.713  -1.869   1.913  1.00 98.38           H  
ATOM   3561  HA  LEU A 231     -22.545  -2.027   4.227  1.00 98.38           H  
ATOM   3562  HB2 LEU A 231     -24.180  -1.145   2.548  1.00 98.38           H  
ATOM   3563  HB3 LEU A 231     -22.929  -1.229   1.315  1.00 98.38           H  
ATOM   3564  HG  LEU A 231     -21.577   0.455   2.600  1.00 98.38           H  
ATOM   3565 HD11 LEU A 231     -24.440   1.336   2.057  1.00 98.38           H  
ATOM   3566 HD12 LEU A 231     -22.986   2.362   2.086  1.00 98.38           H  
ATOM   3567 HD13 LEU A 231     -23.173   1.130   0.826  1.00 98.38           H  
ATOM   3568 HD21 LEU A 231     -22.784   1.739   4.397  1.00 98.38           H  
ATOM   3569 HD22 LEU A 231     -23.995   0.441   4.447  1.00 98.38           H  
ATOM   3570 HD23 LEU A 231     -22.295   0.100   4.873  1.00 98.38           H  
ATOM   3571  N   GLY A 232     -22.367  -4.480   2.196  1.00 97.44           N  
ATOM   3572  CA  GLY A 232     -22.952  -5.748   1.750  1.00 97.44           C  
ATOM   3573  C   GLY A 232     -24.037  -5.557   0.684  1.00 97.44           C  
ATOM   3574  O   GLY A 232     -25.083  -6.201   0.743  1.00 97.44           O  
ATOM   3575  H   GLY A 232     -21.431  -4.255   1.890  1.00 97.44           H  
ATOM   3576  HA2 GLY A 232     -22.166  -6.370   1.323  1.00 97.44           H  
ATOM   3577  HA3 GLY A 232     -23.394  -6.268   2.600  1.00 97.44           H  
ATOM   3578  N   THR A 233     -23.814  -4.640  -0.261  1.00 98.19           N  
ATOM   3579  CA  THR A 233     -24.751  -4.302  -1.341  1.00 98.19           C  
ATOM   3580  C   THR A 233     -24.097  -4.418  -2.718  1.00 98.19           C  
ATOM   3581  O   THR A 233     -22.886  -4.597  -2.850  1.00 98.19           O  
ATOM   3582  CB  THR A 233     -25.328  -2.882  -1.161  1.00 98.19           C  
ATOM   3583  CG2 THR A 233     -26.017  -2.672   0.185  1.00 98.19           C  
ATOM   3584  OG1 THR A 233     -24.329  -1.894  -1.292  1.00 98.19           O  
ATOM   3585  H   THR A 233     -22.922  -4.166  -0.263  1.00 98.19           H  
ATOM   3586  HA  THR A 233     -25.581  -5.009  -1.326  1.00 98.19           H  
ATOM   3587  HB  THR A 233     -26.071  -2.711  -1.940  1.00 98.19           H  
ATOM   3588  HG1 THR A 233     -24.010  -1.923  -2.197  1.00 98.19           H  
ATOM   3589 HG21 THR A 233     -26.803  -3.413   0.325  1.00 98.19           H  
ATOM   3590 HG22 THR A 233     -26.451  -1.672   0.212  1.00 98.19           H  
ATOM   3591 HG23 THR A 233     -25.293  -2.764   0.994  1.00 98.19           H  
ATOM   3592  N   GLU A 234     -24.900  -4.229  -3.765  1.00 97.56           N  
ATOM   3593  CA  GLU A 234     -24.405  -4.075  -5.135  1.00 97.56           C  
ATOM   3594  C   GLU A 234     -23.764  -2.693  -5.362  1.00 97.56           C  
ATOM   3595  O   GLU A 234     -24.187  -1.715  -4.724  1.00 97.56           O  
ATOM   3596  CB  GLU A 234     -25.555  -4.282  -6.133  1.00 97.56           C  
ATOM   3597  CG  GLU A 234     -26.108  -5.714  -6.119  1.00 97.56           C  
ATOM   3598  CD  GLU A 234     -25.026  -6.768  -6.395  1.00 97.56           C  
ATOM   3599  OE1 GLU A 234     -25.101  -7.838  -5.756  1.00 97.56           O  
ATOM   3600  OE2 GLU A 234     -24.135  -6.477  -7.226  1.00 97.56           O1-
ATOM   3601  H   GLU A 234     -25.895  -4.137  -3.615  1.00 97.56           H  
ATOM   3602  HA  GLU A 234     -23.651  -4.843  -5.307  1.00 97.56           H  
ATOM   3603  HB2 GLU A 234     -26.362  -3.590  -5.893  1.00 97.56           H  
ATOM   3604  HB3 GLU A 234     -25.210  -4.047  -7.139  1.00 97.56           H  
ATOM   3605  HG2 GLU A 234     -26.576  -5.900  -5.152  1.00 97.56           H  
ATOM   3606  HG3 GLU A 234     -26.888  -5.790  -6.877  1.00 97.56           H  
ATOM   3607  N   PRO A 235     -22.785  -2.571  -6.280  1.00 98.06           N  
ATOM   3608  CA  PRO A 235     -22.223  -1.285  -6.690  1.00 98.06           C  
ATOM   3609  C   PRO A 235     -23.306  -0.319  -7.175  1.00 98.06           C  
ATOM   3610  O   PRO A 235     -24.147  -0.677  -7.997  1.00 98.06           O  
ATOM   3611  CB  PRO A 235     -21.231  -1.582  -7.817  1.00 98.06           C  
ATOM   3612  CG  PRO A 235     -20.923  -3.064  -7.655  1.00 98.06           C  
ATOM   3613  CD  PRO A 235     -22.172  -3.659  -7.026  1.00 98.06           C  
ATOM   3614  HA  PRO A 235     -21.686  -0.847  -5.849  1.00 98.06           H  
ATOM   3615  HB2 PRO A 235     -20.335  -0.968  -7.722  1.00 98.06           H  
ATOM   3616  HB3 PRO A 235     -21.697  -1.423  -8.790  1.00 98.06           H  
ATOM   3617  HG2 PRO A 235     -20.085  -3.184  -6.969  1.00 98.06           H  
ATOM   3618  HG3 PRO A 235     -20.724  -3.532  -8.620  1.00 98.06           H  
ATOM   3619  HD2 PRO A 235     -21.891  -4.491  -6.380  1.00 98.06           H  
ATOM   3620  HD3 PRO A 235     -22.856  -4.001  -7.802  1.00 98.06           H  
ATOM   3621  N   GLN A 236     -23.271   0.924  -6.694  1.00 98.44           N  
ATOM   3622  CA  GLN A 236     -24.211   1.965  -7.110  1.00 98.44           C  
ATOM   3623  C   GLN A 236     -23.547   2.923  -8.097  1.00 98.44           C  
ATOM   3624  O   GLN A 236     -22.447   3.414  -7.848  1.00 98.44           O  
ATOM   3625  CB  GLN A 236     -24.757   2.722  -5.890  1.00 98.44           C  
ATOM   3626  CG  GLN A 236     -25.474   1.817  -4.875  1.00 98.44           C  
ATOM   3627  CD  GLN A 236     -26.623   1.035  -5.502  1.00 98.44           C  
ATOM   3628  NE2 GLN A 236     -26.597  -0.277  -5.443  1.00 98.44           N  
ATOM   3629  OE1 GLN A 236     -27.541   1.590  -6.088  1.00 98.44           O  
ATOM   3630  H   GLN A 236     -22.558   1.174  -6.024  1.00 98.44           H  
ATOM   3631  HA  GLN A 236     -25.058   1.506  -7.619  1.00 98.44           H  
ATOM   3632  HB2 GLN A 236     -25.458   3.482  -6.234  1.00 98.44           H  
ATOM   3633  HB3 GLN A 236     -23.934   3.231  -5.388  1.00 98.44           H  
ATOM   3634  HG2 GLN A 236     -25.873   2.433  -4.069  1.00 98.44           H  
ATOM   3635  HG3 GLN A 236     -24.755   1.127  -4.432  1.00 98.44           H  
ATOM   3636 HE21 GLN A 236     -27.298  -0.769  -5.977  1.00 98.44           H  
ATOM   3637 HE22 GLN A 236     -25.775  -0.743  -5.088  1.00 98.44           H  
ATOM   3638  N   ALA A 237     -24.241   3.257  -9.189  1.00 98.44           N  
ATOM   3639  CA  ALA A 237     -23.721   4.175 -10.205  1.00 98.44           C  
ATOM   3640  C   ALA A 237     -23.368   5.563  -9.634  1.00 98.44           C  
ATOM   3641  O   ALA A 237     -22.402   6.176 -10.071  1.00 98.44           O  
ATOM   3642  CB  ALA A 237     -24.747   4.284 -11.338  1.00 98.44           C  
ATOM   3643  H   ALA A 237     -25.121   2.792  -9.363  1.00 98.44           H  
ATOM   3644  HA  ALA A 237     -22.801   3.754 -10.612  1.00 98.44           H  
ATOM   3645  HB1 ALA A 237     -24.353   4.935 -12.119  1.00 98.44           H  
ATOM   3646  HB2 ALA A 237     -25.682   4.700 -10.965  1.00 98.44           H  
ATOM   3647  HB3 ALA A 237     -24.931   3.298 -11.767  1.00 98.44           H  
ATOM   3648  N   SER A 238     -24.097   6.038  -8.617  1.00 98.50           N  
ATOM   3649  CA  SER A 238     -23.782   7.299  -7.933  1.00 98.50           C  
ATOM   3650  C   SER A 238     -22.441   7.260  -7.202  1.00 98.50           C  
ATOM   3651  O   SER A 238     -21.724   8.252  -7.212  1.00 98.50           O  
ATOM   3652  CB  SER A 238     -24.888   7.651  -6.934  1.00 98.50           C  
ATOM   3653  OG  SER A 238     -25.115   6.588  -6.024  1.00 98.50           O  
ATOM   3654  H   SER A 238     -24.850   5.477  -8.244  1.00 98.50           H  
ATOM   3655  HA  SER A 238     -23.721   8.097  -8.673  1.00 98.50           H  
ATOM   3656  HB2 SER A 238     -24.615   8.554  -6.388  1.00 98.50           H  
ATOM   3657  HB3 SER A 238     -25.809   7.843  -7.485  1.00 98.50           H  
ATOM   3658  HG  SER A 238     -24.407   6.575  -5.376  1.00 98.50           H  
ATOM   3659  N   ASP A 239     -22.087   6.125  -6.594  1.00 98.81           N  
ATOM   3660  CA  ASP A 239     -20.798   5.972  -5.919  1.00 98.81           C  
ATOM   3661  C   ASP A 239     -19.671   5.848  -6.951  1.00 98.81           C  
ATOM   3662  O   ASP A 239     -18.620   6.460  -6.792  1.00 98.81           O  
ATOM   3663  CB  ASP A 239     -20.826   4.759  -4.974  1.00 98.81           C  
ATOM   3664  CG  ASP A 239     -21.827   4.893  -3.818  1.00 98.81           C  
ATOM   3665  OD1 ASP A 239     -21.996   6.002  -3.256  1.00 98.81           O  
ATOM   3666  OD2 ASP A 239     -22.412   3.868  -3.415  1.00 98.81           O1-
ATOM   3667  H   ASP A 239     -22.667   5.304  -6.701  1.00 98.81           H  
ATOM   3668  HA  ASP A 239     -20.596   6.863  -5.325  1.00 98.81           H  
ATOM   3669  HB2 ASP A 239     -21.055   3.861  -5.548  1.00 98.81           H  
ATOM   3670  HB3 ASP A 239     -19.833   4.633  -4.545  1.00 98.81           H  
ATOM   3671  N   MET A 240     -19.909   5.131  -8.055  1.00 98.88           N  
ATOM   3672  CA  MET A 240     -18.946   5.030  -9.158  1.00 98.88           C  
ATOM   3673  C   MET A 240     -18.687   6.387  -9.825  1.00 98.88           C  
ATOM   3674  O   MET A 240     -17.553   6.670 -10.203  1.00 98.88           O  
ATOM   3675  CB  MET A 240     -19.436   4.020 -10.199  1.00 98.88           C  
ATOM   3676  CG  MET A 240     -19.611   2.589  -9.679  1.00 98.88           C  
ATOM   3677  SD  MET A 240     -18.194   1.841  -8.825  1.00 98.88           S  
ATOM   3678  CE  MET A 240     -18.593   2.193  -7.089  1.00 98.88           C  
ATOM   3679  H   MET A 240     -20.792   4.647  -8.131  1.00 98.88           H  
ATOM   3680  HA  MET A 240     -17.990   4.686  -8.763  1.00 98.88           H  
ATOM   3681  HB2 MET A 240     -18.723   3.997 -11.024  1.00 98.88           H  
ATOM   3682  HB3 MET A 240     -20.394   4.360 -10.592  1.00 98.88           H  
ATOM   3683  HG2 MET A 240     -19.848   1.965 -10.541  1.00 98.88           H  
ATOM   3684  HG3 MET A 240     -20.473   2.552  -9.013  1.00 98.88           H  
ATOM   3685  HE1 MET A 240     -18.365   3.234  -6.856  1.00 98.88           H  
ATOM   3686  HE2 MET A 240     -17.996   1.551  -6.441  1.00 98.88           H  
ATOM   3687  HE3 MET A 240     -19.649   1.999  -6.900  1.00 98.88           H  
ATOM   3688  N   GLN A 241     -19.694   7.260  -9.916  1.00 98.88           N  
ATOM   3689  CA  GLN A 241     -19.499   8.622 -10.415  1.00 98.88           C  
ATOM   3690  C   GLN A 241     -18.567   9.435  -9.504  1.00 98.88           C  
ATOM   3691  O   GLN A 241     -17.705  10.141 -10.015  1.00 98.88           O  
ATOM   3692  CB  GLN A 241     -20.859   9.311 -10.601  1.00 98.88           C  
ATOM   3693  CG  GLN A 241     -20.734  10.658 -11.335  1.00 98.88           C  
ATOM   3694  CD  GLN A 241     -20.163  10.510 -12.744  1.00 98.88           C  
ATOM   3695  NE2 GLN A 241     -19.079  11.171 -13.074  1.00 98.88           N  
ATOM   3696  OE1 GLN A 241     -20.694   9.786 -13.575  1.00 98.88           O  
ATOM   3697  H   GLN A 241     -20.628   6.961  -9.675  1.00 98.88           H  
ATOM   3698  HA  GLN A 241     -19.014   8.549 -11.388  1.00 98.88           H  
ATOM   3699  HB2 GLN A 241     -21.317   9.480  -9.627  1.00 98.88           H  
ATOM   3700  HB3 GLN A 241     -21.514   8.660 -11.180  1.00 98.88           H  
ATOM   3701  HG2 GLN A 241     -20.108  11.338 -10.756  1.00 98.88           H  
ATOM   3702  HG3 GLN A 241     -21.721  11.113 -11.415  1.00 98.88           H  
ATOM   3703 HE21 GLN A 241     -18.620  11.804 -12.434  1.00 98.88           H  
ATOM   3704 HE22 GLN A 241     -18.694  11.040 -13.999  1.00 98.88           H  
ATOM   3705  N   VAL A 242     -18.649   9.274  -8.175  1.00 98.88           N  
ATOM   3706  CA  VAL A 242     -17.695   9.909  -7.242  1.00 98.88           C  
ATOM   3707  C   VAL A 242     -16.265   9.423  -7.494  1.00 98.88           C  
ATOM   3708  O   VAL A 242     -15.331  10.222  -7.433  1.00 98.88           O  
ATOM   3709  CB  VAL A 242     -18.087   9.672  -5.767  1.00 98.88           C  
ATOM   3710  CG1 VAL A 242     -17.054  10.255  -4.791  1.00 98.88           C  
ATOM   3711  CG2 VAL A 242     -19.437  10.320  -5.441  1.00 98.88           C  
ATOM   3712  H   VAL A 242     -19.367   8.668  -7.802  1.00 98.88           H  
ATOM   3713  HA  VAL A 242     -17.699  10.983  -7.427  1.00 98.88           H  
ATOM   3714  HB  VAL A 242     -18.162   8.603  -5.572  1.00 98.88           H  
ATOM   3715 HG11 VAL A 242     -17.431  10.197  -3.770  1.00 98.88           H  
ATOM   3716 HG12 VAL A 242     -16.854  11.297  -5.038  1.00 98.88           H  
ATOM   3717 HG13 VAL A 242     -16.126   9.685  -4.841  1.00 98.88           H  
ATOM   3718 HG21 VAL A 242     -19.377  11.398  -5.590  1.00 98.88           H  
ATOM   3719 HG22 VAL A 242     -19.708  10.110  -4.407  1.00 98.88           H  
ATOM   3720 HG23 VAL A 242     -20.216   9.918  -6.090  1.00 98.88           H  
ATOM   3721  N   VAL A 243     -16.080   8.136  -7.816  1.00 98.94           N  
ATOM   3722  CA  VAL A 243     -14.766   7.595  -8.210  1.00 98.94           C  
ATOM   3723  C   VAL A 243     -14.257   8.298  -9.468  1.00 98.94           C  
ATOM   3724  O   VAL A 243     -13.127   8.781  -9.473  1.00 98.94           O  
ATOM   3725  CB  VAL A 243     -14.800   6.067  -8.432  1.00 98.94           C  
ATOM   3726  CG1 VAL A 243     -13.413   5.495  -8.748  1.00 98.94           C  
ATOM   3727  CG2 VAL A 243     -15.331   5.323  -7.204  1.00 98.94           C  
ATOM   3728  H   VAL A 243     -16.888   7.531  -7.839  1.00 98.94           H  
ATOM   3729  HA  VAL A 243     -14.053   7.809  -7.415  1.00 98.94           H  
ATOM   3730  HB  VAL A 243     -15.447   5.833  -9.278  1.00 98.94           H  
ATOM   3731 HG11 VAL A 243     -12.746   5.651  -7.900  1.00 98.94           H  
ATOM   3732 HG12 VAL A 243     -12.992   5.961  -9.638  1.00 98.94           H  
ATOM   3733 HG13 VAL A 243     -13.485   4.422  -8.929  1.00 98.94           H  
ATOM   3734 HG21 VAL A 243     -16.378   5.576  -7.034  1.00 98.94           H  
ATOM   3735 HG22 VAL A 243     -15.269   4.246  -7.364  1.00 98.94           H  
ATOM   3736 HG23 VAL A 243     -14.754   5.601  -6.323  1.00 98.94           H  
ATOM   3737  N   VAL A 244     -15.084   8.397 -10.513  1.00 98.88           N  
ATOM   3738  CA  VAL A 244     -14.719   9.067 -11.772  1.00 98.88           C  
ATOM   3739  C   VAL A 244     -14.346  10.532 -11.534  1.00 98.88           C  
ATOM   3740  O   VAL A 244     -13.260  10.943 -11.939  1.00 98.88           O  
ATOM   3741  CB  VAL A 244     -15.848   8.937 -12.814  1.00 98.88           C  
ATOM   3742  CG1 VAL A 244     -15.585   9.774 -14.072  1.00 98.88           C  
ATOM   3743  CG2 VAL A 244     -16.005   7.475 -13.256  1.00 98.88           C  
ATOM   3744  H   VAL A 244     -16.014   8.012 -10.423  1.00 98.88           H  
ATOM   3745  HA  VAL A 244     -13.828   8.585 -12.175  1.00 98.88           H  
ATOM   3746  HB  VAL A 244     -16.791   9.267 -12.376  1.00 98.88           H  
ATOM   3747 HG11 VAL A 244     -15.644  10.836 -13.832  1.00 98.88           H  
ATOM   3748 HG12 VAL A 244     -16.337   9.564 -14.832  1.00 98.88           H  
ATOM   3749 HG13 VAL A 244     -14.589   9.565 -14.462  1.00 98.88           H  
ATOM   3750 HG21 VAL A 244     -16.785   7.407 -14.015  1.00 98.88           H  
ATOM   3751 HG22 VAL A 244     -15.072   7.101 -13.677  1.00 98.88           H  
ATOM   3752 HG23 VAL A 244     -16.287   6.851 -12.408  1.00 98.88           H  
ATOM   3753  N   ASP A 245     -15.185  11.285 -10.822  1.00 98.88           N  
ATOM   3754  CA  ASP A 245     -14.978  12.715 -10.563  1.00 98.88           C  
ATOM   3755  C   ASP A 245     -13.694  12.969  -9.754  1.00 98.88           C  
ATOM   3756  O   ASP A 245     -12.942  13.906 -10.031  1.00 98.88           O  
ATOM   3757  CB  ASP A 245     -16.187  13.285  -9.795  1.00 98.88           C  
ATOM   3758  CG  ASP A 245     -17.520  13.279 -10.560  1.00 98.88           C  
ATOM   3759  OD1 ASP A 245     -17.525  13.089 -11.797  1.00 98.88           O  
ATOM   3760  OD2 ASP A 245     -18.562  13.489  -9.900  1.00 98.88           O1-
ATOM   3761  H   ASP A 245     -16.071  10.887 -10.546  1.00 98.88           H  
ATOM   3762  HA  ASP A 245     -14.888  13.240 -11.514  1.00 98.88           H  
ATOM   3763  HB2 ASP A 245     -16.311  12.723  -8.869  1.00 98.88           H  
ATOM   3764  HB3 ASP A 245     -15.964  14.317  -9.526  1.00 98.88           H  
ATOM   3765  N   ALA A 246     -13.405  12.115  -8.767  1.00 98.94           N  
ATOM   3766  CA  ALA A 246     -12.185  12.212  -7.975  1.00 98.94           C  
ATOM   3767  C   ALA A 246     -10.926  11.910  -8.806  1.00 98.94           C  
ATOM   3768  O   ALA A 246      -9.915  12.597  -8.658  1.00 98.94           O  
ATOM   3769  CB  ALA A 246     -12.322  11.276  -6.772  1.00 98.94           C  
ATOM   3770  H   ALA A 246     -14.055  11.366  -8.573  1.00 98.94           H  
ATOM   3771  HA  ALA A 246     -12.089  13.235  -7.612  1.00 98.94           H  
ATOM   3772  HB1 ALA A 246     -12.487  10.256  -7.119  1.00 98.94           H  
ATOM   3773  HB2 ALA A 246     -13.170  11.580  -6.159  1.00 98.94           H  
ATOM   3774  HB3 ALA A 246     -11.410  11.318  -6.177  1.00 98.94           H  
ATOM   3775  N   VAL A 247     -10.977  10.925  -9.706  1.00 98.88           N  
ATOM   3776  CA  VAL A 247      -9.851  10.608 -10.603  1.00 98.88           C  
ATOM   3777  C   VAL A 247      -9.654  11.697 -11.662  1.00 98.88           C  
ATOM   3778  O   VAL A 247      -8.515  12.025 -12.004  1.00 98.88           O  
ATOM   3779  CB  VAL A 247     -10.024   9.214 -11.232  1.00 98.88           C  
ATOM   3780  CG1 VAL A 247      -8.893   8.911 -12.228  1.00 98.88           C  
ATOM   3781  CG2 VAL A 247     -10.008   8.132 -10.139  1.00 98.88           C  
ATOM   3782  H   VAL A 247     -11.835  10.401  -9.802  1.00 98.88           H  
ATOM   3783  HA  VAL A 247      -8.935  10.589 -10.012  1.00 98.88           H  
ATOM   3784  HB  VAL A 247     -10.978   9.167 -11.757  1.00 98.88           H  
ATOM   3785 HG11 VAL A 247      -7.924   9.112 -11.772  1.00 98.88           H  
ATOM   3786 HG12 VAL A 247      -8.920   7.866 -12.537  1.00 98.88           H  
ATOM   3787 HG13 VAL A 247      -8.996   9.534 -13.117  1.00 98.88           H  
ATOM   3788 HG21 VAL A 247      -9.033   8.094  -9.653  1.00 98.88           H  
ATOM   3789 HG22 VAL A 247     -10.236   7.156 -10.567  1.00 98.88           H  
ATOM   3790 HG23 VAL A 247     -10.749   8.341  -9.367  1.00 98.88           H  
ATOM   3791  N   ASP A 248     -10.731  12.317 -12.142  1.00 98.81           N  
ATOM   3792  CA  ASP A 248     -10.656  13.466 -13.049  1.00 98.81           C  
ATOM   3793  C   ASP A 248     -10.017  14.683 -12.374  1.00 98.81           C  
ATOM   3794  O   ASP A 248      -9.186  15.353 -12.989  1.00 98.81           O  
ATOM   3795  CB  ASP A 248     -12.056  13.795 -13.603  1.00 98.81           C  
ATOM   3796  CG  ASP A 248     -12.497  12.810 -14.690  1.00 98.81           C  
ATOM   3797  OD1 ASP A 248     -11.621  12.096 -15.229  1.00 98.81           O  
ATOM   3798  OD2 ASP A 248     -13.686  12.788 -15.068  1.00 98.81           O1-
ATOM   3799  H   ASP A 248     -11.647  11.980 -11.879  1.00 98.81           H  
ATOM   3800  HA  ASP A 248     -10.003  13.214 -13.884  1.00 98.81           H  
ATOM   3801  HB2 ASP A 248     -12.030  14.790 -14.047  1.00 98.81           H  
ATOM   3802  HB3 ASP A 248     -12.783  13.805 -12.792  1.00 98.81           H  
ATOM   3803  N   ALA A 249     -10.309  14.922 -11.091  1.00 98.75           N  
ATOM   3804  CA  ALA A 249      -9.638  15.958 -10.309  1.00 98.75           C  
ATOM   3805  C   ALA A 249      -8.127  15.693 -10.167  1.00 98.75           C  
ATOM   3806  O   ALA A 249      -7.331  16.607 -10.364  1.00 98.75           O  
ATOM   3807  CB  ALA A 249     -10.333  16.083  -8.949  1.00 98.75           C  
ATOM   3808  H   ALA A 249     -11.037  14.376 -10.652  1.00 98.75           H  
ATOM   3809  HA  ALA A 249      -9.748  16.907 -10.833  1.00 98.75           H  
ATOM   3810  HB1 ALA A 249      -9.883  16.900  -8.384  1.00 98.75           H  
ATOM   3811  HB2 ALA A 249     -11.393  16.289  -9.092  1.00 98.75           H  
ATOM   3812  HB3 ALA A 249     -10.222  15.159  -8.380  1.00 98.75           H  
ATOM   3813  N   ILE A 250      -7.716  14.444  -9.911  1.00 98.75           N  
ATOM   3814  CA  ILE A 250      -6.291  14.059  -9.875  1.00 98.75           C  
ATOM   3815  C   ILE A 250      -5.632  14.279 -11.244  1.00 98.75           C  
ATOM   3816  O   ILE A 250      -4.537  14.833 -11.331  1.00 98.75           O  
ATOM   3817  CB  ILE A 250      -6.144  12.586  -9.426  1.00 98.75           C  
ATOM   3818  CG1 ILE A 250      -6.627  12.390  -7.976  1.00 98.75           C  
ATOM   3819  CG2 ILE A 250      -4.693  12.092  -9.542  1.00 98.75           C  
ATOM   3820  CD1 ILE A 250      -6.850  10.916  -7.621  1.00 98.75           C  
ATOM   3821  H   ILE A 250      -8.420  13.741  -9.741  1.00 98.75           H  
ATOM   3822  HA  ILE A 250      -5.770  14.698  -9.162  1.00 98.75           H  
ATOM   3823  HB  ILE A 250      -6.759  11.970 -10.083  1.00 98.75           H  
ATOM   3824 HG12 ILE A 250      -5.904  12.822  -7.284  1.00 98.75           H  
ATOM   3825 HG13 ILE A 250      -7.572  12.913  -7.828  1.00 98.75           H  
ATOM   3826 HG21 ILE A 250      -4.034  12.684  -8.907  1.00 98.75           H  
ATOM   3827 HG22 ILE A 250      -4.353  12.166 -10.575  1.00 98.75           H  
ATOM   3828 HG23 ILE A 250      -4.632  11.041  -9.260  1.00 98.75           H  
ATOM   3829 HD11 ILE A 250      -7.440  10.423  -8.393  1.00 98.75           H  
ATOM   3830 HD12 ILE A 250      -7.401  10.861  -6.682  1.00 98.75           H  
ATOM   3831 HD13 ILE A 250      -5.896  10.400  -7.507  1.00 98.75           H  
ATOM   3832  N   THR A 251      -6.301  13.871 -12.323  1.00 98.56           N  
ATOM   3833  CA  THR A 251      -5.794  14.037 -13.696  1.00 98.56           C  
ATOM   3834  C   THR A 251      -5.635  15.521 -14.049  1.00 98.56           C  
ATOM   3835  O   THR A 251      -4.662  15.907 -14.696  1.00 98.56           O  
ATOM   3836  CB  THR A 251      -6.728  13.348 -14.705  1.00 98.56           C  
ATOM   3837  CG2 THR A 251      -6.144  13.333 -16.116  1.00 98.56           C  
ATOM   3838  OG1 THR A 251      -6.951  11.998 -14.342  1.00 98.56           O  
ATOM   3839  H   THR A 251      -7.199  13.431 -12.184  1.00 98.56           H  
ATOM   3840  HA  THR A 251      -4.811  13.573 -13.772  1.00 98.56           H  
ATOM   3841  HB  THR A 251      -7.688  13.864 -14.724  1.00 98.56           H  
ATOM   3842  HG1 THR A 251      -7.519  11.998 -13.568  1.00 98.56           H  
ATOM   3843 HG21 THR A 251      -6.071  14.348 -16.507  1.00 98.56           H  
ATOM   3844 HG22 THR A 251      -5.151  12.884 -16.101  1.00 98.56           H  
ATOM   3845 HG23 THR A 251      -6.791  12.750 -16.773  1.00 98.56           H  
ATOM   3846  N   ALA A 252      -6.537  16.386 -13.572  1.00 98.25           N  
ATOM   3847  CA  ALA A 252      -6.448  17.835 -13.763  1.00 98.25           C  
ATOM   3848  C   ALA A 252      -5.215  18.471 -13.087  1.00 98.25           C  
ATOM   3849  O   ALA A 252      -4.735  19.502 -13.560  1.00 98.25           O  
ATOM   3850  CB  ALA A 252      -7.754  18.474 -13.280  1.00 98.25           C  
ATOM   3851  H   ALA A 252      -7.329  16.028 -13.059  1.00 98.25           H  
ATOM   3852  HA  ALA A 252      -6.354  18.027 -14.832  1.00 98.25           H  
ATOM   3853  HB1 ALA A 252      -7.866  18.329 -12.205  1.00 98.25           H  
ATOM   3854  HB2 ALA A 252      -8.603  18.023 -13.793  1.00 98.25           H  
ATOM   3855  HB3 ALA A 252      -7.734  19.544 -13.489  1.00 98.25           H  
ATOM   3856  N   SER A 253      -4.655  17.838 -12.049  1.00 97.38           N  
ATOM   3857  CA  SER A 253      -3.376  18.222 -11.422  1.00 97.38           C  
ATOM   3858  C   SER A 253      -2.138  17.757 -12.212  1.00 97.38           C  
ATOM   3859  O   SER A 253      -1.002  17.971 -11.780  1.00 97.38           O  
ATOM   3860  CB  SER A 253      -3.310  17.713  -9.978  1.00 97.38           C  
ATOM   3861  OG  SER A 253      -4.479  18.068  -9.277  1.00 97.38           O  
ATOM   3862  H   SER A 253      -5.151  17.063 -11.634  1.00 97.38           H  
ATOM   3863  HA  SER A 253      -3.335  19.311 -11.381  1.00 97.38           H  
ATOM   3864  HB2 SER A 253      -2.441  18.140  -9.477  1.00 97.38           H  
ATOM   3865  HB3 SER A 253      -3.223  16.627  -9.979  1.00 97.38           H  
ATOM   3866  HG  SER A 253      -4.233  18.612  -8.525  1.00 97.38           H  
ATOM   3867  N   GLY A 254      -2.337  17.131 -13.376  1.00 98.00           N  
ATOM   3868  CA  GLY A 254      -1.290  16.735 -14.320  1.00 98.00           C  
ATOM   3869  C   GLY A 254      -0.716  15.333 -14.114  1.00 98.00           C  
ATOM   3870  O   GLY A 254       0.195  14.962 -14.850  1.00 98.00           O  
ATOM   3871  H   GLY A 254      -3.290  16.945 -13.655  1.00 98.00           H  
ATOM   3872  HA2 GLY A 254      -1.707  16.768 -15.326  1.00 98.00           H  
ATOM   3873  HA3 GLY A 254      -0.465  17.447 -14.269  1.00 98.00           H  
ATOM   3874  N   TYR A 255      -1.217  14.563 -13.140  1.00 98.56           N  
ATOM   3875  CA  TYR A 255      -0.799  13.173 -12.933  1.00 98.56           C  
ATOM   3876  C   TYR A 255      -1.211  12.296 -14.119  1.00 98.56           C  
ATOM   3877  O   TYR A 255      -2.315  12.432 -14.648  1.00 98.56           O  
ATOM   3878  CB  TYR A 255      -1.352  12.626 -11.614  1.00 98.56           C  
ATOM   3879  CG  TYR A 255      -0.789  13.285 -10.371  1.00 98.56           C  
ATOM   3880  CD1 TYR A 255       0.468  12.897  -9.876  1.00 98.56           C  
ATOM   3881  CD2 TYR A 255      -1.514  14.296  -9.717  1.00 98.56           C  
ATOM   3882  CE1 TYR A 255       1.014  13.544  -8.754  1.00 98.56           C  
ATOM   3883  CE2 TYR A 255      -0.976  14.944  -8.590  1.00 98.56           C  
ATOM   3884  CZ  TYR A 255       0.296  14.569  -8.108  1.00 98.56           C  
ATOM   3885  OH  TYR A 255       0.839  15.213  -7.044  1.00 98.56           O  
ATOM   3886  H   TYR A 255      -2.000  14.909 -12.604  1.00 98.56           H  
ATOM   3887  HA  TYR A 255       0.288  13.134 -12.869  1.00 98.56           H  
ATOM   3888  HB2 TYR A 255      -2.437  12.725 -11.626  1.00 98.56           H  
ATOM   3889  HB3 TYR A 255      -1.112  11.564 -11.562  1.00 98.56           H  
ATOM   3890  HD1 TYR A 255       1.019  12.106 -10.363  1.00 98.56           H  
ATOM   3891  HD2 TYR A 255      -2.486  14.582 -10.091  1.00 98.56           H  
ATOM   3892  HE1 TYR A 255       1.994  13.268  -8.396  1.00 98.56           H  
ATOM   3893  HE2 TYR A 255      -1.531  15.732  -8.104  1.00 98.56           H  
ATOM   3894  HH  TYR A 255       0.338  16.011  -6.862  1.00 98.56           H  
ATOM   3895  N   THR A 256      -0.310  11.408 -14.530  1.00 98.44           N  
ATOM   3896  CA  THR A 256      -0.473  10.520 -15.688  1.00 98.44           C  
ATOM   3897  C   THR A 256       0.327   9.238 -15.475  1.00 98.44           C  
ATOM   3898  O   THR A 256       1.165   9.185 -14.578  1.00 98.44           O  
ATOM   3899  CB  THR A 256      -0.055  11.232 -16.987  1.00 98.44           C  
ATOM   3900  CG2 THR A 256       1.413  11.650 -17.043  1.00 98.44           C  
ATOM   3901  OG1 THR A 256      -0.296  10.411 -18.104  1.00 98.44           O  
ATOM   3902  H   THR A 256       0.544  11.303 -14.000  1.00 98.44           H  
ATOM   3903  HA  THR A 256      -1.525  10.253 -15.789  1.00 98.44           H  
ATOM   3904  HB  THR A 256      -0.669  12.126 -17.093  1.00 98.44           H  
ATOM   3905  HG1 THR A 256       0.536   9.998 -18.347  1.00 98.44           H  
ATOM   3906 HG21 THR A 256       1.630  12.093 -18.015  1.00 98.44           H  
ATOM   3907 HG22 THR A 256       2.066  10.791 -16.887  1.00 98.44           H  
ATOM   3908 HG23 THR A 256       1.605  12.398 -16.273  1.00 98.44           H  
ATOM   3909  N   LEU A 257       0.087   8.208 -16.290  1.00 98.38           N  
ATOM   3910  CA  LEU A 257       0.923   7.006 -16.323  1.00 98.38           C  
ATOM   3911  C   LEU A 257       2.367   7.372 -16.705  1.00 98.38           C  
ATOM   3912  O   LEU A 257       2.587   8.220 -17.573  1.00 98.38           O  
ATOM   3913  CB  LEU A 257       0.335   5.989 -17.319  1.00 98.38           C  
ATOM   3914  CG  LEU A 257      -1.082   5.489 -16.978  1.00 98.38           C  
ATOM   3915  CD1 LEU A 257      -1.591   4.580 -18.097  1.00 98.38           C  
ATOM   3916  CD2 LEU A 257      -1.110   4.713 -15.658  1.00 98.38           C  
ATOM   3917  H   LEU A 257      -0.561   8.354 -17.050  1.00 98.38           H  
ATOM   3918  HA  LEU A 257       0.950   6.562 -15.328  1.00 98.38           H  
ATOM   3919  HB2 LEU A 257       0.315   6.449 -18.307  1.00 98.38           H  
ATOM   3920  HB3 LEU A 257       1.005   5.130 -17.372  1.00 98.38           H  
ATOM   3921  HG  LEU A 257      -1.762   6.336 -16.897  1.00 98.38           H  
ATOM   3922 HD11 LEU A 257      -1.648   5.146 -19.027  1.00 98.38           H  
ATOM   3923 HD12 LEU A 257      -0.911   3.740 -18.235  1.00 98.38           H  
ATOM   3924 HD13 LEU A 257      -2.591   4.216 -17.858  1.00 98.38           H  
ATOM   3925 HD21 LEU A 257      -0.882   5.378 -14.826  1.00 98.38           H  
ATOM   3926 HD22 LEU A 257      -2.101   4.286 -15.504  1.00 98.38           H  
ATOM   3927 HD23 LEU A 257      -0.366   3.917 -15.680  1.00 98.38           H  
ATOM   3928  N   ALA A 258       3.344   6.737 -16.060  1.00 97.81           N  
ATOM   3929  CA  ALA A 258       4.751   6.884 -16.401  1.00 97.81           C  
ATOM   3930  C   ALA A 258       5.018   6.347 -17.812  1.00 97.81           C  
ATOM   3931  O   ALA A 258       4.431   5.342 -18.211  1.00 97.81           O  
ATOM   3932  CB  ALA A 258       5.611   6.168 -15.353  1.00 97.81           C  
ATOM   3933  H   ALA A 258       3.098   6.084 -15.329  1.00 97.81           H  
ATOM   3934  HA  ALA A 258       4.997   7.946 -16.387  1.00 97.81           H  
ATOM   3935  HB1 ALA A 258       6.668   6.333 -15.564  1.00 97.81           H  
ATOM   3936  HB2 ALA A 258       5.385   6.555 -14.359  1.00 97.81           H  
ATOM   3937  HB3 ALA A 258       5.410   5.097 -15.375  1.00 97.81           H  
ATOM   3938  N   GLU A 259       5.933   7.003 -18.527  1.00 97.81           N  
ATOM   3939  CA  GLU A 259       6.337   6.644 -19.891  1.00 97.81           C  
ATOM   3940  C   GLU A 259       6.779   5.168 -20.014  1.00 97.81           C  
ATOM   3941  O   GLU A 259       7.246   4.582 -19.031  1.00 97.81           O  
ATOM   3942  CB  GLU A 259       7.497   7.556 -20.329  1.00 97.81           C  
ATOM   3943  CG  GLU A 259       7.132   9.047 -20.429  1.00 97.81           C  
ATOM   3944  CD  GLU A 259       6.149   9.378 -21.564  1.00 97.81           C  
ATOM   3945  OE1 GLU A 259       5.443  10.401 -21.425  1.00 97.81           O  
ATOM   3946  OE2 GLU A 259       6.167   8.661 -22.591  1.00 97.81           O1-
ATOM   3947  H   GLU A 259       6.339   7.837 -18.128  1.00 97.81           H  
ATOM   3948  HA  GLU A 259       5.487   6.812 -20.552  1.00 97.81           H  
ATOM   3949  HB2 GLU A 259       8.305   7.455 -19.605  1.00 97.81           H  
ATOM   3950  HB3 GLU A 259       7.888   7.220 -21.289  1.00 97.81           H  
ATOM   3951  HG2 GLU A 259       8.054   9.603 -20.601  1.00 97.81           H  
ATOM   3952  HG3 GLU A 259       6.731   9.384 -19.474  1.00 97.81           H  
ATOM   3953  N   PRO A 260       6.705   4.561 -21.214  1.00 98.00           N  
ATOM   3954  CA  PRO A 260       7.179   3.195 -21.426  1.00 98.00           C  
ATOM   3955  C   PRO A 260       8.633   2.988 -20.977  1.00 98.00           C  
ATOM   3956  O   PRO A 260       9.513   3.799 -21.287  1.00 98.00           O  
ATOM   3957  CB  PRO A 260       6.999   2.921 -22.922  1.00 98.00           C  
ATOM   3958  CG  PRO A 260       5.876   3.875 -23.327  1.00 98.00           C  
ATOM   3959  CD  PRO A 260       6.104   5.090 -22.432  1.00 98.00           C  
ATOM   3960  HA  PRO A 260       6.539   2.526 -20.852  1.00 98.00           H  
ATOM   3961  HB2 PRO A 260       6.731   1.881 -23.109  1.00 98.00           H  
ATOM   3962  HB3 PRO A 260       7.906   3.186 -23.465  1.00 98.00           H  
ATOM   3963  HG2 PRO A 260       5.925   4.136 -24.384  1.00 98.00           H  
ATOM   3964  HG3 PRO A 260       4.913   3.425 -23.088  1.00 98.00           H  
ATOM   3965  HD2 PRO A 260       6.797   5.783 -22.911  1.00 98.00           H  
ATOM   3966  HD3 PRO A 260       5.152   5.584 -22.237  1.00 98.00           H  
ATOM   3967  N   GLY A 261       8.897   1.896 -20.256  1.00 96.38           N  
ATOM   3968  CA  GLY A 261      10.224   1.595 -19.704  1.00 96.38           C  
ATOM   3969  C   GLY A 261      10.569   2.356 -18.414  1.00 96.38           C  
ATOM   3970  O   GLY A 261      11.742   2.387 -18.027  1.00 96.38           O  
ATOM   3971  H   GLY A 261       8.133   1.293 -19.986  1.00 96.38           H  
ATOM   3972  HA2 GLY A 261      10.987   1.823 -20.449  1.00 96.38           H  
ATOM   3973  HA3 GLY A 261      10.274   0.528 -19.484  1.00 96.38           H  
ATOM   3974  N   LYS A 262       9.589   3.017 -17.777  1.00 97.44           N  
ATOM   3975  CA  LYS A 262       9.735   3.806 -16.539  1.00 97.44           C  
ATOM   3976  C   LYS A 262       8.941   3.299 -15.338  1.00 97.44           C  
ATOM   3977  O   LYS A 262       8.943   3.964 -14.306  1.00 97.44           O  
ATOM   3978  CB  LYS A 262       9.456   5.301 -16.829  1.00 97.44           C  
ATOM   3979  CG  LYS A 262      10.326   5.911 -17.947  1.00 97.44           C  
ATOM   3980  CD  LYS A 262      11.770   5.862 -17.466  1.00 97.44           C  
ATOM   3981  CE  LYS A 262      12.867   6.291 -18.418  1.00 97.44           C  
ATOM   3982  NZ  LYS A 262      14.120   5.817 -17.783  1.00 97.44           N1+
ATOM   3983  H   LYS A 262       8.665   2.938 -18.179  1.00 97.44           H  
ATOM   3984  HA  LYS A 262      10.758   3.687 -16.180  1.00 97.44           H  
ATOM   3985  HB2 LYS A 262       9.620   5.874 -15.917  1.00 97.44           H  
ATOM   3986  HB3 LYS A 262       8.403   5.427 -17.083  1.00 97.44           H  
ATOM   3987  HG2 LYS A 262      10.034   6.948 -18.109  1.00 97.44           H  
ATOM   3988  HG3 LYS A 262      10.214   5.353 -18.878  1.00 97.44           H  
ATOM   3989  HD2 LYS A 262      12.008   4.831 -17.204  1.00 97.44           H  
ATOM   3990  HD3 LYS A 262      11.835   6.471 -16.565  1.00 97.44           H  
ATOM   3991  HE2 LYS A 262      12.845   7.376 -18.518  1.00 97.44           H  
ATOM   3992  HE3 LYS A 262      12.711   5.818 -19.388  1.00 97.44           H  
ATOM   3993  HZ1 LYS A 262      14.953   6.271 -18.129  1.00 97.44           H  
ATOM   3994  HZ2 LYS A 262      14.181   4.814 -17.884  1.00 97.44           H  
ATOM   3995  HZ3 LYS A 262      14.035   5.920 -16.782  1.00 97.44           H  
ATOM   3996  N   TYR A 263       8.331   2.120 -15.404  1.00 97.81           N  
ATOM   3997  CA  TYR A 263       7.556   1.529 -14.311  1.00 97.81           C  
ATOM   3998  C   TYR A 263       8.351   1.434 -12.999  1.00 97.81           C  
ATOM   3999  O   TYR A 263       7.904   1.918 -11.963  1.00 97.81           O  
ATOM   4000  CB  TYR A 263       7.065   0.143 -14.743  1.00 97.81           C  
ATOM   4001  CG  TYR A 263       6.301  -0.582 -13.658  1.00 97.81           C  
ATOM   4002  CD1 TYR A 263       6.930  -1.590 -12.901  1.00 97.81           C  
ATOM   4003  CD2 TYR A 263       4.969  -0.224 -13.387  1.00 97.81           C  
ATOM   4004  CE1 TYR A 263       6.218  -2.250 -11.883  1.00 97.81           C  
ATOM   4005  CE2 TYR A 263       4.246  -0.897 -12.389  1.00 97.81           C  
ATOM   4006  CZ  TYR A 263       4.873  -1.911 -11.638  1.00 97.81           C  
ATOM   4007  OH  TYR A 263       4.181  -2.571 -10.682  1.00 97.81           O  
ATOM   4008  H   TYR A 263       8.411   1.596 -16.263  1.00 97.81           H  
ATOM   4009  HA  TYR A 263       6.686   2.158 -14.119  1.00 97.81           H  
ATOM   4010  HB2 TYR A 263       7.920  -0.465 -15.036  1.00 97.81           H  
ATOM   4011  HB3 TYR A 263       6.420   0.251 -15.615  1.00 97.81           H  
ATOM   4012  HD1 TYR A 263       7.953  -1.869 -13.105  1.00 97.81           H  
ATOM   4013  HD2 TYR A 263       4.500   0.577 -13.940  1.00 97.81           H  
ATOM   4014  HE1 TYR A 263       6.684  -3.043 -11.317  1.00 97.81           H  
ATOM   4015  HE2 TYR A 263       3.217  -0.631 -12.196  1.00 97.81           H  
ATOM   4016  HH  TYR A 263       3.246  -2.361 -10.723  1.00 97.81           H  
ATOM   4017  N   PHE A 264       9.564   0.872 -13.026  1.00 96.94           N  
ATOM   4018  CA  PHE A 264      10.382   0.755 -11.811  1.00 96.94           C  
ATOM   4019  C   PHE A 264      11.008   2.083 -11.359  1.00 96.94           C  
ATOM   4020  O   PHE A 264      11.356   2.221 -10.185  1.00 96.94           O  
ATOM   4021  CB  PHE A 264      11.446  -0.333 -11.984  1.00 96.94           C  
ATOM   4022  CG  PHE A 264      10.864  -1.729 -12.064  1.00 96.94           C  
ATOM   4023  CD1 PHE A 264      10.351  -2.340 -10.905  1.00 96.94           C  
ATOM   4024  CD2 PHE A 264      10.819  -2.411 -13.292  1.00 96.94           C  
ATOM   4025  CE1 PHE A 264       9.785  -3.623 -10.977  1.00 96.94           C  
ATOM   4026  CE2 PHE A 264      10.246  -3.690 -13.360  1.00 96.94           C  
ATOM   4027  CZ  PHE A 264       9.717  -4.295 -12.209  1.00 96.94           C  
ATOM   4028  H   PHE A 264       9.892   0.467 -13.892  1.00 96.94           H  
ATOM   4029  HA  PHE A 264       9.728   0.436 -10.999  1.00 96.94           H  
ATOM   4030  HB2 PHE A 264      12.038  -0.123 -12.875  1.00 96.94           H  
ATOM   4031  HB3 PHE A 264      12.119  -0.302 -11.127  1.00 96.94           H  
ATOM   4032  HD1 PHE A 264      10.391  -1.823  -9.957  1.00 96.94           H  
ATOM   4033  HD2 PHE A 264      11.206  -1.953 -14.191  1.00 96.94           H  
ATOM   4034  HE1 PHE A 264       9.401  -4.088 -10.081  1.00 96.94           H  
ATOM   4035  HE2 PHE A 264      10.196  -4.201 -14.310  1.00 96.94           H  
ATOM   4036  HZ  PHE A 264       9.250  -5.267 -12.277  1.00 96.94           H  
ATOM   4037  N   ASP A 265      11.107   3.080 -12.248  1.00 96.50           N  
ATOM   4038  CA  ASP A 265      11.614   4.414 -11.899  1.00 96.50           C  
ATOM   4039  C   ASP A 265      10.652   5.154 -10.941  1.00 96.50           C  
ATOM   4040  O   ASP A 265      11.104   6.000 -10.172  1.00 96.50           O  
ATOM   4041  CB  ASP A 265      11.932   5.246 -13.169  1.00 96.50           C  
ATOM   4042  CG  ASP A 265      13.215   4.848 -13.932  1.00 96.50           C  
ATOM   4043  OD1 ASP A 265      14.070   4.132 -13.362  1.00 96.50           O  
ATOM   4044  OD2 ASP A 265      13.426   5.337 -15.074  1.00 96.50           O1-
ATOM   4045  H   ASP A 265      10.709   2.950 -13.167  1.00 96.50           H  
ATOM   4046  HA  ASP A 265      12.544   4.289 -11.345  1.00 96.50           H  
ATOM   4047  HB2 ASP A 265      12.057   6.285 -12.864  1.00 96.50           H  
ATOM   4048  HB3 ASP A 265      11.084   5.213 -13.853  1.00 96.50           H  
ATOM   4049  N   ILE A 266       9.362   4.781 -10.902  1.00 96.81           N  
ATOM   4050  CA  ILE A 266       8.346   5.336  -9.980  1.00 96.81           C  
ATOM   4051  C   ILE A 266       8.719   5.097  -8.507  1.00 96.81           C  
ATOM   4052  O   ILE A 266       8.383   5.893  -7.636  1.00 96.81           O  
ATOM   4053  CB  ILE A 266       6.955   4.714 -10.280  1.00 96.81           C  
ATOM   4054  CG1 ILE A 266       6.513   4.953 -11.744  1.00 96.81           C  
ATOM   4055  CG2 ILE A 266       5.871   5.262  -9.326  1.00 96.81           C  
ATOM   4056  CD1 ILE A 266       5.350   4.050 -12.175  1.00 96.81           C  
ATOM   4057  H   ILE A 266       9.057   4.079 -11.560  1.00 96.81           H  
ATOM   4058  HA  ILE A 266       8.285   6.414 -10.128  1.00 96.81           H  
ATOM   4059  HB  ILE A 266       7.030   3.639 -10.115  1.00 96.81           H  
ATOM   4060 HG12 ILE A 266       6.233   5.998 -11.880  1.00 96.81           H  
ATOM   4061 HG13 ILE A 266       7.339   4.741 -12.423  1.00 96.81           H  
ATOM   4062 HG21 ILE A 266       6.081   4.969  -8.297  1.00 96.81           H  
ATOM   4063 HG22 ILE A 266       5.842   6.350  -9.382  1.00 96.81           H  
ATOM   4064 HG23 ILE A 266       4.890   4.863  -9.581  1.00 96.81           H  
ATOM   4065 HD11 ILE A 266       5.194   4.143 -13.250  1.00 96.81           H  
ATOM   4066 HD12 ILE A 266       4.433   4.334 -11.660  1.00 96.81           H  
ATOM   4067 HD13 ILE A 266       5.570   3.007 -11.946  1.00 96.81           H  
ATOM   4068  N   PHE A 267       9.426   4.004  -8.204  1.00 96.12           N  
ATOM   4069  CA  PHE A 267       9.774   3.617  -6.830  1.00 96.12           C  
ATOM   4070  C   PHE A 267      11.139   4.163  -6.378  1.00 96.12           C  
ATOM   4071  O   PHE A 267      11.646   3.797  -5.310  1.00 96.12           O  
ATOM   4072  CB  PHE A 267       9.656   2.092  -6.687  1.00 96.12           C  
ATOM   4073  CG  PHE A 267       8.297   1.554  -7.096  1.00 96.12           C  
ATOM   4074  CD1 PHE A 267       7.182   1.714  -6.251  1.00 96.12           C  
ATOM   4075  CD2 PHE A 267       8.132   0.957  -8.359  1.00 96.12           C  
ATOM   4076  CE1 PHE A 267       5.907   1.293  -6.676  1.00 96.12           C  
ATOM   4077  CE2 PHE A 267       6.860   0.543  -8.789  1.00 96.12           C  
ATOM   4078  CZ  PHE A 267       5.745   0.722  -7.952  1.00 96.12           C  
ATOM   4079  H   PHE A 267       9.709   3.400  -8.962  1.00 96.12           H  
ATOM   4080  HA  PHE A 267       9.040   4.061  -6.157  1.00 96.12           H  
ATOM   4081  HB2 PHE A 267       9.838   1.814  -5.648  1.00 96.12           H  
ATOM   4082  HB3 PHE A 267      10.428   1.619  -7.293  1.00 96.12           H  
ATOM   4083  HD1 PHE A 267       7.300   2.195  -5.292  1.00 96.12           H  
ATOM   4084  HD2 PHE A 267       8.982   0.851  -9.017  1.00 96.12           H  
ATOM   4085  HE1 PHE A 267       5.045   1.445  -6.044  1.00 96.12           H  
ATOM   4086  HE2 PHE A 267       6.735   0.129  -9.779  1.00 96.12           H  
ATOM   4087  HZ  PHE A 267       4.761   0.446  -8.301  1.00 96.12           H  
ATOM   4088  N   LYS A 268      11.772   5.021  -7.184  1.00 95.25           N  
ATOM   4089  CA  LYS A 268      12.997   5.750  -6.828  1.00 95.25           C  
ATOM   4090  C   LYS A 268      12.636   7.042  -6.090  1.00 95.25           C  
ATOM   4091  O   LYS A 268      11.598   7.624  -6.375  1.00 95.25           O  
ATOM   4092  CB  LYS A 268      13.825   6.037  -8.088  1.00 95.25           C  
ATOM   4093  CG  LYS A 268      14.282   4.731  -8.744  1.00 95.25           C  
ATOM   4094  CD  LYS A 268      15.121   4.997  -9.993  1.00 95.25           C  
ATOM   4095  CE  LYS A 268      15.488   3.634 -10.571  1.00 95.25           C  
ATOM   4096  NZ  LYS A 268      16.271   3.748 -11.812  1.00 95.25           N1+
ATOM   4097  H   LYS A 268      11.285   5.316  -8.019  1.00 95.25           H  
ATOM   4098  HA  LYS A 268      13.600   5.132  -6.163  1.00 95.25           H  
ATOM   4099  HB2 LYS A 268      13.229   6.616  -8.794  1.00 95.25           H  
ATOM   4100  HB3 LYS A 268      14.703   6.625  -7.822  1.00 95.25           H  
ATOM   4101  HG2 LYS A 268      14.873   4.160  -8.028  1.00 95.25           H  
ATOM   4102  HG3 LYS A 268      13.412   4.139  -9.031  1.00 95.25           H  
ATOM   4103  HD2 LYS A 268      14.539   5.569 -10.715  1.00 95.25           H  
ATOM   4104  HD3 LYS A 268      16.025   5.543  -9.720  1.00 95.25           H  
ATOM   4105  HE2 LYS A 268      16.060   3.090  -9.820  1.00 95.25           H  
ATOM   4106  HE3 LYS A 268      14.573   3.074 -10.769  1.00 95.25           H  
ATOM   4107  HZ1 LYS A 268      15.642   4.038 -12.547  1.00 95.25           H  
ATOM   4108  HZ2 LYS A 268      16.636   2.836 -12.047  1.00 95.25           H  
ATOM   4109  HZ3 LYS A 268      17.038   4.392 -11.677  1.00 95.25           H  
ATOM   4110  N   PRO A 269      13.490   7.552  -5.182  1.00 93.38           N  
ATOM   4111  CA  PRO A 269      13.228   8.792  -4.440  1.00 93.38           C  
ATOM   4112  C   PRO A 269      13.426  10.063  -5.297  1.00 93.38           C  
ATOM   4113  O   PRO A 269      13.904  11.090  -4.816  1.00 93.38           O  
ATOM   4114  CB  PRO A 269      14.160   8.710  -3.229  1.00 93.38           C  
ATOM   4115  CG  PRO A 269      15.383   8.034  -3.835  1.00 93.38           C  
ATOM   4116  CD  PRO A 269      14.774   6.995  -4.774  1.00 93.38           C  
ATOM   4117  HA  PRO A 269      12.194   8.793  -4.094  1.00 93.38           H  
ATOM   4118  HB2 PRO A 269      13.721   8.060  -2.471  1.00 93.38           H  
ATOM   4119  HB3 PRO A 269      14.399   9.682  -2.797  1.00 93.38           H  
ATOM   4120  HG2 PRO A 269      15.946   8.768  -4.412  1.00 93.38           H  
ATOM   4121  HG3 PRO A 269      16.006   7.576  -3.067  1.00 93.38           H  
ATOM   4122  HD2 PRO A 269      14.613   6.065  -4.229  1.00 93.38           H  
ATOM   4123  HD3 PRO A 269      15.432   6.828  -5.627  1.00 93.38           H  
ATOM   4124  N   SER A 270      13.064  10.005  -6.575  1.00 94.50           N  
ATOM   4125  CA  SER A 270      13.097  11.105  -7.536  1.00 94.50           C  
ATOM   4126  C   SER A 270      11.680  11.558  -7.867  1.00 94.50           C  
ATOM   4127  O   SER A 270      10.726  10.814  -7.679  1.00 94.50           O  
ATOM   4128  CB  SER A 270      13.848  10.683  -8.803  1.00 94.50           C  
ATOM   4129  OG  SER A 270      13.360   9.470  -9.342  1.00 94.50           O  
ATOM   4130  H   SER A 270      12.544   9.187  -6.861  1.00 94.50           H  
ATOM   4131  HA  SER A 270      13.628  11.951  -7.101  1.00 94.50           H  
ATOM   4132  HB2 SER A 270      14.902  10.550  -8.558  1.00 94.50           H  
ATOM   4133  HB3 SER A 270      13.765  11.469  -9.553  1.00 94.50           H  
ATOM   4134  HG  SER A 270      12.401   9.436  -9.297  1.00 94.50           H  
ATOM   4135  N   ASN A 271      11.518  12.783  -8.370  1.00 95.44           N  
ATOM   4136  CA  ASN A 271      10.196  13.223  -8.804  1.00 95.44           C  
ATOM   4137  C   ASN A 271       9.759  12.488 -10.079  1.00 95.44           C  
ATOM   4138  O   ASN A 271      10.524  12.419 -11.040  1.00 95.44           O  
ATOM   4139  CB  ASN A 271      10.165  14.749  -8.984  1.00 95.44           C  
ATOM   4140  CG  ASN A 271       8.734  15.252  -9.088  1.00 95.44           C  
ATOM   4141  ND2 ASN A 271       8.477  16.205  -9.950  1.00 95.44           N  
ATOM   4142  OD1 ASN A 271       7.849  14.795  -8.379  1.00 95.44           O  
ATOM   4143  H   ASN A 271      12.330  13.337  -8.605  1.00 95.44           H  
ATOM   4144  HA  ASN A 271       9.486  12.953  -8.022  1.00 95.44           H  
ATOM   4145  HB2 ASN A 271      10.717  15.014  -9.886  1.00 95.44           H  
ATOM   4146  HB3 ASN A 271      10.627  15.236  -8.126  1.00 95.44           H  
ATOM   4147 HD21 ASN A 271       7.523  16.535 -10.004  1.00 95.44           H  
ATOM   4148 HD22 ASN A 271       9.180  16.550 -10.588  1.00 95.44           H  
ATOM   4149  N   ASP A 272       8.517  12.019 -10.091  1.00 96.44           N  
ATOM   4150  CA  ASP A 272       7.882  11.328 -11.210  1.00 96.44           C  
ATOM   4151  C   ASP A 272       6.433  11.820 -11.427  1.00 96.44           C  
ATOM   4152  O   ASP A 272       5.923  12.672 -10.690  1.00 96.44           O  
ATOM   4153  CB  ASP A 272       7.963   9.816 -10.947  1.00 96.44           C  
ATOM   4154  CG  ASP A 272       7.005   9.421  -9.831  1.00 96.44           C  
ATOM   4155  OD1 ASP A 272       5.859   9.081 -10.180  1.00 96.44           O  
ATOM   4156  OD2 ASP A 272       7.323   9.613  -8.641  1.00 96.44           O1-
ATOM   4157  H   ASP A 272       8.018  11.974  -9.214  1.00 96.44           H  
ATOM   4158  HA  ASP A 272       8.440  11.534 -12.124  1.00 96.44           H  
ATOM   4159  HB2 ASP A 272       8.982   9.537 -10.680  1.00 96.44           H  
ATOM   4160  HB3 ASP A 272       7.696   9.282 -11.859  1.00 96.44           H  
ATOM   4161  N   VAL A 273       5.770  11.313 -12.469  1.00 97.56           N  
ATOM   4162  CA  VAL A 273       4.420  11.744 -12.883  1.00 97.56           C  
ATOM   4163  C   VAL A 273       3.278  10.939 -12.256  1.00 97.56           C  
ATOM   4164  O   VAL A 273       2.120  11.332 -12.393  1.00 97.56           O  
ATOM   4165  CB  VAL A 273       4.278  11.760 -14.415  1.00 97.56           C  
ATOM   4166  CG1 VAL A 273       5.220  12.798 -15.040  1.00 97.56           C  
ATOM   4167  CG2 VAL A 273       4.546  10.390 -15.051  1.00 97.56           C  
ATOM   4168  H   VAL A 273       6.202  10.561 -12.988  1.00 97.56           H  
ATOM   4169  HA  VAL A 273       4.271  12.770 -12.544  1.00 97.56           H  
ATOM   4170  HB  VAL A 273       3.260  12.060 -14.663  1.00 97.56           H  
ATOM   4171 HG11 VAL A 273       6.261  12.525 -14.863  1.00 97.56           H  
ATOM   4172 HG12 VAL A 273       5.022  13.779 -14.608  1.00 97.56           H  
ATOM   4173 HG13 VAL A 273       5.042  12.844 -16.114  1.00 97.56           H  
ATOM   4174 HG21 VAL A 273       3.859   9.649 -14.641  1.00 97.56           H  
ATOM   4175 HG22 VAL A 273       4.374  10.445 -16.125  1.00 97.56           H  
ATOM   4176 HG23 VAL A 273       5.572  10.067 -14.874  1.00 97.56           H  
ATOM   4177  N   GLU A 274       3.583   9.852 -11.548  1.00 97.94           N  
ATOM   4178  CA  GLU A 274       2.601   8.956 -10.945  1.00 97.94           C  
ATOM   4179  C   GLU A 274       2.462   9.137  -9.434  1.00 97.94           C  
ATOM   4180  O   GLU A 274       1.342   9.065  -8.934  1.00 97.94           O  
ATOM   4181  CB  GLU A 274       2.946   7.492 -11.256  1.00 97.94           C  
ATOM   4182  CG  GLU A 274       2.530   7.099 -12.674  1.00 97.94           C  
ATOM   4183  CD  GLU A 274       2.336   5.594 -12.843  1.00 97.94           C  
ATOM   4184  OE1 GLU A 274       2.738   5.067 -13.905  1.00 97.94           O  
ATOM   4185  OE2 GLU A 274       1.718   4.973 -11.940  1.00 97.94           O1-
ATOM   4186  H   GLU A 274       4.553   9.626 -11.380  1.00 97.94           H  
ATOM   4187  HA  GLU A 274       1.619   9.166 -11.370  1.00 97.94           H  
ATOM   4188  HB2 GLU A 274       2.391   6.874 -10.550  1.00 97.94           H  
ATOM   4189  HB3 GLU A 274       4.009   7.301 -11.109  1.00 97.94           H  
ATOM   4190  HG2 GLU A 274       3.258   7.489 -13.385  1.00 97.94           H  
ATOM   4191  HG3 GLU A 274       1.557   7.546 -12.875  1.00 97.94           H  
ATOM   4192  N   THR A 275       3.544   9.359  -8.687  1.00 98.12           N  
ATOM   4193  CA  THR A 275       3.521   9.435  -7.219  1.00 98.12           C  
ATOM   4194  C   THR A 275       2.680  10.616  -6.742  1.00 98.12           C  
ATOM   4195  O   THR A 275       3.066  11.771  -6.913  1.00 98.12           O  
ATOM   4196  CB  THR A 275       4.941   9.532  -6.642  1.00 98.12           C  
ATOM   4197  CG2 THR A 275       4.956   9.617  -5.114  1.00 98.12           C  
ATOM   4198  OG1 THR A 275       5.645   8.367  -6.964  1.00 98.12           O  
ATOM   4199  H   THR A 275       4.445   9.314  -9.143  1.00 98.12           H  
ATOM   4200  HA  THR A 275       3.082   8.513  -6.838  1.00 98.12           H  
ATOM   4201  HB  THR A 275       5.453  10.401  -7.055  1.00 98.12           H  
ATOM   4202  HG1 THR A 275       6.334   8.626  -7.580  1.00 98.12           H  
ATOM   4203 HG21 THR A 275       4.381   8.793  -4.692  1.00 98.12           H  
ATOM   4204 HG22 THR A 275       5.988   9.543  -4.769  1.00 98.12           H  
ATOM   4205 HG23 THR A 275       4.538  10.568  -4.783  1.00 98.12           H  
ATOM   4206  N   ILE A 276       1.555  10.321  -6.085  1.00 98.50           N  
ATOM   4207  CA  ILE A 276       0.622  11.300  -5.499  1.00 98.50           C  
ATOM   4208  C   ILE A 276       0.929  11.514  -4.014  1.00 98.50           C  
ATOM   4209  O   ILE A 276       0.894  12.641  -3.522  1.00 98.50           O  
ATOM   4210  CB  ILE A 276      -0.834  10.816  -5.711  1.00 98.50           C  
ATOM   4211  CG1 ILE A 276      -1.222  10.897  -7.203  1.00 98.50           C  
ATOM   4212  CG2 ILE A 276      -1.839  11.620  -4.866  1.00 98.50           C  
ATOM   4213  CD1 ILE A 276      -2.454  10.060  -7.561  1.00 98.50           C  
ATOM   4214  H   ILE A 276       1.326   9.342  -5.990  1.00 98.50           H  
ATOM   4215  HA  ILE A 276       0.741  12.263  -5.997  1.00 98.50           H  
ATOM   4216  HB  ILE A 276      -0.897   9.775  -5.394  1.00 98.50           H  
ATOM   4217 HG12 ILE A 276      -1.401  11.936  -7.480  1.00 98.50           H  
ATOM   4218 HG13 ILE A 276      -0.399  10.534  -7.818  1.00 98.50           H  
ATOM   4219 HG21 ILE A 276      -2.861  11.311  -5.087  1.00 98.50           H  
ATOM   4220 HG22 ILE A 276      -1.664  11.454  -3.803  1.00 98.50           H  
ATOM   4221 HG23 ILE A 276      -1.729  12.683  -5.084  1.00 98.50           H  
ATOM   4222 HD11 ILE A 276      -2.587  10.077  -8.642  1.00 98.50           H  
ATOM   4223 HD12 ILE A 276      -3.350  10.464  -7.088  1.00 98.50           H  
ATOM   4224 HD13 ILE A 276      -2.301   9.028  -7.246  1.00 98.50           H  
ATOM   4225  N   TRP A 277       1.222  10.428  -3.294  1.00 98.31           N  
ATOM   4226  CA  TRP A 277       1.636  10.468  -1.894  1.00 98.31           C  
ATOM   4227  C   TRP A 277       2.599   9.325  -1.579  1.00 98.31           C  
ATOM   4228  O   TRP A 277       2.298   8.149  -1.817  1.00 98.31           O  
ATOM   4229  CB  TRP A 277       0.415  10.431  -0.964  1.00 98.31           C  
ATOM   4230  CG  TRP A 277       0.719  10.416   0.502  1.00 98.31           C  
ATOM   4231  CD1 TRP A 277       1.528  11.286   1.147  1.00 98.31           C  
ATOM   4232  CD2 TRP A 277       0.250   9.482   1.522  1.00 98.31           C  
ATOM   4233  CE2 TRP A 277       0.834   9.846   2.774  1.00 98.31           C  
ATOM   4234  CE3 TRP A 277      -0.612   8.364   1.515  1.00 98.31           C  
ATOM   4235  NE1 TRP A 277       1.624  10.940   2.479  1.00 98.31           N  
ATOM   4236  CZ2 TRP A 277       0.571   9.136   3.957  1.00 98.31           C  
ATOM   4237  CZ3 TRP A 277      -0.907   7.667   2.701  1.00 98.31           C  
ATOM   4238  CH2 TRP A 277      -0.313   8.043   3.919  1.00 98.31           C  
ATOM   4239  H   TRP A 277       1.243   9.537  -3.769  1.00 98.31           H  
ATOM   4240  HA  TRP A 277       2.156  11.410  -1.720  1.00 98.31           H  
ATOM   4241  HB2 TRP A 277      -0.206  11.302  -1.173  1.00 98.31           H  
ATOM   4242  HB3 TRP A 277      -0.171   9.539  -1.185  1.00 98.31           H  
ATOM   4243  HD1 TRP A 277       2.060  12.099   0.676  1.00 98.31           H  
ATOM   4244  HE1 TRP A 277       2.282  11.388   3.101  1.00 98.31           H  
ATOM   4245  HE3 TRP A 277      -1.059   8.056   0.582  1.00 98.31           H  
ATOM   4246  HZ2 TRP A 277       1.036   9.440   4.883  1.00 98.31           H  
ATOM   4247  HZ3 TRP A 277      -1.600   6.839   2.675  1.00 98.31           H  
ATOM   4248  HH2 TRP A 277      -0.546   7.500   4.823  1.00 98.31           H  
ATOM   4249  N   TRP A 278       3.741   9.670  -0.994  1.00 97.38           N  
ATOM   4250  CA  TRP A 278       4.701   8.714  -0.454  1.00 97.38           C  
ATOM   4251  C   TRP A 278       4.923   8.961   1.038  1.00 97.38           C  
ATOM   4252  O   TRP A 278       4.778  10.072   1.546  1.00 97.38           O  
ATOM   4253  CB  TRP A 278       6.002   8.753  -1.261  1.00 97.38           C  
ATOM   4254  CG  TRP A 278       6.756  10.037  -1.170  1.00 97.38           C  
ATOM   4255  CD1 TRP A 278       6.616  11.088  -2.004  1.00 97.38           C  
ATOM   4256  CD2 TRP A 278       7.776  10.427  -0.204  1.00 97.38           C  
ATOM   4257  CE2 TRP A 278       8.239  11.730  -0.535  1.00 97.38           C  
ATOM   4258  CE3 TRP A 278       8.398   9.792   0.886  1.00 97.38           C  
ATOM   4259  NE1 TRP A 278       7.480  12.087  -1.622  1.00 97.38           N  
ATOM   4260  CZ2 TRP A 278       9.270  12.367   0.167  1.00 97.38           C  
ATOM   4261  CZ3 TRP A 278       9.401  10.438   1.632  1.00 97.38           C  
ATOM   4262  CH2 TRP A 278       9.838  11.724   1.278  1.00 97.38           C  
ATOM   4263  H   TRP A 278       3.911  10.648  -0.807  1.00 97.38           H  
ATOM   4264  HA  TRP A 278       4.298   7.706  -0.549  1.00 97.38           H  
ATOM   4265  HB2 TRP A 278       5.776   8.550  -2.308  1.00 97.38           H  
ATOM   4266  HB3 TRP A 278       6.657   7.953  -0.916  1.00 97.38           H  
ATOM   4267  HD1 TRP A 278       5.936  11.124  -2.842  1.00 97.38           H  
ATOM   4268  HE1 TRP A 278       7.556  12.969  -2.109  1.00 97.38           H  
ATOM   4269  HE3 TRP A 278       8.108   8.778   1.119  1.00 97.38           H  
ATOM   4270  HZ2 TRP A 278       9.611  13.344  -0.145  1.00 97.38           H  
ATOM   4271  HZ3 TRP A 278       9.875   9.925   2.456  1.00 97.38           H  
ATOM   4272  HH2 TRP A 278      10.632  12.199   1.835  1.00 97.38           H  
ATOM   4273  N   SER A 279       5.268   7.898   1.756  1.00 96.25           N  
ATOM   4274  CA  SER A 279       5.568   7.935   3.182  1.00 96.25           C  
ATOM   4275  C   SER A 279       7.072   7.856   3.412  1.00 96.25           C  
ATOM   4276  O   SER A 279       7.757   7.049   2.781  1.00 96.25           O  
ATOM   4277  CB  SER A 279       4.860   6.778   3.880  1.00 96.25           C  
ATOM   4278  OG  SER A 279       5.033   6.894   5.277  1.00 96.25           O  
ATOM   4279  H   SER A 279       5.425   7.033   1.261  1.00 96.25           H  
ATOM   4280  HA  SER A 279       5.197   8.867   3.608  1.00 96.25           H  
ATOM   4281  HB2 SER A 279       3.797   6.804   3.641  1.00 96.25           H  
ATOM   4282  HB3 SER A 279       5.280   5.832   3.536  1.00 96.25           H  
ATOM   4283  HG  SER A 279       4.341   7.463   5.620  1.00 96.25           H  
ATOM   4284  N   ALA A 280       7.583   8.623   4.379  1.00 96.06           N  
ATOM   4285  CA  ALA A 280       8.964   8.530   4.866  1.00 96.06           C  
ATOM   4286  C   ALA A 280       9.218   7.266   5.720  1.00 96.06           C  
ATOM   4287  O   ALA A 280       9.990   7.294   6.683  1.00 96.06           O  
ATOM   4288  CB  ALA A 280       9.322   9.838   5.583  1.00 96.06           C  
ATOM   4289  H   ALA A 280       6.961   9.266   4.848  1.00 96.06           H  
ATOM   4290  HA  ALA A 280       9.616   8.432   3.998  1.00 96.06           H  
ATOM   4291  HB1 ALA A 280       8.715   9.948   6.482  1.00 96.06           H  
ATOM   4292  HB2 ALA A 280      10.376   9.825   5.860  1.00 96.06           H  
ATOM   4293  HB3 ALA A 280       9.143  10.683   4.918  1.00 96.06           H  
ATOM   4294  N   ALA A 281       8.530   6.178   5.383  1.00 96.06           N  
ATOM   4295  CA  ALA A 281       8.717   4.847   5.919  1.00 96.06           C  
ATOM   4296  C   ALA A 281      10.004   4.239   5.350  1.00 96.06           C  
ATOM   4297  O   ALA A 281      10.371   4.516   4.208  1.00 96.06           O  
ATOM   4298  CB  ALA A 281       7.484   4.022   5.546  1.00 96.06           C  
ATOM   4299  H   ALA A 281       7.992   6.230   4.529  1.00 96.06           H  
ATOM   4300  HA  ALA A 281       8.795   4.897   7.005  1.00 96.06           H  
ATOM   4301  HB1 ALA A 281       7.565   3.030   5.989  1.00 96.06           H  
ATOM   4302  HB2 ALA A 281       7.418   3.919   4.462  1.00 96.06           H  
ATOM   4303  HB3 ALA A 281       6.580   4.503   5.919  1.00 96.06           H  
ATOM   4304  N   ASP A 282      10.687   3.430   6.154  1.00 94.00           N  
ATOM   4305  CA  ASP A 282      11.877   2.708   5.715  1.00 94.00           C  
ATOM   4306  C   ASP A 282      11.511   1.648   4.669  1.00 94.00           C  
ATOM   4307  O   ASP A 282      10.620   0.832   4.901  1.00 94.00           O  
ATOM   4308  CB  ASP A 282      12.551   2.082   6.938  1.00 94.00           C  
ATOM   4309  CG  ASP A 282      13.795   1.279   6.571  1.00 94.00           C  
ATOM   4310  OD1 ASP A 282      14.407   1.550   5.518  1.00 94.00           O  
ATOM   4311  OD2 ASP A 282      14.170   0.414   7.382  1.00 94.00           O1-
ATOM   4312  H   ASP A 282      10.281   3.160   7.038  1.00 94.00           H  
ATOM   4313  HA  ASP A 282      12.578   3.406   5.258  1.00 94.00           H  
ATOM   4314  HB2 ASP A 282      11.840   1.428   7.443  1.00 94.00           H  
ATOM   4315  HB3 ASP A 282      12.838   2.875   7.629  1.00 94.00           H  
ATOM   4316  N   ALA A 283      12.196   1.668   3.525  1.00 93.06           N  
ATOM   4317  CA  ALA A 283      11.996   0.686   2.471  1.00 93.06           C  
ATOM   4318  C   ALA A 283      12.697  -0.649   2.745  1.00 93.06           C  
ATOM   4319  O   ALA A 283      12.295  -1.649   2.151  1.00 93.06           O  
ATOM   4320  CB  ALA A 283      12.406   1.294   1.125  1.00 93.06           C  
ATOM   4321  H   ALA A 283      12.923   2.358   3.401  1.00 93.06           H  
ATOM   4322  HA  ALA A 283      10.932   0.454   2.440  1.00 93.06           H  
ATOM   4323  HB1 ALA A 283      12.164   0.599   0.322  1.00 93.06           H  
ATOM   4324  HB2 ALA A 283      11.869   2.228   0.959  1.00 93.06           H  
ATOM   4325  HB3 ALA A 283      13.479   1.484   1.122  1.00 93.06           H  
ATOM   4326  N   GLY A 284      13.676  -0.703   3.656  1.00 93.12           N  
ATOM   4327  CA  GLY A 284      14.464  -1.906   3.951  1.00 93.12           C  
ATOM   4328  C   GLY A 284      13.642  -3.186   4.114  1.00 93.12           C  
ATOM   4329  O   GLY A 284      13.918  -4.163   3.421  1.00 93.12           O  
ATOM   4330  H   GLY A 284      13.954   0.149   4.121  1.00 93.12           H  
ATOM   4331  HA2 GLY A 284      15.168  -2.079   3.137  1.00 93.12           H  
ATOM   4332  HA3 GLY A 284      15.036  -1.740   4.864  1.00 93.12           H  
ATOM   4333  N   PRO A 285      12.557  -3.210   4.909  1.00 93.19           N  
ATOM   4334  CA  PRO A 285      11.712  -4.398   5.034  1.00 93.19           C  
ATOM   4335  C   PRO A 285      11.064  -4.886   3.726  1.00 93.19           C  
ATOM   4336  O   PRO A 285      10.803  -6.080   3.608  1.00 93.19           O  
ATOM   4337  CB  PRO A 285      10.658  -4.018   6.073  1.00 93.19           C  
ATOM   4338  CG  PRO A 285      11.377  -2.986   6.942  1.00 93.19           C  
ATOM   4339  CD  PRO A 285      12.195  -2.218   5.910  1.00 93.19           C  
ATOM   4340  HA  PRO A 285      12.321  -5.209   5.433  1.00 93.19           H  
ATOM   4341  HB2 PRO A 285      10.347  -4.886   6.655  1.00 93.19           H  
ATOM   4342  HB3 PRO A 285       9.800  -3.557   5.584  1.00 93.19           H  
ATOM   4343  HG2 PRO A 285      10.683  -2.337   7.476  1.00 93.19           H  
ATOM   4344  HG3 PRO A 285      12.045  -3.492   7.638  1.00 93.19           H  
ATOM   4345  HD2 PRO A 285      13.074  -1.775   6.377  1.00 93.19           H  
ATOM   4346  HD3 PRO A 285      11.577  -1.446   5.452  1.00 93.19           H  
ATOM   4347  N   ARG A 286      10.827  -4.007   2.738  1.00 91.94           N  
ATOM   4348  CA  ARG A 286      10.359  -4.367   1.377  1.00 91.94           C  
ATOM   4349  C   ARG A 286      11.482  -4.890   0.486  1.00 91.94           C  
ATOM   4350  O   ARG A 286      11.214  -5.511  -0.536  1.00 91.94           O  
ATOM   4351  CB  ARG A 286       9.736  -3.152   0.663  1.00 91.94           C  
ATOM   4352  CG  ARG A 286       8.575  -2.493   1.405  1.00 91.94           C  
ATOM   4353  CD  ARG A 286       7.330  -3.380   1.439  1.00 91.94           C  
ATOM   4354  NE  ARG A 286       6.320  -2.755   2.309  1.00 91.94           N  
ATOM   4355  CZ  ARG A 286       6.051  -3.104   3.546  1.00 91.94           C  
ATOM   4356  NH1 ARG A 286       6.540  -4.184   4.064  1.00 91.94           N1+
ATOM   4357  NH2 ARG A 286       5.291  -2.377   4.310  1.00 91.94           N  
ATOM   4358  H   ARG A 286      11.143  -3.057   2.878  1.00 91.94           H  
ATOM   4359  HA  ARG A 286       9.629  -5.175   1.444  1.00 91.94           H  
ATOM   4360  HB2 ARG A 286      10.507  -2.399   0.502  1.00 91.94           H  
ATOM   4361  HB3 ARG A 286       9.383  -3.462  -0.320  1.00 91.94           H  
ATOM   4362  HG2 ARG A 286       8.881  -2.237   2.419  1.00 91.94           H  
ATOM   4363  HG3 ARG A 286       8.317  -1.571   0.885  1.00 91.94           H  
ATOM   4364  HD2 ARG A 286       7.594  -4.379   1.786  1.00 91.94           H  
ATOM   4365  HD3 ARG A 286       6.932  -3.476   0.430  1.00 91.94           H  
ATOM   4366  HE  ARG A 286       5.833  -1.948   1.946  1.00 91.94           H  
ATOM   4367 HH11 ARG A 286       7.040  -4.830   3.471  1.00 91.94           H  
ATOM   4368 HH12 ARG A 286       6.262  -4.412   5.008  1.00 91.94           H  
ATOM   4369 HH21 ARG A 286       5.158  -1.396   4.109  1.00 91.94           H  
ATOM   4370 HH22 ARG A 286       5.150  -2.696   5.258  1.00 91.94           H  
ATOM   4371  N   ILE A 287      12.727  -4.627   0.862  1.00 92.94           N  
ATOM   4372  CA  ILE A 287      13.918  -5.071   0.146  1.00 92.94           C  
ATOM   4373  C   ILE A 287      14.340  -6.440   0.685  1.00 92.94           C  
ATOM   4374  O   ILE A 287      14.402  -7.429  -0.040  1.00 92.94           O  
ATOM   4375  CB  ILE A 287      15.026  -3.994   0.254  1.00 92.94           C  
ATOM   4376  CG1 ILE A 287      14.491  -2.670  -0.335  1.00 92.94           C  
ATOM   4377  CG2 ILE A 287      16.322  -4.444  -0.433  1.00 92.94           C  
ATOM   4378  CD1 ILE A 287      15.484  -1.510  -0.429  1.00 92.94           C  
ATOM   4379  H   ILE A 287      12.862  -4.084   1.702  1.00 92.94           H  
ATOM   4380  HA  ILE A 287      13.660  -5.185  -0.907  1.00 92.94           H  
ATOM   4381  HB  ILE A 287      15.263  -3.827   1.305  1.00 92.94           H  
ATOM   4382 HG12 ILE A 287      14.068  -2.879  -1.318  1.00 92.94           H  
ATOM   4383 HG13 ILE A 287      13.663  -2.314   0.278  1.00 92.94           H  
ATOM   4384 HG21 ILE A 287      16.633  -5.429  -0.084  1.00 92.94           H  
ATOM   4385 HG22 ILE A 287      17.121  -3.748  -0.177  1.00 92.94           H  
ATOM   4386 HG23 ILE A 287      16.189  -4.462  -1.515  1.00 92.94           H  
ATOM   4387 HD11 ILE A 287      16.302  -1.756  -1.106  1.00 92.94           H  
ATOM   4388 HD12 ILE A 287      15.869  -1.294   0.568  1.00 92.94           H  
ATOM   4389 HD13 ILE A 287      14.971  -0.626  -0.808  1.00 92.94           H  
ATOM   4390  N   TRP A 288      14.553  -6.531   1.994  1.00 93.62           N  
ATOM   4391  CA  TRP A 288      15.188  -7.683   2.626  1.00 93.62           C  
ATOM   4392  C   TRP A 288      14.303  -8.923   2.682  1.00 93.62           C  
ATOM   4393  O   TRP A 288      14.810 -10.035   2.585  1.00 93.62           O  
ATOM   4394  CB  TRP A 288      15.597  -7.281   4.039  1.00 93.62           C  
ATOM   4395  CG  TRP A 288      16.376  -6.012   4.157  1.00 93.62           C  
ATOM   4396  CD1 TRP A 288      17.332  -5.568   3.310  1.00 93.62           C  
ATOM   4397  CD2 TRP A 288      16.282  -5.005   5.200  1.00 93.62           C  
ATOM   4398  CE2 TRP A 288      17.319  -4.057   5.003  1.00 93.62           C  
ATOM   4399  CE3 TRP A 288      15.417  -4.790   6.287  1.00 93.62           C  
ATOM   4400  NE1 TRP A 288      17.908  -4.420   3.819  1.00 93.62           N  
ATOM   4401  CZ2 TRP A 288      17.586  -3.051   5.928  1.00 93.62           C  
ATOM   4402  CZ3 TRP A 288      15.657  -3.774   7.225  1.00 93.62           C  
ATOM   4403  CH2 TRP A 288      16.770  -2.935   7.066  1.00 93.62           C  
ATOM   4404  H   TRP A 288      14.477  -5.686   2.542  1.00 93.62           H  
ATOM   4405  HA  TRP A 288      16.085  -7.945   2.064  1.00 93.62           H  
ATOM   4406  HB2 TRP A 288      16.196  -8.085   4.467  1.00 93.62           H  
ATOM   4407  HB3 TRP A 288      14.697  -7.180   4.646  1.00 93.62           H  
ATOM   4408  HD1 TRP A 288      17.632  -6.069   2.401  1.00 93.62           H  
ATOM   4409  HE1 TRP A 288      18.720  -3.958   3.434  1.00 93.62           H  
ATOM   4410  HE3 TRP A 288      14.547  -5.425   6.368  1.00 93.62           H  
ATOM   4411  HZ2 TRP A 288      18.443  -2.416   5.759  1.00 93.62           H  
ATOM   4412  HZ3 TRP A 288      14.994  -3.646   8.068  1.00 93.62           H  
ATOM   4413  HH2 TRP A 288      17.001  -2.200   7.823  1.00 93.62           H  
ATOM   4414  N   HIS A 289      12.986  -8.766   2.829  1.00 93.81           N  
ATOM   4415  CA  HIS A 289      12.094  -9.897   3.098  1.00 93.81           C  
ATOM   4416  C   HIS A 289      12.060 -10.975   2.002  1.00 93.81           C  
ATOM   4417  O   HIS A 289      11.736 -12.120   2.314  1.00 93.81           O  
ATOM   4418  CB  HIS A 289      10.687  -9.377   3.410  1.00 93.81           C  
ATOM   4419  CG  HIS A 289       9.964  -8.713   2.260  1.00 93.81           C  
ATOM   4420  CD2 HIS A 289       8.612  -8.520   2.183  1.00 93.81           C  
ATOM   4421  ND1 HIS A 289      10.505  -8.169   1.110  1.00 93.81           N  
ATOM   4422  CE1 HIS A 289       9.499  -7.701   0.357  1.00 93.81           C  
ATOM   4423  NE2 HIS A 289       8.328  -7.854   0.989  1.00 93.81           N  
ATOM   4424  H   HIS A 289      12.617  -7.831   2.923  1.00 93.81           H  
ATOM   4425  HA  HIS A 289      12.462 -10.397   3.994  1.00 93.81           H  
ATOM   4426  HB2 HIS A 289      10.081 -10.217   3.750  1.00 93.81           H  
ATOM   4427  HB3 HIS A 289      10.748  -8.668   4.236  1.00 93.81           H  
ATOM   4428  HD1 HIS A 289      11.477  -8.125   0.841  1.00 93.81           H  
ATOM   4429  HD2 HIS A 289       7.885  -8.840   2.915  1.00 93.81           H  
ATOM   4430  HE1 HIS A 289       9.607  -7.260  -0.623  1.00 93.81           H  
ATOM   4431  N   THR A 290      12.416 -10.649   0.756  1.00 94.06           N  
ATOM   4432  CA  THR A 290      12.418 -11.585  -0.379  1.00 94.06           C  
ATOM   4433  C   THR A 290      13.831 -11.983  -0.813  1.00 94.06           C  
ATOM   4434  O   THR A 290      14.035 -13.131  -1.203  1.00 94.06           O  
ATOM   4435  CB  THR A 290      11.629 -11.009  -1.567  1.00 94.06           C  
ATOM   4436  CG2 THR A 290      10.132 -10.930  -1.291  1.00 94.06           C  
ATOM   4437  OG1 THR A 290      12.053  -9.710  -1.897  1.00 94.06           O  
ATOM   4438  H   THR A 290      12.709  -9.702   0.562  1.00 94.06           H  
ATOM   4439  HA  THR A 290      11.921 -12.511  -0.090  1.00 94.06           H  
ATOM   4440  HB  THR A 290      11.769 -11.664  -2.427  1.00 94.06           H  
ATOM   4441  HG1 THR A 290      11.483  -9.412  -2.610  1.00 94.06           H  
ATOM   4442 HG21 THR A 290       9.757 -11.925  -1.054  1.00 94.06           H  
ATOM   4443 HG22 THR A 290       9.596 -10.582  -2.174  1.00 94.06           H  
ATOM   4444 HG23 THR A 290       9.924 -10.262  -0.455  1.00 94.06           H  
ATOM   4445  N   LEU A 291      14.821 -11.091  -0.703  1.00 94.75           N  
ATOM   4446  CA  LEU A 291      16.211 -11.393  -1.064  1.00 94.75           C  
ATOM   4447  C   LEU A 291      16.820 -12.488  -0.176  1.00 94.75           C  
ATOM   4448  O   LEU A 291      16.487 -12.611   1.003  1.00 94.75           O  
ATOM   4449  CB  LEU A 291      17.057 -10.107  -1.026  1.00 94.75           C  
ATOM   4450  CG  LEU A 291      16.680  -9.043  -2.071  1.00 94.75           C  
ATOM   4451  CD1 LEU A 291      17.614  -7.844  -1.919  1.00 94.75           C  
ATOM   4452  CD2 LEU A 291      16.784  -9.552  -3.507  1.00 94.75           C  
ATOM   4453  H   LEU A 291      14.603 -10.156  -0.390  1.00 94.75           H  
ATOM   4454  HA  LEU A 291      16.223 -11.787  -2.081  1.00 94.75           H  
ATOM   4455  HB2 LEU A 291      16.960  -9.653  -0.040  1.00 94.75           H  
ATOM   4456  HB3 LEU A 291      18.104 -10.374  -1.172  1.00 94.75           H  
ATOM   4457  HG  LEU A 291      15.655  -8.714  -1.901  1.00 94.75           H  
ATOM   4458 HD11 LEU A 291      17.333  -7.063  -2.627  1.00 94.75           H  
ATOM   4459 HD12 LEU A 291      17.542  -7.446  -0.907  1.00 94.75           H  
ATOM   4460 HD13 LEU A 291      18.643  -8.144  -2.115  1.00 94.75           H  
ATOM   4461 HD21 LEU A 291      16.050 -10.338  -3.684  1.00 94.75           H  
ATOM   4462 HD22 LEU A 291      16.575  -8.734  -4.197  1.00 94.75           H  
ATOM   4463 HD23 LEU A 291      17.786  -9.934  -3.700  1.00 94.75           H  
ATOM   4464  N   HIS A 292      17.734 -13.281  -0.731  1.00 94.38           N  
ATOM   4465  CA  HIS A 292      18.476 -14.304   0.006  1.00 94.38           C  
ATOM   4466  C   HIS A 292      19.589 -13.697   0.875  1.00 94.38           C  
ATOM   4467  O   HIS A 292      20.148 -12.662   0.528  1.00 94.38           O  
ATOM   4468  CB  HIS A 292      19.063 -15.318  -0.982  1.00 94.38           C  
ATOM   4469  CG  HIS A 292      19.581 -16.562  -0.320  1.00 94.38           C  
ATOM   4470  CD2 HIS A 292      18.844 -17.670  -0.027  1.00 94.38           C  
ATOM   4471  ND1 HIS A 292      20.872 -16.818   0.088  1.00 94.38           N  
ATOM   4472  CE1 HIS A 292      20.892 -18.018   0.679  1.00 94.38           C  
ATOM   4473  NE2 HIS A 292      19.674 -18.568   0.634  1.00 94.38           N  
ATOM   4474  H   HIS A 292      17.966 -13.128  -1.702  1.00 94.38           H  
ATOM   4475  HA  HIS A 292      17.772 -14.829   0.652  1.00 94.38           H  
ATOM   4476  HB2 HIS A 292      18.289 -15.621  -1.687  1.00 94.38           H  
ATOM   4477  HB3 HIS A 292      19.873 -14.845  -1.539  1.00 94.38           H  
ATOM   4478  HD1 HIS A 292      21.706 -16.320  -0.188  1.00 94.38           H  
ATOM   4479  HD2 HIS A 292      17.809 -17.829  -0.293  1.00 94.38           H  
ATOM   4480  HE1 HIS A 292      21.775 -18.507   1.064  1.00 94.38           H  
ATOM   4481  N   TYR A 293      20.005 -14.396   1.935  1.00 92.50           N  
ATOM   4482  CA  TYR A 293      21.159 -14.029   2.780  1.00 92.50           C  
ATOM   4483  C   TYR A 293      22.487 -13.869   2.016  1.00 92.50           C  
ATOM   4484  O   TYR A 293      23.412 -13.237   2.492  1.00 92.50           O  
ATOM   4485  CB  TYR A 293      21.370 -15.141   3.817  1.00 92.50           C  
ATOM   4486  CG  TYR A 293      20.169 -15.446   4.688  1.00 92.50           C  
ATOM   4487  CD1 TYR A 293      19.809 -14.544   5.706  1.00 92.50           C  
ATOM   4488  CD2 TYR A 293      19.425 -16.626   4.490  1.00 92.50           C  
ATOM   4489  CE1 TYR A 293      18.709 -14.818   6.539  1.00 92.50           C  
ATOM   4490  CE2 TYR A 293      18.330 -16.907   5.329  1.00 92.50           C  
ATOM   4491  CZ  TYR A 293      17.970 -16.005   6.351  1.00 92.50           C  
ATOM   4492  OH  TYR A 293      16.915 -16.298   7.150  1.00 92.50           O  
ATOM   4493  H   TYR A 293      19.517 -15.247   2.174  1.00 92.50           H  
ATOM   4494  HA  TYR A 293      20.956 -13.088   3.292  1.00 92.50           H  
ATOM   4495  HB2 TYR A 293      21.675 -16.051   3.301  1.00 92.50           H  
ATOM   4496  HB3 TYR A 293      22.194 -14.850   4.468  1.00 92.50           H  
ATOM   4497  HD1 TYR A 293      20.365 -13.625   5.823  1.00 92.50           H  
ATOM   4498  HD2 TYR A 293      19.699 -17.318   3.707  1.00 92.50           H  
ATOM   4499  HE1 TYR A 293      18.430 -14.115   7.310  1.00 92.50           H  
ATOM   4500  HE2 TYR A 293      17.749 -17.808   5.201  1.00 92.50           H  
ATOM   4501  HH  TYR A 293      16.708 -15.587   7.762  1.00 92.50           H  
ATOM   4502  N   ASN A 294      22.593 -14.472   0.833  1.00 93.12           N  
ATOM   4503  CA  ASN A 294      23.803 -14.429   0.005  1.00 93.12           C  
ATOM   4504  C   ASN A 294      23.646 -13.474  -1.188  1.00 93.12           C  
ATOM   4505  O   ASN A 294      24.546 -13.381  -2.004  1.00 93.12           O  
ATOM   4506  CB  ASN A 294      24.220 -15.852  -0.426  1.00 93.12           C  
ATOM   4507  CG  ASN A 294      24.635 -16.779   0.708  1.00 93.12           C  
ATOM   4508  ND2 ASN A 294      24.847 -18.036   0.417  1.00 93.12           N  
ATOM   4509  OD1 ASN A 294      24.735 -16.436   1.873  1.00 93.12           O  
ATOM   4510  H   ASN A 294      21.739 -14.851   0.449  1.00 93.12           H  
ATOM   4511  HA  ASN A 294      24.627 -14.019   0.589  1.00 93.12           H  
ATOM   4512  HB2 ASN A 294      23.435 -16.321  -1.019  1.00 93.12           H  
ATOM   4513  HB3 ASN A 294      25.093 -15.762  -1.073  1.00 93.12           H  
ATOM   4514 HD21 ASN A 294      24.771 -18.358  -0.537  1.00 93.12           H  
ATOM   4515 HD22 ASN A 294      25.260 -18.621   1.128  1.00 93.12           H  
ATOM   4516  N   GLN A 295      22.505 -12.791  -1.325  1.00 93.19           N  
ATOM   4517  CA  GLN A 295      22.361 -11.699  -2.287  1.00 93.19           C  
ATOM   4518  C   GLN A 295      22.789 -10.412  -1.593  1.00 93.19           C  
ATOM   4519  O   GLN A 295      21.968  -9.765  -0.941  1.00 93.19           O  
ATOM   4520  CB  GLN A 295      20.919 -11.621  -2.801  1.00 93.19           C  
ATOM   4521  CG  GLN A 295      20.612 -12.776  -3.755  1.00 93.19           C  
ATOM   4522  CD  GLN A 295      19.181 -12.698  -4.258  1.00 93.19           C  
ATOM   4523  NE2 GLN A 295      18.981 -12.302  -5.495  1.00 93.19           N  
ATOM   4524  OE1 GLN A 295      18.228 -12.990  -3.546  1.00 93.19           O  
ATOM   4525  H   GLN A 295      21.835 -12.812  -0.569  1.00 93.19           H  
ATOM   4526  HA  GLN A 295      23.023 -11.848  -3.140  1.00 93.19           H  
ATOM   4527  HB2 GLN A 295      20.222 -11.635  -1.964  1.00 93.19           H  
ATOM   4528  HB3 GLN A 295      20.789 -10.684  -3.343  1.00 93.19           H  
ATOM   4529  HG2 GLN A 295      20.762 -13.733  -3.255  1.00 93.19           H  
ATOM   4530  HG3 GLN A 295      21.296 -12.728  -4.602  1.00 93.19           H  
ATOM   4531 HE21 GLN A 295      18.038 -12.312  -5.857  1.00 93.19           H  
ATOM   4532 HE22 GLN A 295      19.763 -12.061  -6.087  1.00 93.19           H  
ATOM   4533  N   ASP A 296      24.080 -10.110  -1.677  1.00 86.12           N  
ATOM   4534  CA  ASP A 296      24.692  -9.002  -0.955  1.00 86.12           C  
ATOM   4535  C   ASP A 296      24.484  -7.655  -1.661  1.00 86.12           C  
ATOM   4536  O   ASP A 296      24.347  -7.564  -2.883  1.00 86.12           O  
ATOM   4537  CB  ASP A 296      26.177  -9.309  -0.698  1.00 86.12           C  
ATOM   4538  CG  ASP A 296      26.793  -8.398   0.370  1.00 86.12           C  
ATOM   4539  OD1 ASP A 296      26.017  -7.909   1.230  1.00 86.12           O  
ATOM   4540  OD2 ASP A 296      28.029  -8.214   0.329  1.00 86.12           O1-
ATOM   4541  H   ASP A 296      24.692 -10.688  -2.234  1.00 86.12           H  
ATOM   4542  HA  ASP A 296      24.200  -8.937   0.015  1.00 86.12           H  
ATOM   4543  HB2 ASP A 296      26.269 -10.339  -0.351  1.00 86.12           H  
ATOM   4544  HB3 ASP A 296      26.730  -9.213  -1.632  1.00 86.12           H  
ATOM   4545  N   PHE A 297      24.447  -6.585  -0.876  1.00 87.25           N  
ATOM   4546  CA  PHE A 297      24.344  -5.219  -1.373  1.00 87.25           C  
ATOM   4547  C   PHE A 297      24.932  -4.239  -0.351  1.00 87.25           C  
ATOM   4548  O   PHE A 297      24.814  -4.462   0.854  1.00 87.25           O  
ATOM   4549  CB  PHE A 297      22.886  -4.861  -1.725  1.00 87.25           C  
ATOM   4550  CG  PHE A 297      21.857  -5.286  -0.696  1.00 87.25           C  
ATOM   4551  CD1 PHE A 297      21.202  -6.522  -0.846  1.00 87.25           C  
ATOM   4552  CD2 PHE A 297      21.620  -4.501   0.447  1.00 87.25           C  
ATOM   4553  CE1 PHE A 297      20.342  -6.992   0.158  1.00 87.25           C  
ATOM   4554  CE2 PHE A 297      20.769  -4.976   1.458  1.00 87.25           C  
ATOM   4555  CZ  PHE A 297      20.149  -6.229   1.319  1.00 87.25           C  
ATOM   4556  H   PHE A 297      24.664  -6.714   0.102  1.00 87.25           H  
ATOM   4557  HA  PHE A 297      24.939  -5.172  -2.285  1.00 87.25           H  
ATOM   4558  HB2 PHE A 297      22.639  -5.346  -2.669  1.00 87.25           H  
ATOM   4559  HB3 PHE A 297      22.809  -3.786  -1.887  1.00 87.25           H  
ATOM   4560  HD1 PHE A 297      21.422  -7.150  -1.697  1.00 87.25           H  
ATOM   4561  HD2 PHE A 297      22.152  -3.571   0.585  1.00 87.25           H  
ATOM   4562  HE1 PHE A 297      19.908  -7.977   0.068  1.00 87.25           H  
ATOM   4563  HE2 PHE A 297      20.664  -4.416   2.376  1.00 87.25           H  
ATOM   4564  HZ  PHE A 297      19.590  -6.643   2.145  1.00 87.25           H  
ATOM   4565  N   PRO A 298      25.520  -3.111  -0.795  1.00 81.00           N  
ATOM   4566  CA  PRO A 298      26.021  -2.095   0.123  1.00 81.00           C  
ATOM   4567  C   PRO A 298      24.876  -1.553   0.989  1.00 81.00           C  
ATOM   4568  O   PRO A 298      23.907  -1.003   0.463  1.00 81.00           O  
ATOM   4569  CB  PRO A 298      26.640  -1.000  -0.759  1.00 81.00           C  
ATOM   4570  CG  PRO A 298      26.875  -1.684  -2.105  1.00 81.00           C  
ATOM   4571  CD  PRO A 298      25.756  -2.714  -2.173  1.00 81.00           C  
ATOM   4572  HA  PRO A 298      26.789  -2.540   0.755  1.00 81.00           H  
ATOM   4573  HB2 PRO A 298      25.938  -0.178  -0.903  1.00 81.00           H  
ATOM   4574  HB3 PRO A 298      27.572  -0.627  -0.334  1.00 81.00           H  
ATOM   4575  HG2 PRO A 298      27.837  -2.197  -2.091  1.00 81.00           H  
ATOM   4576  HG3 PRO A 298      26.824  -0.980  -2.936  1.00 81.00           H  
ATOM   4577  HD2 PRO A 298      26.074  -3.548  -2.799  1.00 81.00           H  
ATOM   4578  HD3 PRO A 298      24.852  -2.252  -2.570  1.00 81.00           H  
ATOM   4579  N   GLY A 299      24.970  -1.680   2.312  1.00 73.12           N  
ATOM   4580  CA  GLY A 299      23.854  -1.291   3.167  1.00 73.12           C  
ATOM   4581  C   GLY A 299      24.046  -1.563   4.649  1.00 73.12           C  
ATOM   4582  O   GLY A 299      25.138  -1.877   5.119  1.00 73.12           O  
ATOM   4583  H   GLY A 299      25.702  -2.253   2.708  1.00 73.12           H  
ATOM   4584  HA2 GLY A 299      23.639  -0.231   3.033  1.00 73.12           H  
ATOM   4585  HA3 GLY A 299      22.974  -1.847   2.843  1.00 73.12           H  
ATOM   4586  N   PHE A 300      22.959  -1.391   5.403  1.00 63.56           N  
ATOM   4587  CA  PHE A 300      22.939  -1.692   6.835  1.00 63.56           C  
ATOM   4588  C   PHE A 300      22.824  -3.193   7.095  1.00 63.56           C  
ATOM   4589  O   PHE A 300      23.456  -3.694   8.027  1.00 63.56           O  
ATOM   4590  CB  PHE A 300      21.784  -0.942   7.506  1.00 63.56           C  
ATOM   4591  CG  PHE A 300      21.726  -1.132   9.012  1.00 63.56           C  
ATOM   4592  CD1 PHE A 300      20.973  -2.182   9.571  1.00 63.56           C  
ATOM   4593  CD2 PHE A 300      22.462  -0.279   9.856  1.00 63.56           C  
ATOM   4594  CE1 PHE A 300      20.956  -2.377  10.964  1.00 63.56           C  
ATOM   4595  CE2 PHE A 300      22.440  -0.469  11.250  1.00 63.56           C  
ATOM   4596  CZ  PHE A 300      21.688  -1.520  11.805  1.00 63.56           C  
ATOM   4597  H   PHE A 300      22.095  -1.184   4.923  1.00 63.56           H  
ATOM   4598  HA  PHE A 300      23.878  -1.363   7.279  1.00 63.56           H  
ATOM   4599  HB2 PHE A 300      21.891   0.121   7.290  1.00 63.56           H  
ATOM   4600  HB3 PHE A 300      20.843  -1.273   7.067  1.00 63.56           H  
ATOM   4601  HD1 PHE A 300      20.443  -2.866   8.926  1.00 63.56           H  
ATOM   4602  HD2 PHE A 300      23.071   0.502   9.425  1.00 63.56           H  
ATOM   4603  HE1 PHE A 300      20.410  -3.212  11.377  1.00 63.56           H  
ATOM   4604  HE2 PHE A 300      23.032   0.170  11.889  1.00 63.56           H  
ATOM   4605  HZ  PHE A 300      21.697  -1.691  12.871  1.00 63.56           H  
ATOM   4606  N   ASN A 301      22.026  -3.904   6.292  1.00 68.00           N  
ATOM   4607  CA  ASN A 301      21.955  -5.362   6.361  1.00 68.00           C  
ATOM   4608  C   ASN A 301      23.111  -5.993   5.564  1.00 68.00           C  
ATOM   4609  O   ASN A 301      22.882  -6.772   4.648  1.00 68.00           O  
ATOM   4610  CB  ASN A 301      20.545  -5.849   5.975  1.00 68.00           C  
ATOM   4611  CG  ASN A 301      20.211  -7.178   6.636  1.00 68.00           C  
ATOM   4612  ND2 ASN A 301      19.494  -8.053   5.988  1.00 68.00           N  
ATOM   4613  OD1 ASN A 301      20.514  -7.436   7.790  1.00 68.00           O  
ATOM   4614  H   ASN A 301      21.564  -3.446   5.519  1.00 68.00           H  
ATOM   4615  HA  ASN A 301      22.127  -5.649   7.398  1.00 68.00           H  
ATOM   4616  HB2 ASN A 301      19.797  -5.129   6.309  1.00 68.00           H  
ATOM   4617  HB3 ASN A 301      20.466  -5.939   4.891  1.00 68.00           H  
ATOM   4618 HD21 ASN A 301      19.570  -8.990   6.358  1.00 68.00           H  
ATOM   4619 HD22 ASN A 301      19.512  -7.967   4.982  1.00 68.00           H  
ATOM   4620  N   ASP A 302      24.341  -5.594   5.906  1.00 58.38           N  
ATOM   4621  CA  ASP A 302      25.611  -6.088   5.356  1.00 58.38           C  
ATOM   4622  C   ASP A 302      25.650  -7.619   5.553  1.00 58.38           C  
ATOM   4623  O   ASP A 302      25.797  -8.102   6.682  1.00 58.38           O  
ATOM   4624  CB  ASP A 302      26.739  -5.325   6.099  1.00 58.38           C  
ATOM   4625  CG  ASP A 302      28.108  -5.277   5.405  1.00 58.38           C  
ATOM   4626  OD1 ASP A 302      28.158  -5.412   4.169  1.00 58.38           O  
ATOM   4627  OD2 ASP A 302      29.104  -5.006   6.123  1.00 58.38           O1-
ATOM   4628  H   ASP A 302      24.415  -4.939   6.672  1.00 58.38           H  
ATOM   4629  HA  ASP A 302      25.661  -5.858   4.292  1.00 58.38           H  
ATOM   4630  HB2 ASP A 302      26.424  -4.289   6.221  1.00 58.38           H  
ATOM   4631  HB3 ASP A 302      26.856  -5.736   7.101  1.00 58.38           H  
ATOM   4632  N   GLY A 303      25.362  -8.383   4.492  1.00 62.34           N  
ATOM   4633  CA  GLY A 303      24.939  -9.792   4.581  1.00 62.34           C  
ATOM   4634  C   GLY A 303      23.575 -10.121   3.951  1.00 62.34           C  
ATOM   4635  O   GLY A 303      22.999 -11.162   4.265  1.00 62.34           O  
ATOM   4636  H   GLY A 303      25.386  -7.953   3.579  1.00 62.34           H  
ATOM   4637  HA2 GLY A 303      24.906 -10.110   5.623  1.00 62.34           H  
ATOM   4638  HA3 GLY A 303      25.684 -10.395   4.064  1.00 62.34           H  
ATOM   4639  N   GLY A 304      23.044  -9.251   3.090  1.00 82.81           N  
ATOM   4640  CA  GLY A 304      21.973  -9.567   2.144  1.00 82.81           C  
ATOM   4641  C   GLY A 304      20.544  -9.512   2.690  1.00 82.81           C  
ATOM   4642  O   GLY A 304      20.188  -8.661   3.498  1.00 82.81           O  
ATOM   4643  H   GLY A 304      23.500  -8.356   2.992  1.00 82.81           H  
ATOM   4644  HA2 GLY A 304      22.154 -10.558   1.730  1.00 82.81           H  
ATOM   4645  HA3 GLY A 304      22.035  -8.851   1.325  1.00 82.81           H  
ATOM   4646  N   GLY A 305      19.658 -10.366   2.179  1.00 92.19           N  
ATOM   4647  CA  GLY A 305      18.246 -10.409   2.572  1.00 92.19           C  
ATOM   4648  C   GLY A 305      17.926 -11.370   3.722  1.00 92.19           C  
ATOM   4649  O   GLY A 305      18.800 -11.890   4.408  1.00 92.19           O  
ATOM   4650  H   GLY A 305      19.993 -11.036   1.501  1.00 92.19           H  
ATOM   4651  HA2 GLY A 305      17.915  -9.413   2.866  1.00 92.19           H  
ATOM   4652  HA3 GLY A 305      17.655 -10.696   1.703  1.00 92.19           H  
ATOM   4653  N   TRP A 306      16.636 -11.605   3.954  1.00 92.94           N  
ATOM   4654  CA  TRP A 306      16.102 -12.472   5.017  1.00 92.94           C  
ATOM   4655  C   TRP A 306      15.494 -13.769   4.497  1.00 92.94           C  
ATOM   4656  O   TRP A 306      15.079 -14.615   5.291  1.00 92.94           O  
ATOM   4657  CB  TRP A 306      15.036 -11.714   5.799  1.00 92.94           C  
ATOM   4658  CG  TRP A 306      15.447 -10.442   6.449  1.00 92.94           C  
ATOM   4659  CD1 TRP A 306      16.705 -10.077   6.783  1.00 92.94           C  
ATOM   4660  CD2 TRP A 306      14.584  -9.345   6.859  1.00 92.94           C  
ATOM   4661  CE2 TRP A 306      15.388  -8.374   7.523  1.00 92.94           C  
ATOM   4662  CE3 TRP A 306      13.207  -9.070   6.724  1.00 92.94           C  
ATOM   4663  NE1 TRP A 306      16.679  -8.838   7.388  1.00 92.94           N  
ATOM   4664  CZ2 TRP A 306      14.835  -7.234   8.117  1.00 92.94           C  
ATOM   4665  CZ3 TRP A 306      12.661  -7.882   7.242  1.00 92.94           C  
ATOM   4666  CH2 TRP A 306      13.458  -6.990   7.977  1.00 92.94           C  
ATOM   4667  H   TRP A 306      15.974 -11.132   3.357  1.00 92.94           H  
ATOM   4668  HA  TRP A 306      16.905 -12.753   5.699  1.00 92.94           H  
ATOM   4669  HB2 TRP A 306      14.668 -12.365   6.593  1.00 92.94           H  
ATOM   4670  HB3 TRP A 306      14.211 -11.494   5.122  1.00 92.94           H  
ATOM   4671  HD1 TRP A 306      17.596 -10.655   6.586  1.00 92.94           H  
ATOM   4672  HE1 TRP A 306      17.516  -8.318   7.609  1.00 92.94           H  
ATOM   4673  HE3 TRP A 306      12.578  -9.770   6.195  1.00 92.94           H  
ATOM   4674  HZ2 TRP A 306      15.476  -6.527   8.623  1.00 92.94           H  
ATOM   4675  HZ3 TRP A 306      11.622  -7.645   7.066  1.00 92.94           H  
ATOM   4676  HH2 TRP A 306      13.022  -6.090   8.386  1.00 92.94           H  
ATOM   4677  N   ASN A 307      15.417 -13.908   3.175  1.00 92.50           N  
ATOM   4678  CA  ASN A 307      14.997 -15.109   2.483  1.00 92.50           C  
ATOM   4679  C   ASN A 307      13.642 -15.629   2.984  1.00 92.50           C  
ATOM   4680  O   ASN A 307      13.533 -16.786   3.373  1.00 92.50           O  
ATOM   4681  CB  ASN A 307      16.143 -16.118   2.628  1.00 92.50           C  
ATOM   4682  CG  ASN A 307      16.046 -17.225   1.620  1.00 92.50           C  
ATOM   4683  ND2 ASN A 307      16.477 -18.405   1.988  1.00 92.50           N  
ATOM   4684  OD1 ASN A 307      15.582 -17.063   0.496  1.00 92.50           O  
ATOM   4685  H   ASN A 307      15.790 -13.165   2.603  1.00 92.50           H  
ATOM   4686  HA  ASN A 307      14.879 -14.848   1.432  1.00 92.50           H  
ATOM   4687  HB2 ASN A 307      17.109 -15.627   2.507  1.00 92.50           H  
ATOM   4688  HB3 ASN A 307      16.115 -16.540   3.633  1.00 92.50           H  
ATOM   4689 HD21 ASN A 307      16.639 -19.047   1.226  1.00 92.50           H  
ATOM   4690 HD22 ASN A 307      17.001 -18.496   2.846  1.00 92.50           H  
ATOM   4691  N   GLY A 308      12.633 -14.764   3.074  1.00 93.81           N  
ATOM   4692  CA  GLY A 308      11.331 -15.103   3.646  1.00 93.81           C  
ATOM   4693  C   GLY A 308      10.255 -15.290   2.600  1.00 93.81           C  
ATOM   4694  O   GLY A 308       9.886 -16.412   2.250  1.00 93.81           O  
ATOM   4695  H   GLY A 308      12.769 -13.818   2.747  1.00 93.81           H  
ATOM   4696  HA2 GLY A 308      11.008 -14.286   4.291  1.00 93.81           H  
ATOM   4697  HA3 GLY A 308      11.386 -16.015   4.242  1.00 93.81           H  
ATOM   4698  N   PHE A 309       9.746 -14.159   2.131  1.00 95.50           N  
ATOM   4699  CA  PHE A 309       8.570 -14.048   1.288  1.00 95.50           C  
ATOM   4700  C   PHE A 309       8.860 -14.595  -0.111  1.00 95.50           C  
ATOM   4701  O   PHE A 309       9.919 -14.345  -0.691  1.00 95.50           O  
ATOM   4702  CB  PHE A 309       8.129 -12.576   1.251  1.00 95.50           C  
ATOM   4703  CG  PHE A 309       7.400 -12.047   2.477  1.00 95.50           C  
ATOM   4704  CD1 PHE A 309       6.163 -11.393   2.317  1.00 95.50           C  
ATOM   4705  CD2 PHE A 309       7.961 -12.143   3.768  1.00 95.50           C  
ATOM   4706  CE1 PHE A 309       5.499 -10.845   3.425  1.00 95.50           C  
ATOM   4707  CE2 PHE A 309       7.283 -11.610   4.876  1.00 95.50           C  
ATOM   4708  CZ  PHE A 309       6.054 -10.959   4.707  1.00 95.50           C  
ATOM   4709  H   PHE A 309      10.233 -13.304   2.360  1.00 95.50           H  
ATOM   4710  HA  PHE A 309       7.764 -14.646   1.713  1.00 95.50           H  
ATOM   4711  HB2 PHE A 309       7.478 -12.449   0.386  1.00 95.50           H  
ATOM   4712  HB3 PHE A 309       9.004 -11.945   1.093  1.00 95.50           H  
ATOM   4713  HD1 PHE A 309       5.725 -11.287   1.336  1.00 95.50           H  
ATOM   4714  HD2 PHE A 309       8.919 -12.617   3.928  1.00 95.50           H  
ATOM   4715  HE1 PHE A 309       4.563 -10.324   3.283  1.00 95.50           H  
ATOM   4716  HE2 PHE A 309       7.707 -11.691   5.865  1.00 95.50           H  
ATOM   4717  HZ  PHE A 309       5.542 -10.532   5.557  1.00 95.50           H  
ATOM   4718  N   THR A 310       7.910 -15.347  -0.655  1.00 95.75           N  
ATOM   4719  CA  THR A 310       7.983 -15.936  -1.994  1.00 95.75           C  
ATOM   4720  C   THR A 310       6.664 -15.728  -2.713  1.00 95.75           C  
ATOM   4721  O   THR A 310       5.626 -15.591  -2.073  1.00 95.75           O  
ATOM   4722  CB  THR A 310       8.353 -17.430  -1.973  1.00 95.75           C  
ATOM   4723  CG2 THR A 310       9.330 -17.787  -0.860  1.00 95.75           C  
ATOM   4724  OG1 THR A 310       7.265 -18.278  -1.746  1.00 95.75           O  
ATOM   4725  H   THR A 310       7.076 -15.563  -0.128  1.00 95.75           H  
ATOM   4726  HA  THR A 310       8.751 -15.413  -2.564  1.00 95.75           H  
ATOM   4727  HB  THR A 310       8.777 -17.689  -2.943  1.00 95.75           H  
ATOM   4728  HG1 THR A 310       7.579 -19.183  -1.810  1.00 95.75           H  
ATOM   4729 HG21 THR A 310      10.134 -17.051  -0.836  1.00 95.75           H  
ATOM   4730 HG22 THR A 310       8.818 -17.752   0.101  1.00 95.75           H  
ATOM   4731 HG23 THR A 310       9.729 -18.788  -1.020  1.00 95.75           H  
ATOM   4732  N   THR A 311       6.692 -15.692  -4.038  1.00 95.88           N  
ATOM   4733  CA  THR A 311       5.497 -15.495  -4.859  1.00 95.88           C  
ATOM   4734  C   THR A 311       5.045 -16.806  -5.474  1.00 95.88           C  
ATOM   4735  O   THR A 311       5.863 -17.632  -5.886  1.00 95.88           O  
ATOM   4736  CB  THR A 311       5.736 -14.399  -5.896  1.00 95.88           C  
ATOM   4737  CG2 THR A 311       4.581 -14.206  -6.874  1.00 95.88           C  
ATOM   4738  OG1 THR A 311       5.891 -13.200  -5.182  1.00 95.88           O  
ATOM   4739  H   THR A 311       7.577 -15.810  -4.510  1.00 95.88           H  
ATOM   4740  HA  THR A 311       4.680 -15.152  -4.225  1.00 95.88           H  
ATOM   4741  HB  THR A 311       6.649 -14.610  -6.455  1.00 95.88           H  
ATOM   4742  HG1 THR A 311       5.039 -13.017  -4.779  1.00 95.88           H  
ATOM   4743 HG21 THR A 311       3.632 -14.130  -6.344  1.00 95.88           H  
ATOM   4744 HG22 THR A 311       4.735 -13.298  -7.456  1.00 95.88           H  
ATOM   4745 HG23 THR A 311       4.545 -15.043  -7.571  1.00 95.88           H  
ATOM   4746  N   LEU A 312       3.725 -16.993  -5.522  1.00 93.62           N  
ATOM   4747  CA  LEU A 312       3.098 -18.147  -6.154  1.00 93.62           C  
ATOM   4748  C   LEU A 312       3.262 -18.080  -7.678  1.00 93.62           C  
ATOM   4749  O   LEU A 312       3.088 -17.019  -8.280  1.00 93.62           O  
ATOM   4750  CB  LEU A 312       1.605 -18.193  -5.781  1.00 93.62           C  
ATOM   4751  CG  LEU A 312       1.288 -18.233  -4.274  1.00 93.62           C  
ATOM   4752  CD1 LEU A 312      -0.227 -18.263  -4.092  1.00 93.62           C  
ATOM   4753  CD2 LEU A 312       1.874 -19.471  -3.589  1.00 93.62           C  
ATOM   4754  H   LEU A 312       3.122 -16.249  -5.204  1.00 93.62           H  
ATOM   4755  HA  LEU A 312       3.588 -19.053  -5.798  1.00 93.62           H  
ATOM   4756  HB2 LEU A 312       1.126 -17.309  -6.203  1.00 93.62           H  
ATOM   4757  HB3 LEU A 312       1.156 -19.065  -6.255  1.00 93.62           H  
ATOM   4758  HG  LEU A 312       1.678 -17.338  -3.789  1.00 93.62           H  
ATOM   4759 HD11 LEU A 312      -0.681 -17.452  -4.663  1.00 93.62           H  
ATOM   4760 HD12 LEU A 312      -0.637 -19.210  -4.443  1.00 93.62           H  
ATOM   4761 HD13 LEU A 312      -0.475 -18.113  -3.041  1.00 93.62           H  
ATOM   4762 HD21 LEU A 312       1.535 -19.504  -2.554  1.00 93.62           H  
ATOM   4763 HD22 LEU A 312       1.549 -20.377  -4.101  1.00 93.62           H  
ATOM   4764 HD23 LEU A 312       2.963 -19.413  -3.597  1.00 93.62           H  
ATOM   4765  N   ALA A 313       3.508 -19.230  -8.311  1.00 95.06           N  
ATOM   4766  CA  ALA A 313       3.605 -19.333  -9.766  1.00 95.06           C  
ATOM   4767  C   ALA A 313       2.346 -18.798 -10.473  1.00 95.06           C  
ATOM   4768  O   ALA A 313       2.463 -18.054 -11.439  1.00 95.06           O  
ATOM   4769  CB  ALA A 313       3.860 -20.796 -10.129  1.00 95.06           C  
ATOM   4770  H   ALA A 313       3.693 -20.065  -7.773  1.00 95.06           H  
ATOM   4771  HA  ALA A 313       4.453 -18.739 -10.107  1.00 95.06           H  
ATOM   4772  HB1 ALA A 313       3.965 -20.880 -11.211  1.00 95.06           H  
ATOM   4773  HB2 ALA A 313       3.031 -21.426  -9.808  1.00 95.06           H  
ATOM   4774  HB3 ALA A 313       4.777 -21.149  -9.658  1.00 95.06           H  
ATOM   4775  N   GLU A 314       1.154 -19.080  -9.928  1.00 94.94           N  
ATOM   4776  CA  GLU A 314      -0.126 -18.585 -10.462  1.00 94.94           C  
ATOM   4777  C   GLU A 314      -0.168 -17.055 -10.606  1.00 94.94           C  
ATOM   4778  O   GLU A 314      -0.740 -16.548 -11.567  1.00 94.94           O  
ATOM   4779  CB  GLU A 314      -1.287 -18.989  -9.532  1.00 94.94           C  
ATOM   4780  CG  GLU A 314      -1.599 -20.493  -9.488  1.00 94.94           C  
ATOM   4781  CD  GLU A 314      -2.757 -20.839  -8.521  1.00 94.94           C  
ATOM   4782  OE1 GLU A 314      -2.815 -22.013  -8.090  1.00 94.94           O  
ATOM   4783  OE2 GLU A 314      -3.583 -19.952  -8.173  1.00 94.94           O1-
ATOM   4784  H   GLU A 314       1.129 -19.722  -9.149  1.00 94.94           H  
ATOM   4785  HA  GLU A 314      -0.291 -19.005 -11.454  1.00 94.94           H  
ATOM   4786  HB2 GLU A 314      -2.185 -18.472  -9.870  1.00 94.94           H  
ATOM   4787  HB3 GLU A 314      -1.063 -18.648  -8.521  1.00 94.94           H  
ATOM   4788  HG2 GLU A 314      -1.858 -20.827 -10.493  1.00 94.94           H  
ATOM   4789  HG3 GLU A 314      -0.701 -21.025  -9.173  1.00 94.94           H  
ATOM   4790  N   PHE A 315       0.425 -16.313  -9.664  1.00 96.94           N  
ATOM   4791  CA  PHE A 315       0.451 -14.852  -9.724  1.00 96.94           C  
ATOM   4792  C   PHE A 315       1.499 -14.351 -10.722  1.00 96.94           C  
ATOM   4793  O   PHE A 315       1.230 -13.440 -11.501  1.00 96.94           O  
ATOM   4794  CB  PHE A 315       0.685 -14.284  -8.322  1.00 96.94           C  
ATOM   4795  CG  PHE A 315       0.532 -12.778  -8.271  1.00 96.94           C  
ATOM   4796  CD1 PHE A 315       1.660 -11.938  -8.346  1.00 96.94           C  
ATOM   4797  CD2 PHE A 315      -0.755 -12.216  -8.183  1.00 96.94           C  
ATOM   4798  CE1 PHE A 315       1.499 -10.541  -8.332  1.00 96.94           C  
ATOM   4799  CE2 PHE A 315      -0.914 -10.820  -8.176  1.00 96.94           C  
ATOM   4800  CZ  PHE A 315       0.211  -9.983  -8.252  1.00 96.94           C  
ATOM   4801  H   PHE A 315       0.951 -16.774  -8.935  1.00 96.94           H  
ATOM   4802  HA  PHE A 315      -0.519 -14.498 -10.071  1.00 96.94           H  
ATOM   4803  HB2 PHE A 315      -0.050 -14.724  -7.648  1.00 96.94           H  
ATOM   4804  HB3 PHE A 315       1.676 -14.566  -7.968  1.00 96.94           H  
ATOM   4805  HD1 PHE A 315       2.651 -12.363  -8.416  1.00 96.94           H  
ATOM   4806  HD2 PHE A 315      -1.620 -12.857  -8.108  1.00 96.94           H  
ATOM   4807  HE1 PHE A 315       2.363  -9.895  -8.363  1.00 96.94           H  
ATOM   4808  HE2 PHE A 315      -1.897 -10.385  -8.076  1.00 96.94           H  
ATOM   4809  HZ  PHE A 315       0.089  -8.912  -8.198  1.00 96.94           H  
ATOM   4810  N   TYR A 316       2.674 -14.981 -10.748  1.00 97.06           N  
ATOM   4811  CA  TYR A 316       3.722 -14.687 -11.729  1.00 97.06           C  
ATOM   4812  C   TYR A 316       3.275 -14.938 -13.177  1.00 97.06           C  
ATOM   4813  O   TYR A 316       3.632 -14.178 -14.076  1.00 97.06           O  
ATOM   4814  CB  TYR A 316       4.928 -15.554 -11.388  1.00 97.06           C  
ATOM   4815  CG  TYR A 316       6.055 -15.490 -12.397  1.00 97.06           C  
ATOM   4816  CD1 TYR A 316       6.364 -16.619 -13.177  1.00 97.06           C  
ATOM   4817  CD2 TYR A 316       6.838 -14.326 -12.494  1.00 97.06           C  
ATOM   4818  CE1 TYR A 316       7.519 -16.611 -13.977  1.00 97.06           C  
ATOM   4819  CE2 TYR A 316       7.970 -14.304 -13.330  1.00 97.06           C  
ATOM   4820  CZ  TYR A 316       8.334 -15.464 -14.040  1.00 97.06           C  
ATOM   4821  OH  TYR A 316       9.440 -15.459 -14.828  1.00 97.06           O  
ATOM   4822  H   TYR A 316       2.816 -15.752 -10.111  1.00 97.06           H  
ATOM   4823  HA  TYR A 316       4.006 -13.638 -11.649  1.00 97.06           H  
ATOM   4824  HB2 TYR A 316       4.609 -16.591 -11.291  1.00 97.06           H  
ATOM   4825  HB3 TYR A 316       5.310 -15.239 -10.417  1.00 97.06           H  
ATOM   4826  HD1 TYR A 316       5.745 -17.503 -13.126  1.00 97.06           H  
ATOM   4827  HD2 TYR A 316       6.566 -13.454 -11.918  1.00 97.06           H  
ATOM   4828  HE1 TYR A 316       7.806 -17.490 -14.534  1.00 97.06           H  
ATOM   4829  HE2 TYR A 316       8.568 -13.409 -13.417  1.00 97.06           H  
ATOM   4830  HH  TYR A 316       9.872 -14.601 -14.843  1.00 97.06           H  
ATOM   4831  N   ASP A 317       2.443 -15.954 -13.395  1.00 96.12           N  
ATOM   4832  CA  ASP A 317       1.880 -16.306 -14.703  1.00 96.12           C  
ATOM   4833  C   ASP A 317       0.831 -15.325 -15.215  1.00 96.12           C  
ATOM   4834  O   ASP A 317       0.431 -15.398 -16.379  1.00 96.12           O  
ATOM   4835  CB  ASP A 317       1.221 -17.679 -14.612  1.00 96.12           C  
ATOM   4836  CG  ASP A 317       2.218 -18.804 -14.442  1.00 96.12           C  
ATOM   4837  OD1 ASP A 317       3.405 -18.653 -14.836  1.00 96.12           O  
ATOM   4838  OD2 ASP A 317       1.760 -19.895 -14.024  1.00 96.12           O1-
ATOM   4839  H   ASP A 317       2.253 -16.582 -12.627  1.00 96.12           H  
ATOM   4840  HA  ASP A 317       2.678 -16.337 -15.445  1.00 96.12           H  
ATOM   4841  HB2 ASP A 317       0.511 -17.687 -13.785  1.00 96.12           H  
ATOM   4842  HB3 ASP A 317       0.666 -17.876 -15.529  1.00 96.12           H  
ATOM   4843  N   LEU A 318       0.372 -14.396 -14.372  1.00 97.00           N  
ATOM   4844  CA  LEU A 318      -0.450 -13.299 -14.859  1.00 97.00           C  
ATOM   4845  C   LEU A 318       0.351 -12.425 -15.829  1.00 97.00           C  
ATOM   4846  O   LEU A 318      -0.253 -11.848 -16.729  1.00 97.00           O  
ATOM   4847  CB  LEU A 318      -1.013 -12.475 -13.687  1.00 97.00           C  
ATOM   4848  CG  LEU A 318      -1.925 -13.266 -12.730  1.00 97.00           C  
ATOM   4849  CD1 LEU A 318      -2.395 -12.354 -11.595  1.00 97.00           C  
ATOM   4850  CD2 LEU A 318      -3.167 -13.820 -13.437  1.00 97.00           C  
ATOM   4851  H   LEU A 318       0.708 -14.386 -13.420  1.00 97.00           H  
ATOM   4852  HA  LEU A 318      -1.277 -13.718 -15.432  1.00 97.00           H  
ATOM   4853  HB2 LEU A 318      -0.181 -12.054 -13.123  1.00 97.00           H  
ATOM   4854  HB3 LEU A 318      -1.582 -11.640 -14.097  1.00 97.00           H  
ATOM   4855  HG  LEU A 318      -1.369 -14.095 -12.292  1.00 97.00           H  
ATOM   4856 HD11 LEU A 318      -1.523 -11.967 -11.070  1.00 97.00           H  
ATOM   4857 HD12 LEU A 318      -2.974 -11.520 -11.994  1.00 97.00           H  
ATOM   4858 HD13 LEU A 318      -2.993 -12.929 -10.889  1.00 97.00           H  
ATOM   4859 HD21 LEU A 318      -3.815 -14.300 -12.704  1.00 97.00           H  
ATOM   4860 HD22 LEU A 318      -3.707 -13.019 -13.941  1.00 97.00           H  
ATOM   4861 HD23 LEU A 318      -2.866 -14.579 -14.159  1.00 97.00           H  
ATOM   4862  N   PHE A 319       1.670 -12.324 -15.675  1.00 98.00           N  
ATOM   4863  CA  PHE A 319       2.514 -11.427 -16.457  1.00 98.00           C  
ATOM   4864  C   PHE A 319       2.929 -12.053 -17.793  1.00 98.00           C  
ATOM   4865  O   PHE A 319       3.280 -13.231 -17.856  1.00 98.00           O  
ATOM   4866  CB  PHE A 319       3.736 -11.005 -15.633  1.00 98.00           C  
ATOM   4867  CG  PHE A 319       3.411 -10.246 -14.358  1.00 98.00           C  
ATOM   4868  CD1 PHE A 319       3.605  -8.853 -14.294  1.00 98.00           C  
ATOM   4869  CD2 PHE A 319       2.917 -10.929 -13.229  1.00 98.00           C  
ATOM   4870  CE1 PHE A 319       3.333  -8.160 -13.100  1.00 98.00           C  
ATOM   4871  CE2 PHE A 319       2.611 -10.233 -12.050  1.00 98.00           C  
ATOM   4872  CZ  PHE A 319       2.844  -8.851 -11.977  1.00 98.00           C  
ATOM   4873  H   PHE A 319       2.128 -12.929 -15.008  1.00 98.00           H  
ATOM   4874  HA  PHE A 319       1.939 -10.527 -16.673  1.00 98.00           H  
ATOM   4875  HB2 PHE A 319       4.314 -11.893 -15.377  1.00 98.00           H  
ATOM   4876  HB3 PHE A 319       4.363 -10.377 -16.265  1.00 98.00           H  
ATOM   4877  HD1 PHE A 319       3.970  -8.319 -15.159  1.00 98.00           H  
ATOM   4878  HD2 PHE A 319       2.763 -11.997 -13.257  1.00 98.00           H  
ATOM   4879  HE1 PHE A 319       3.505  -7.095 -13.039  1.00 98.00           H  
ATOM   4880  HE2 PHE A 319       2.223 -10.769 -11.197  1.00 98.00           H  
ATOM   4881  HZ  PHE A 319       2.641  -8.320 -11.059  1.00 98.00           H  
ATOM   4882  N   GLU A 320       2.931 -11.260 -18.866  1.00 97.69           N  
ATOM   4883  CA  GLU A 320       3.417 -11.724 -20.172  1.00 97.69           C  
ATOM   4884  C   GLU A 320       4.927 -11.996 -20.138  1.00 97.69           C  
ATOM   4885  O   GLU A 320       5.700 -11.201 -19.606  1.00 97.69           O  
ATOM   4886  CB  GLU A 320       3.066 -10.735 -21.295  1.00 97.69           C  
ATOM   4887  CG  GLU A 320       1.568 -10.774 -21.609  1.00 97.69           C  
ATOM   4888  CD  GLU A 320       1.128  -9.796 -22.704  1.00 97.69           C  
ATOM   4889  OE1 GLU A 320      -0.043  -9.374 -22.634  1.00 97.69           O  
ATOM   4890  OE2 GLU A 320       1.862  -9.491 -23.670  1.00 97.69           O1-
ATOM   4891  H   GLU A 320       2.682 -10.289 -18.743  1.00 97.69           H  
ATOM   4892  HA  GLU A 320       2.926 -12.671 -20.395  1.00 97.69           H  
ATOM   4893  HB2 GLU A 320       3.616 -11.011 -22.194  1.00 97.69           H  
ATOM   4894  HB3 GLU A 320       3.353  -9.726 -20.999  1.00 97.69           H  
ATOM   4895  HG2 GLU A 320       1.302 -11.785 -21.918  1.00 97.69           H  
ATOM   4896  HG3 GLU A 320       1.012 -10.551 -20.698  1.00 97.69           H  
ATOM   4897  N   GLY A 321       5.347 -13.125 -20.714  1.00 96.69           N  
ATOM   4898  CA  GLY A 321       6.746 -13.535 -20.839  1.00 96.69           C  
ATOM   4899  C   GLY A 321       6.921 -15.058 -20.822  1.00 96.69           C  
ATOM   4900  O   GLY A 321       5.949 -15.795 -20.630  1.00 96.69           O  
ATOM   4901  H   GLY A 321       4.650 -13.786 -21.027  1.00 96.69           H  
ATOM   4902  HA2 GLY A 321       7.140 -13.140 -21.776  1.00 96.69           H  
ATOM   4903  HA3 GLY A 321       7.329 -13.117 -20.018  1.00 96.69           H  
ATOM   4904  N   PRO A 322       8.146 -15.576 -21.029  1.00 95.31           N  
ATOM   4905  CA  PRO A 322       8.408 -17.012 -20.947  1.00 95.31           C  
ATOM   4906  C   PRO A 322       8.183 -17.556 -19.533  1.00 95.31           C  
ATOM   4907  O   PRO A 322       8.611 -16.948 -18.558  1.00 95.31           O  
ATOM   4908  CB  PRO A 322       9.862 -17.197 -21.383  1.00 95.31           C  
ATOM   4909  CG  PRO A 322      10.129 -15.958 -22.231  1.00 95.31           C  
ATOM   4910  CD  PRO A 322       9.330 -14.876 -21.507  1.00 95.31           C  
ATOM   4911  HA  PRO A 322       7.753 -17.526 -21.650  1.00 95.31           H  
ATOM   4912  HB2 PRO A 322      10.518 -17.182 -20.512  1.00 95.31           H  
ATOM   4913  HB3 PRO A 322      10.003 -18.116 -21.952  1.00 95.31           H  
ATOM   4914  HG2 PRO A 322      11.196 -15.740 -22.284  1.00 95.31           H  
ATOM   4915  HG3 PRO A 322       9.724 -16.102 -23.232  1.00 95.31           H  
ATOM   4916  HD2 PRO A 322       9.087 -14.068 -22.197  1.00 95.31           H  
ATOM   4917  HD3 PRO A 322       9.901 -14.493 -20.661  1.00 95.31           H  
ATOM   4918  N   ALA A 323       7.551 -18.724 -19.404  1.00 92.31           N  
ATOM   4919  CA  ALA A 323       7.126 -19.266 -18.107  1.00 92.31           C  
ATOM   4920  C   ALA A 323       8.271 -19.513 -17.106  1.00 92.31           C  
ATOM   4921  O   ALA A 323       8.050 -19.399 -15.906  1.00 92.31           O  
ATOM   4922  CB  ALA A 323       6.363 -20.570 -18.363  1.00 92.31           C  
ATOM   4923  H   ALA A 323       7.205 -19.180 -20.236  1.00 92.31           H  
ATOM   4924  HA  ALA A 323       6.442 -18.557 -17.642  1.00 92.31           H  
ATOM   4925  HB1 ALA A 323       5.512 -20.384 -19.018  1.00 92.31           H  
ATOM   4926  HB2 ALA A 323       5.996 -20.965 -17.415  1.00 92.31           H  
ATOM   4927  HB3 ALA A 323       7.024 -21.310 -18.813  1.00 92.31           H  
ATOM   4928  N   ASP A 324       9.472 -19.828 -17.595  1.00 92.19           N  
ATOM   4929  CA  ASP A 324      10.591 -20.290 -16.766  1.00 92.19           C  
ATOM   4930  C   ASP A 324      11.804 -19.348 -16.798  1.00 92.19           C  
ATOM   4931  O   ASP A 324      12.841 -19.678 -16.232  1.00 92.19           O  
ATOM   4932  CB  ASP A 324      10.991 -21.710 -17.200  1.00 92.19           C  
ATOM   4933  CG  ASP A 324       9.842 -22.716 -17.094  1.00 92.19           C  
ATOM   4934  OD1 ASP A 324       9.245 -22.818 -15.999  1.00 92.19           O  
ATOM   4935  OD2 ASP A 324       9.578 -23.389 -18.119  1.00 92.19           O1-
ATOM   4936  H   ASP A 324       9.563 -19.924 -18.597  1.00 92.19           H  
ATOM   4937  HA  ASP A 324      10.273 -20.348 -15.725  1.00 92.19           H  
ATOM   4938  HB2 ASP A 324      11.806 -22.063 -16.568  1.00 92.19           H
[truncated: 259,860 more chars]
