# Supplementary material for: Alpha-glucans from bacterial necromass indicate an intra-population loop within the marine carbon cycle
Source: Nat Commun. 2024 May 14;15:4048. doi: 10.1038/s41467-024-48301-5 (PMC11093988; doi:10.1038/s41467-024-48301-5)
Supplement: Supplementary file 11 — Source data [file 41467_2024_48301_MOESM11_ESM.zip]

Archive with 14 entries (12 files):
- Source_data/
- __MACOSX/._Source_data
- Source_data/Source_data/
- __MACOSX/Source_data/._Source_data
- Source_data/.DS_Store
- __MACOSX/Source_data/._.DS_Store
- Source_data/Source_data/Figure3_basetree.txt
- __MACOSX/Source_data/Source_data/._Figure3_basetree.txt
- Source_data/Source_data/Source_data_plots.xlsx
- __MACOSX/Source_data/Source_data/._Source_data_plots.xlsx
- Source_data/Source_data/Figuer2_basetree.txt
- __MACOSX/Source_data/Source_data/._Figuer2_basetree.txt
- Source_data/Source_data/Source_data_blots.pptx
- __MACOSX/Source_data/Source_data/._Source_data_blots.pptx
