# Supplementary material for: Alpha-glucans from bacterial necromass indicate an intra-population loop within the marine carbon cycle
Source: Nat Commun. 2024 May 14;15:4048. doi: 10.1038/s41467-024-48301-5 (PMC11093988; doi:10.1038/s41467-024-48301-5)
Supplement: Supplementary file 11 — Source data [file 41467_2024_48301_MOESM11_ESM.zip › Source_data/Source_data/Figure3_basetree.txt]

(contig_5429_F_MB366_39151-40572_NS3a:0.264495,((BLR38_RS15235_Flavo_2010_188:0.227161,(2597404551_Flavo_210_119:5e-06,NA63_RS01900_Flavo_2010_105:5e-06):0.172061):0.0182457,((JM80_RS14790_Cellulophaga_52:0.0645136,AX016_RS15245_Algibacter_1_19:0.057943):0.152408,(contig_3674_P_MB288_1655228-1659754_Polaribacter*:0.15392,(scaffold_5189_C_MB344_443872-445296_Aurantivirga*:0.0701071,contig_6979_AI_MB94_116914-118347_Aurantivirga*:0.0819134):0.0581045):0.126942):0.0158301):0.0217723,(JM84_RS01015_Dokdonia_1_63:0.419175,(((BLO34_RS13735_Nonlabens_1_33_55:0.145748,2597099594_Nonlabens_1_38:0.093266):0.199052,((JM83_RS01050_Gillisia_1_86:0.17974,(BL4_RS15570_Gillisia_1_33_143:0.00159914,P163_RS04145_Gillisia_1_29:0.00255985):0.180856):0.0618919,(FG27_RS15815_Salegentibacter_1_6:0.206585,(JM79_RS06090_Gramella_1_59:0.150166,(BLT93_RS12270_Gramella_2010_102:0.104807,(BLT95_RS01125_Gramella_2010_147:0.0522789,GFO_RS10025_Gramella_KT0803:0.0675341):0.0691674):0.0253843):0.0670974):0.050282):0.0211696):0.0401445,((BLW23_RS04845_Tenacibaculum_2009_124:0.321636,((JM82_RS15310_Olleya_1_94:0.189052,GQ46_RS11860_Lacinutrix_1_90:0.192754):0.0579511,(contig_3674_P_MB288_19824-21227_Polaribacter*:0.167868,(ATE90_RS01845_Polaribacter_1_33_96:5e-06,(PHEL49_RS01800_Polaribacter_1_33_49:5e-06,contig_4556_X_MB188_1344202-1345614_Polaribacter*:5e-06):0):0.215024):0.0801603):0.0300456):0.0818843,(ATE84_RS19950_Aquimarina_2010_214:0.329978,(((GQ40_RS15880_Psychroserpens_1_66:0.169565,P176_RS0111900_Sedimentibacter_1_10:0.18312):0.444849,(contig_8831_L_MB280_148799-152414_Polaribacter*:0.162022,contig_4087_D_MB74_267797-271409_Abditibacter:0.278749):0.498558):0.0840089,(((BLR38_RS05970_Flavo_2010_188:0.145405,(2597403681_Flavo_210_119:5e-06,NA63_RS11855_Flavo_2010_105:5e-06):0.243435):1.4033,(P162_RS13785_Flavimarina_1_48:0.237179,(contig_4672_Y_MB157_400841-402904_Glaceicola:0.459757,(((BL4_RS05645_Winogradskyella_55:0.105225,(GQ40_RS15875_Psychroserpens_1_66:0.123469,P176_RS0111895_Sedimentibacter_1_10:0.100848):0.0338366):0.0207037,(P161_RS0117440_Polaribacter_1_88:0.0891814,(PHEL85_RS04485_Polaribacter_1_85:0.0742388,BL0_RS09305_Polaribacter_KT25b:0.0918752):0.0270243):0.0664873):0.0231903,(BLR38_RS15230_Flavo_2010_188:0.21322,(GQ45_RS08600_Cellulophaga_1_12:0.208248,((2597404552_Flavo_210_119:0.00245829,NA63_RS01905_Flavo_2010_105:0.000758631):0.186245,(FG28_RS04360_Muricauda_2010_75:0.162627,((GQ41_RS19845_Arenibacter_2009_79:0.177684,FG20_RS13300_Zobellia_2009_138:0.166872):0.0177942,(Maribacter_2009_72_JM81_RS09505:0.08692,(P178_RS21685_Maribacter_1_7:0.0524934,(P177_RS17735_Maribacter_DSM_18668:0.0517897,(BL3_RS18920_Maribacter_2009_72:0.00654319,BLW30_RS03515_Maribacter_2009_71:0.00376372):0.0210184):0.0182967):0.0178634):0.090206):0.0375588):0.0241788):0.0225239):0.0167281):0.00851662):0.0307841):0.0272091):0.996606):0.141595,(2597099595_Nonlabens_1_38:1.2282,(((BLW23_RS04850_Tenacibaculum_2009_124:0.267181,((JM82_RS15305_Olleya_1_94:0.197998,((BL4_RS05640_Winogradskyella_55:0.217082,GQ46_RS11855_Lacinutrix_1_90:0.203108):0.0133243,(GQ40_RS15885_Psychroserpens_1_66:0.146087,P176_RS0111905_Sediminibacter_Hel_I_10:0.169134):0.0272114):0.0303972):0.0255828,(P161_RS0117435_Polaribacter_1_88:0.127098,(contig_3674_P_MB288_18160-19821_Polaribacter*:0.209241,((PHEL85_RS04480_Polaribacter_1_85:0.0982377,BL0_RS09300_Polaribacter_KT25b:0.0938992):0.0475706,(ATE90_RS01850_Polaribacter_1_33_96:5e-06,(PHEL49_RS01805_Polaribacter_1_33_49:5e-06,contig_4556_X_MB188_1345617-1347272_Polaribacter*:5e-06):0):0.192607):0.0108218):0.0209335):0.0411757):0.00892613):0.732329,((Btheta_SusA:0.527968,((BLO34_RS13730_Nonlabens_1_33_55:0.198129,2597099596_Nonlabens_1_38:0.23936):0.115541,(P164_RS04835_Leeuwenhoekiella_2009_132:0.254082,(P162_RS13780_Flavimarina_1_48:0.296268,(ATE84_RS19955_Aquimarina_2010_214:0.22037,(JM83_RS01060_Gillisia_1_86:0.185941,(BL4_RS15580_Gillisia_1_33_143:-0.00149533,P163_RS04135_Gillisia_1_29:0.0227359):0.153396):0.0383654):0.0473026):0.00374748):0.0123238):0.245765):0.0402751,(FG20_RS06320_Zobellia_2009_138:0.480952,((BL0_RS09320_Polaribacter_KT25b:0.106871,(P161_RS0117455_Polaribacter_1_88:0.129998,(PHEL85_RS04495_Polaribacter_1_85:0.145483,(ATE90_RS01830_Polaribacter_1_33_96:5e-06,(PHEL49_RS01785_Polaribacter_1_33_49:5e-06,contig_4556_X_MB188_1338854-1340788_Polaribacter*:5e-06):0):0.121981):0.0141449):0.0093199):0.113144,((JM80_RS14780_Cellulophaga_52:0.103423,AX016_RS15240_Algibacter_1_19:0.0897914):0.149563,((JM79_RS06085_Gramella_1_59:0.173188,(FG27_RS15810_Salegentibacter_1_6:0.217225,(BLT95_RS01120_Gramella_2010_147:0.0774177,(BLT93_RS12265_Gramella_2010_102:0.152027,GFO_RS10030_Gramella_KT0803:0.0786514):0.0232657):0.0247074):0.0175732):0.0971375,((BLR38_RS15225_Flavo_2010_188:0.280004,BLW23_RS04860_Tenacibaculum_2009_124:0.261704):0.0099115,((GQ40_RS15860_Psychroserpens_1_66:0.129487,P176_RS0111885_Sedimentibacter_1_10:0.2025):0.0797433,(BL4_RS05660_Winogradskyella_55:0.181062,(JM82_RS15295_Olleya_1_94:0.1863,(2597404554_Flavo_210_119:0.0013762,NA63_RS01915_Flavo_2010_105:0.000171681):0.220218):0.0186905):0.02733):0.016185):0.0119617):0.0236289):0.0198603):0.149802):0.0758487):0.670799):0.23961,((Btheta_SusB:1.95879,(contig_5212_T_MB10_79027-80757_Luminiphilus:1.72153,(Btheta_SusG:0.923225,(contig_3674_P_MB288_1652171-1653865_Polaribacter*:0.33548,(BLR38_RS13830_Flavo_2010_188:0.254638,(contig_9944_AB_MB169_21968-24973_:0.128718,(scaffold_5189_C_MB344_440847-443850_Aurantivirga*:0.033352,contig_6979_AI_MB94_113893-115566_Aurantivirga*:0.0221579):0.136997):0.0895836):0.0374482):0.56229):0.15894):0.0138495):0.0297311,((FG20_RS21685_Zobellia_2009_138:0.513737,(ATE84_RS19995_Aquimarina_2010_214:0.365432,(P164_RS04840_Leeuwenhoekiella_2009_132:0.23969,((JM79_RS06045_Gramella_1_59:0.140101,(BLT95_RS01080_Gramella_2010_147:0.0700055,GFO_RS10070_Gramella_KT0803:0.0920965):0.0296289):0.0670564,(FG27_RS15770_Salegentibacter_1_6:0.160415,(JM83_RS01100_Gillisia_1_86:0.180641,(BL4_RS15620_Gillisia_1_33_143:0.0095136,P163_RS04095_Gillisia_1_29:-0.00119371):0.179991):0.0717001):0.0433585):0.0267168):0.111239):0.156556):1.13562,((GFO_RS14125_Gramella_KT0803:0.166894,(BLR38_RS05960_Flavo_2010_188:0.0985626,(2597403679_Flavo_210_119:5e-06,NA63_RS11845_Flavo_2010_105:5e-06):0.11123):0.134332):1.27045,((BLW23_RS04905_Tenacibaculum_2009_124:0.43357,(BLO34_RS13685_Nonlabens_1_33_55:0.268639,2597099604_Nonlabens_1_38:0.16892):0.334665):0.120504,((contig_982_W_MB115_644934-648417_NS4:0.520925,((JM82_RS15255_Olleya_1_94:0.294702,GQ46_RS11805_Lacinutrix_1_90:0.296704):0.034689,(P161_RS0117500_Polaribacter_1_88:0.201344,((2597404563_Flavo_210_119:-0.0023223,NA63_RS01960_Flavo_2010_105:0.00438301):0.257251,(BL4_RS05705_Winogradskyella_55:0.205603,(GQ40_RS15820_Psychroserpens_1_66:0.185866,P176_RS0111840_Sedimentibacter_1_10:0.118132):0.0336231):0.0244573):0.0050243):0.0825187):0.15843):0.107682,(BLT93_RS12225_Gramella_2010_102:0.437376,(P162_RS13755_Flavimarina_1_48:0.407259,((JM80_RS14740_Cellulophaga_52:0.0733381,AX016_RS15200_Algibacter_1_19:0.0591682):0.266646,(PHEL85_RS04540_Polaribacter_1_85:0.21135,(contig_3674_P_MB288_39730-42519_Polaribacter*:0.152081,(BL0_RS09360_Polaribacter_KT25b:0.20277,(ATE90_RS01785_Polaribacter_1_33_96:0.00160571,(PHEL49_RS01740_Polaribacter_1_33_49:5e-06,contig_4556_X_MB188_1322906-1325701_Polaribacter*:5e-06):0.00153791):0.170695):0.041797):0.0339471):0.125746):0.0119668):0.0100153):0.186669):0.0970195):0.435547):0.353577):0.141445):0.0639806):0.0641476):0.263614):0.26573):0.12601):0.0257146):0.0155489):0.0793263):0.018319);
