# Supplementary material for: Alpha-glucans from bacterial necromass indicate an intra-population loop within the marine carbon cycle
Source: Nat Commun. 2024 May 14;15:4048. doi: 10.1038/s41467-024-48301-5 (PMC11093988; doi:10.1038/s41467-024-48301-5)
Supplement: Supplementary file 11 — Source data [file 41467_2024_48301_MOESM11_ESM.zip › Source_data/Source_data/Source_data_plots.xlsx]

## Sheet: Figure 1
	Figure 1A
		2020-03-02	2020-03-03	2020-03-04	2020-03-05	2020-03-06	2020-03-09	2020-03-10	2020-03-11	2020-03-16	2020-03-17	2020-03-18	2020-03-19	2020-03-20	2020-03-23	2020-03-24	2020-03-25	2020-03-26	2020-03-27	2020-03-30	2020-03-31	2020-04-01	2020-04-02	2020-04-03	2020-04-06	2020-04-07	2020-04-08	2020-04-09	2020-04-14	2020-04-15	2020-04-16	2020-04-17	2020-04-20	2020-04-21	2020-04-22	2020-04-23	2020-04-24	2020-04-27	2020-04-28	2020-04-29	2020-04-30	2020-05-04	2020-05-05	2020-05-06	2020-05-07	2020-05-08	2020-05-11	2020-05-12	2020-05-13
	TCC (cells/mL)	684899	714069	845997	787595	900936	908017	850789	900206	668624	622165	645136	511741	531943	696146	555819	569496	546892	541811	978229	767600	655584	774412	801816	713772	695476	678746	673302	1547854	1218543	1104515	1426497	1696872	1393332	1310741	1251579	1029316	1074528	742383	690675	340875	566927	756702	766049	744091	611975	1058350	1262786	914122
	chl a (μg/L)	1.4	1.6	1.3	1.4	1.5	1.5	1.6	1.6	1.4	1.3	1.5	1.5	1.3	1.1	1.2	1.3	4.1	4.7	3.3	2.6	4.8	2.7	4.1	2.8	2.4	4.6	3.2	3.7	4.8	3.6	4.3	2.2	2.3	2.3	2.5	2.4	3.8	4.8	6.4	5	3.4	4.5	3.6	4.8	3	3	7.1	4.9
	Figure 1B
	TCC (cells/mL)	2020-03-02	2020-03-03	2020-03-04	2020-03-05	2020-03-06	2020-03-09	2020-03-10	2020-03-11	2020-03-16	2020-03-17	2020-03-18	2020-03-19	2020-03-20	2020-03-23	2020-03-24	2020-03-25	2020-03-26	2020-03-27	2020-03-30	2020-03-31	2020-04-01	2020-04-02	2020-04-03	2020-04-06	2020-04-07	2020-04-08	2020-04-09	2020-04-14	2020-04-15	2020-04-16	2020-04-17	2020-04-20	2020-04-21	2020-04-22	2020-04-23	2020-04-24	2020-04-27	2020-04-28	2020-04-29	2020-04-30	2020-05-04	2020-05-05	2020-05-06	2020-05-07	2020-05-08	2020-05-11	2020-05-12	2020-05-13
	Aurantivirga	8150.3	7926.17	5160.58	4016.73	7567.87	4086.08	1956.81	13323	4145.47	1612.84	3735.71	2450.54	2712.91	4176.88	2501.19	5922.76	26743	27090.6	8804.06	12511.9	7539.22	11848.5	17720.1	6994.97	6746.12	3597.35	34607.7	49840.9	40821.2	38216.2	31810.9	30713.4	23408	15860	18523.4	20792.2	16762.6	19895.9	23966.4	24611.2	99269	109873	105715	118608	111930	108693	112262	64628.4
	Polaribacter	5479.19	7140.69	8459.97	7088.35	6306.55	5448.1	7657.1	5401.23	5348.99	5161.08	7164.38	5803.92	5851.37	7657.61	2223.28	4555.97	5468.92	4876.3	8804.06	9978.8	5244.67	6969.71	8819.98	3568.86	2086.43	5429.97	7406.32	10835	17059.6	23194.8	8558.98	20362.5	16720	11796.7	8761.06	31908.8	15043.4	31922.5	44893.9	29997	100346	74156.8	55921.6	48365.9	48346.1	38100.6	26518.5	40221.4
	Figure 1C
	relative abundances	2020-03-02	2020-03-03	2020-03-04	2020-03-05	2020-03-06	2020-03-09	2020-03-10	2020-03-11	2020-03-16	2020-03-17	2020-03-18	2020-03-19	2020-03-20	2020-03-23	2020-03-24	2020-03-25	2020-03-26	2020-03-27	2020-03-30	2020-03-31	2020-04-01	2020-04-02	2020-04-03	2020-04-06	2020-04-07	2020-04-08	2020-04-09	2020-04-14	2020-04-15	2020-04-16	2020-04-17	2020-04-20	2020-04-21	2020-04-22	2020-04-23	2020-04-24	2020-04-27	2020-04-28	2020-04-29	2020-04-30	2020-05-04	2020-05-05	2020-05-06	2020-05-07	2020-05-08	2020-05-11	2020-05-12	2020-05-13
	Dytilum brightwellii 3+10 μm	1.23762e-05	0.000389622	0.000489331	0.000272409	0.000520562	0.000270704	0.000282396	0.00142041	0.000463343	0.00039493	0.000408274	0.00031174	2.55109e-05	0.000281856	0.00049291	0.055438	0.272013	0.239397	0.292249	0.367004	0.140882	0.13953	0.304859	0.299376	0.222569	0.299583	0.320762	0.0797168	0.164615	0.0677832	0.117754	0.0115943	0.089243	0.0109033	0.0151858	0.057697	0.00419868	0.0563435	0.045499	0.0124307	0.0220075	0.00451039	0.00297361	0.0100371	0.00285102	0.00206546	0.000845236	0.00100799
	Cerataulina pelagica 3+10 μm	0	2.88609e-05	2.96564e-05	3.02677e-05	0	0	0	0	8.42442e-05	0	2.72183e-05	0.000187044	5.10217e-05	0	0	0.000509724	0.000998662	0.000531136	0.00146676	0.00113498	0.00123766	0.000523052	0.00150081	0.00259534	0.00121507	0.00177283	0.00280669	0.00240784	0.00443977	0.00490347	0.00711076	0.00192728	0.0160449	0.00245421	0.00599798	0.0313875	0.00663302	0.044071	0.0429189	0.0307856	0.201716	0.130518	0.0636538	0.298569	0.285832	0.179325	0.389947	0.516188
	Bacillariophyta other 3+10 μm	0.145842	0.145921	0.139904	0.154411	0.152911	0.222893	0.268188	0.411247	0.296055	0.209659	0.267501	0.192157	0.123039	0.242653	0.151291	0.130068	0.0896723	0.0864625	0.152029	0.232328	0.0805083	0.120738	0.197613	0.1621	0.133921	0.0790781	0.127918	0.0809494	0.117883	0.109203	0.180784	0.186503	0.562767	0.339358	0.378882	0.418122	0.208661	0.232692	0.173473	0.154339	0.0666355	0.0699438	0.0663177	0.103057	0.077274	0.0935669	0.0742945	0.0854153
	Chlorophyta 3+10 μm	0.0793317	0.0760484	0.0556058	0.0729906	0.129989	0.0919143	0.107628	0.0401533	0.0458499	0.0489713	0.0436309	0.0298024	0.0348733	0.046065	0.0201107	0.0123442	0.00367432	0.00524698	0.027808	0.0076022	0.0315453	0.0227777	0.0183629	0.0231204	0.0208146	0.0325601	0.0157807	0.0579459	0.0428643	0.123394	0.0453666	0.0809918	0.00445491	0.0524715	0.0355789	0.0164192	0.0456048	0.0264232	0.0251428	0.00970824	0.00353171	0.0173007	0.0135671	0.00763386	0.00873552	0.0159863	0.00827986	0.0119039
	Choanoflagellatea 3+10 μm	0.0135644	0.0104621	0.00916384	0.0134086	0.0128797	0.00937051	0.00884253	0.00607875	0.00994082	0.00871315	0.00988024	0.00579837	0.00556137	0.0114703	0.00645713	0.00736883	0.0117201	0.013214	0.0162554	0.0109215	0.0192894	0.0173977	0.0113355	0.00641902	0.0107243	0.0137831	0.0100372	0.014791	0.0238008	0.0278056	0.0294385	0.0298423	0.01159	0.0540053	0.0577169	0.0554481	0.0363811	0.0431643	0.0423317	0.0253407	0.0109746	0.026888	0.0217135	0.0256582	0.0427653	0.0489328	0.0331022	0.0341517
	Cryptophyceae 3+10 μm	0.0265347	0.0208087	0.018906	0.0259546	0.0355158	0.0369198	0.0255745	0.0203134	0.0340557	0.0522295	0.036282	0.136106	0.0465573	0.0312492	0.039975	0.0610449	0.0317122	0.0363426	0.019945	0.0111356	0.0257192	0.0268375	0.0115651	0.0172561	0.0322521	0.0201004	0.00979554	0.0161526	0.0157223	0.0173256	0.0209341	0.0452147	0.00141253	0.0437283	0.033616	0.0199739	0.0466545	0.0266498	0.0323849	0.0348264	0.0251014	0.0509435	0.0661628	0.0288037	0.0298787	0.0164229	0.0184227	0.0203518
	Dinophyceae (majorly autotrophic) 3+10 μm	0.0107673	0.0113567	0.0131081	0.018433	0.0304277	0.0282573	0.0300222	0.0338455	0.0512415	0.0595727	0.0575667	0.077935	0.15707	0.0604765	0.186189	0.209496	0.166061	0.158182	0.118112	0.0828961	0.261841	0.274054	0.124285	0.0687469	0.0921866	0.111314	0.0616729	0.0264289	0.0359987	0.0397469	0.040702	0.0331768	0.00199203	0.0293738	0.0272363	0.0184746	0.018425	0.0165469	0.0178117	0.0172933	0.0178921	0.0205473	0.0319973	0.013642	0.0171289	0.0116371	0.00652039	0.00835193
	Dinophyceae (majorly heterotrophic) 3+10 μm	0.036448	0.0322232	0.0374116	0.0589766	0.0819634	0.067551	0.0798299	0.0931057	0.11036	0.135387	0.115133	0.127128	0.18003	0.094581	0.156384	0.182348	0.197905	0.190034	0.0536352	0.0802835	0.0724485	0.0991432	0.0804788	0.172541	0.152597	0.0940847	0.0844238	0.0844751	0.0845386	0.106146	0.0774788	0.199841	0.17979	0.082625	0.0904332	0.121028	0.295873	0.184444	0.157939	0.241199	0.26914	0.222861	0.274656	0.193603	0.145835	0.0550117	0.0828848	0.0674155
	Dinophyceae other 3+10 μm	0.0268564	0.0326128	0.0262608	0.0385157	0.0402848	0.0300689	0.0450775	0.0491951	0.0508625	0.0597455	0.0538378	0.0582954	0.0688538	0.0502684	0.0812809	0.0596931	0.0525711	0.0568798	0.0261447	0.0290169	0.0343526	0.0392538	0.0340596	0.0591382	0.06844	0.059602	0.0716914	0.0665167	0.0954778	0.0911853	0.120342	0.090047	0.0225281	0.0812701	0.0809728	0.0620496	0.0704395	0.0814066	0.0839873	0.144476	0.187181	0.163529	0.161845	0.118042	0.164059	0.0932142	0.060098	0.0527516
	Rhodophyta 3+10 μm	0.000519802	8.65826e-05	7.41411e-05	0.000181606	0.000822824	0.000291527	0.000511843	0.000534563	0.000273794	0.000567712	0.00108873	0.00031174	0.000204087	0.00112742	0.00046005	0.00152917	5.6528e-05	0.000370186	0.000257062	0.000578196	0.000241495	0.00058532	0.00128893	7.92472e-05	0.000184901	0.000374541	0.00098513	0.000902941	0.00311241	0.00251904	0.00472154	0.000764795	0.0005795	0.00201961	0.00297173	0.00120907	0.000223334	0.000453339	0.00135234	0.00148962	0.000700505	0.00226609	0.000929253	0.00106026	0.00216677	0.0028547	0.00122473	0.00163199
	other 3+10 μm	0.660124	0.670063	0.699047	0.616826	0.514685	0.512463	0.434043	0.344106	0.400813	0.42476	0.414643	0.371968	0.383734	0.461827	0.35736	0.28016	0.173616	0.21334	0.292098	0.177099	0.331935	0.25916	0.214651	0.188628	0.265096	0.287748	0.294126	0.569713	0.411548	0.409988	0.355367	0.320097	0.109598	0.301791	0.271409	0.198191	0.266906	0.287805	0.37716	0.328111	0.19512	0.290692	0.296184	0.199894	0.223474	0.480983	0.324381	0.20083
[truncated: 5 more columns]

## Sheet: Figure 3
	Figure 2B
	GH13A	Mal	M3	IM3	Pan	IPan	M5	a-cyc	b-cyc	Pul	Gly	Dex	Lam
	A	6.621	7.1945	3.6114	5.5535	4.7115	5.6335	0.0996	0.9697	0.4948	4.501	0.1028	0.3231
	B	6.7235	7.265	3.7161	5.667	4.8965	5.62	0.0999	0.9971	0.5292	4.5625	0.1078	0.3296
	C	6.62	7.0765	3.3652	5.6095	4.795	5.58	0.0893	0.8376	0.4136	4.5835	0.0935	0.2724
	corr A	0.12	0.227	-0.0363002	-0.0134999	-0.1025	0.101	-0.00229999	0.870133	0.309033	4.37993	0.000133331	-0.0189333
	corr B	0.156666	1.65867	-0.0709334	-0.00716686	0.1175	1.585	0.0013	0.897533	0.343433	4.44143	0.00513333	-0.0124333
	corr C	0.0531665	1.47017	-0.421833	-0.0646669	0.0159999	1.545	-0.0093	0.738033	0.227833	4.46243	-0.00916666	-0.0696333
	release A	0.566316	0.96948	-0.0226081	0.0633012	-0.272042	0.494725	0.105501	3.39274	1.27857	16.6173	0.11467	0.0428284
	release B	0.70447	6.36385	-0.153103	0.0871633	0.556895	6.08628	0.119066	3.49598	1.40819	16.849	0.133509	0.0673198
	release C	0.314493	5.6536	-1.47526	-0.129491	0.174453	5.93557	0.0791258	2.895	0.97262	16.9282	0.0796282	-0.148204
	GH13B	Mal	M3	IM3	Pan	IPan	M5	a-cyc	b-cyc	Pul	Gly	Dex	Lam
	A	6.6525	5.7595	3.6122	5.628	6.4995	3.861	0.0974	0.0962	0.2151	0.1717	0.102	0.3268
	B	6.476	5.879	3.7721	5.5415	6.7805	4.2395	0.1035	0.1001	0.2266	0.1806	0.1053	0.3333
	C	6.7045	5.8545	3.3876	5.3885	6.467	3.972	0.0934	0.0893	0.1818	0.1533	0.0909	0.2837
	corr A	0.0856666	0.153167	-0.174833	-0.0461668	1.7205	-0.174	-0.0012	-0.00336667	0.0293333	0.0506333	-0.000666668	-0.0152333
	corr B	-0.0908335	0.272666	-0.0149334	-0.132667	2.0015	0.2045	0.0049	0.000533337	0.0408333	0.0595333	0.00263334	-0.00873334
	corr C	0.137666	0.248167	-0.399433	-0.285667	1.688	-0.0630001	-0.0052	-0.0102667	-0.00396667	0.0322333	-0.0117667	-0.0583333
	release A	0.43695	0.691284	-0.544587	-0.0597844	6.59684	-0.541447	0.109646	0.101482	0.224692	0.304949	0.111655	0.0567696
	release B	-0.228084	1.14155	0.0578997	-0.385708	7.65561	0.884702	0.13263	0.116177	0.268023	0.338483	0.124089	0.081261
	release C	0.63288	1.04923	-1.39086	-0.962195	6.47438	-0.123211	0.0945742	0.0754835	0.0992213	0.235619	0.0698317	-0.105627
	GH13C	Mal	M3	IM3	Pan	IPan	M5	a-cyc	b-cyc	Pul	Gly	Dex	Lam
	E	6.501	6.9675	3.6477	5.567	4.814	5.5325	0.1019	6.5995	4.9685	0.9844	0.1039	0.3182
	F	6.456	6.762	3.6566	5.907	4.838	5.616	0.1039	6.6005	5.1365	1.0264	0.1071	0.3249
	G	6.5335	6.9335	3.4681	5.47	5.211	5.56	0.0981	6.5665	5.1085	0.8694	0.0929	0.2704
	corr E	-0.0658335	1.36117	-0.139333	-0.107167	0.035	1.4975	0.0033	6.49993	4.78273	0.863333	0.00123333	-0.0238333
	corr F	-0.110833	1.15567	-0.130433	0.232833	0.0589999	1.581	0.0053	6.50093	4.95073	0.905333	0.00443334	-0.0171333
	corr G	-0.0333335	1.32717	-0.318933	-0.204167	0.432	1.525	-0.000500001	6.46693	4.92273	0.748333	-0.00976667	-0.0716333
	release E	-0.133887	5.2429	-0.410826	-0.289626	0.246044	5.75659	0.126601	24.6053	18.135	3.36712	0.118814	0.0243657
	release F	-0.303441	4.4686	-0.377292	0.991458	0.336473	6.07121	0.134137	24.609	18.768	3.52537	0.130872	0.0496106
	release G	-0.0114299	5.1148	-1.08754	-0.655112	1.7419	5.86021	0.112283	24.4809	18.6625	2.93381	0.0773675	-0.15574

## Sheet: Figure 4
	Figure 4	expression level (TPM)	2020-03-03	2020-03-10	2020-03-17	2020-03-26	2020-03-30	2020-04-03	2020-04-06	2020-04-08	2020-04-14	2020-04-15	2020-04-17	2020-04-20	2020-04-22	2020-04-24	2020-04-27	2020-04-29	2020-04-30	2020-05-04	2020-05-05	2020-05-05	2020-05-06	2020-05-06	2020-05-07	2020-05-07	2020-05-08	2020-05-11	2020-05-12	2020-05-13	2020-05-15	2020-05-20
	alpha-glucan PUL	P_MB288	0.145	0.035	0.116	0.112	0.175	0.195	1.187	0.832	0.816	1.149	0.694	0.406	0.535	10.827	4.992	27.907	125.895	133.453	99.383	74.694	67.887	55.848	31.092	33.112	58.801	17.071	13.338	11.104	3.59	0.827
		AI_MB94_1	2.829	2.149	3.288	38.858	22.196	20.286	38.953	42.604	27.016	31.942	25.375	13.892	13.972	24.396	8.904	25.559	80.501	163.935	226.593	253.162	248.276	242.719	196.488	175.235	375.711	257.525	233.628	253.84	116.031	39.021
	beta-glucan PUL	P_MB288	0	0	0.015	0.113	0.01	0	0.941	0.166	0	0.48	0.163	0.189	0.216	5.698	4.421	21.511	123.615	336.993	197.971	162.399	167.305	126.771	74.406	74.574	96.918	27.34	19.171	15.067	6.206	0.822
		AI_MB94_1	4.594	7.101	10.412	43.743	23.19	32.13	49.366	59.398	38.036	36.066	32.902	18.477	17.468	30.066	9.974	27.475	84.686	178.733	233.832	272.582	254.694	254.833	216.435	179.671	364.26	251.081	222.874	237.718	105.928	35.972
	starch synthase glgA	P_MB288	0	0	0	0.042	0	0	0.249	0	0	0.094	0.083	0	0.217	0.948	0.241	4.575	25.134	36.838	36.785	24.772	17.064	18.317	16.032	13.476	17.084	7.13	2.247	1.837	1.128	0
		AI_MB94_1	0.358	0.21	0.711	6.816	2.741	5.204	7.865	11.027	4.962	5.148	7.966	3.661	3.776	6.199	1.589	5.974	22.804	35.522	66.213	51.072	62.492	56.127	46.339	49.944	109.184	64.874	64.09	75.859	30.07	11.513

## Sheet: Figure 5
	Figure 5A	Fucose	Rhamnose	Galactosamine	Arabinose	Glucosamine	Galactose	Glucose	Mannose	Xylose	Muramic acid	Galacturonic acid	Glucuronic acid	Iduronic acid	Sum
	Polaribacter IC	6.70107	0	5.49616	0	1.76573	3.37663	28.9557	38.4284	0	0	0	15.2763	0	100
	Polaribacter EC	9.26432	0	11.2787	0	2.16872	2.28289	33.2325	29.8022	0	0	0	11.9707	0	100
	Figure 5B
		AH	GH16	GH13 A	GH13 B	GH13 C	B + C	A + B + C
	1	1.10774	0.0842969	0.202873	0.115877	0.101991	0.112052	0.303676
	2	0.961512	0.0854504	0.196805	0.122987	0.0989169	0.106899	0.313119
	3	1.09316	0.0848043	0.193959	0.142794	0.0988511	0.157477	0.298684
	corr 1	1.06194	0.0384969	0.157073	0.0700767	0.0561909	0.0662523	0.257876
	corr 2	0.915712	0.0396504	0.151005	0.0771872	0.0531169	0.061099	0.267319
	corr 3	1.04736	0.0390043	0.148159	0.0969945	0.0530511	0.111677	0.252884
	release 1	14.1127	0.112132	1.73424	0.544141	0.354184	0.491823	3.11321
	release 2	12.1123	0.127913	1.65123	0.641411	0.312132	0.421327	3.24239
	release 3	13.9132	0.119073	1.6123	0.912373	0.311232	1.11323	3.04492

## Sheet: Figure 6
	Figure 6A
	<>	P ex I	P ex II	P ex III	P Gly I	P Gly II	P Gly III	P A I	P A II	P A III
	Lam	1.4759	1.3981	1.2521	1.0365	1.2413	1.0889	0.7121	0.7298	0.6595
	corr	1.1092	1.0314	0.8854	0.6698	0.8746	0.7222	0.3454	0.3631	0.2928
	release (mg/mL)	4.29352	4.00038	3.45026	2.6379	3.40957	2.83534	1.4156	1.48229	1.21741
	Gly	0.6164	0.6987	0.5741	0.6002	0.6753	0.8398	0.1396	0.1377	0.1362
	corr	0.4934	0.5757	0.4511	0.4772	0.5523	0.7168	0.0166	0.0147	0.0132
	release (mg/mL)	1.97325	2.28335	1.81387	1.91221	2.19518	2.815	0.176714	0.169555	0.163904
	Alg	1.3051	1.2354	1.2471	1.1073	1.1889	1.0147	2.4808	2.7113	2.3422
	corr	0.7368	0.6671	0.6788	0.539	0.6206	0.4464	1.9125	2.143	1.7739
	release (mg/mL)	2.89035	2.62773	2.67182	2.14506	2.45252	1.79616	7.32027	8.18877	6.79804
	<>	M ex I	M ex II	M ex III	M Gly I	M Gly II	M Gly III	M X I	M X II	M X III
	Lam	0.4757	0.4288	0.4779	0.4272	0.4594	0.5073	0.4489	0.4397	0.4345
	corr	0.109	0.0621	0.1112	0.0605	0.0927	0.1406	0.0822	0.073	0.0678
	release (mg/mL)	0.524868	0.348154	0.533158	0.342125	0.463451	0.643934	0.423889	0.389224	0.369631
	Gly	0.1277	0.1245	0.1264	0.1261	0.1292	0.1246	0.1179	0.1185	0.1164
	corr	0.0047	0.0015	0.00339999	0.0031	0.00619999	0.0016	-0.0051	-0.0045	-0.0066
	release (mg/mL)	0.131876	0.119819	0.126978	0.125848	0.137528	0.120196	0.094951	0.0972117	0.0892992
	Xyl	0.6568	0.6538	0.7952	0.6764	0.6543	0.7106	3.4032	3.3115	3.2012
	corr	0.256	0.253	0.3944	0.2756	0.2535	0.3098	3.0024	2.9107	2.8004
	release (mg/mL)	1.07875	1.06745	1.60023	1.1526	1.06933	1.28146	11.4269	11.0814	10.6658
	<>	P ex	P Gly	P A	M ex	M Gly	M X
	(-) extract	0.1828	0.1786	0.1311	0.1184	0.1477	0.1144
	<>	Lam	Gly	Alg	Xyl
	(-) sugar	0.3667	0.123	0.5683	0.4008
	<>	P ex I	P ex II	P ex III	P Gly I	P Gly II	P Gly III	P A I	P A II	P A III
	Pul	1.7125	1.7966	1.6574	1.6023	1.6662	2.1595	0.413	0.3654	0.3468
	corr	1.4207	1.5048	1.3656	1.3105	1.3744	1.8677	0.1212	0.0736	0.055
	release (mg/mL)	5.46722	5.7841	5.25961	5.052	5.29277	7.15147	0.570836	0.391485	0.321402
	Dex	0.1018	0.1087	0.1092	0.106	0.1074	0.1022	0.117	0.0701	0.0845
	corr	0.0203	0.0272	0.0277	0.0245	0.0259	0.0207	0.0355	-0.0114	0.003
	release (mg/mL)	0.190656	0.216654	0.218538	0.206481	0.211756	0.192163	0.247928	0.0712133	0.125471
	<>	M ex I	M ex II	M ex III	M Gly I	M Gly II	M Gly III	M X I	M X II	M X III
	Pul	0.3664	0.3658	0.4147	0.4135	0.4031	0.3876	0.3848	0.3835	0.3704
	corr	0.0746	0.074	0.1229	0.1217	0.1113	0.0958	0.093	0.0917	0.0786
	release (mg/mL)	0.395252	0.392992	0.577242	0.57272	0.533534	0.475132	0.464582	0.459684	0.410324
	Dex	0.0863	0.0971	0.1264	0.0885	0.0866	0.0826	0.0813	0.0832	0.0829
	corr	0.0048	0.0156	0.0449	0.007	0.0051	0.0011	-0.000200003	0.0017	0.0014
	release (mg/mL)	0.132253	0.172946	0.283346	0.140543	0.133384	0.118312	0.113414	0.120573	0.119442
	<>	Pul	Dex
	(-) sugar	0.2918	0.0815
	Figure 6B
	Polaribacter sp. Hel_I_88
		riBAQ [%] A1	riBAQ [%] A2	riBAQ [%] A3	riBAQ [%] E1	riBAQ [%] E2	riBAQ [%] E3	riBAQ [%] G1	riBAQ [%] G2	riBAQ [%] G3
	P161_RS0117430	0	0	0.000179374	0.00243458	0.00332037	0.00715276	0.00186647	0.000236051	0.00387816
	P161_RS0117435	0.000411847	0.000378632	0.00054228	0.00797475	0.0139442	0.0231301	0.000187842	0	0.000128986
	P161_RS0117440	0.000825881	0.000220255	0.00142527	0.0171123	0.0230473	0.0242911	0.00954524	0.000785275	0.0104396
	P161_RS0117445	0	0	0	0.00700455	0.00365441	0.00894183	0.00214181	0.00351499	0.00203442
	P161_RS0117450	0	0	0	0.0232337	0.00748156	0.0564555	0.0144523	0.00735326	0.00630187
	P161_RS0117455	0.000636725	0.00138335	0.000127988	0.00415408	0.0065701	0.00968993	0.0014911	0.00151362	0.00120491
	P161_RS0117460	0	0	0	0.0618804	0.0514862	0.0904905	0.00536728	0.00430612	0.00175965
	P161_RS0117465	0.000949041	0.00211512	0.000500783	0.0601507	0.0661299	0.111434	0.000970875	0.000754595	0.000834222
	P161_RS0117470	0	0	0	0.023326	0.0208204	0.037772	0.0606089	0.0664936	0.0266147
	P161_RS0117475	0.00800608	0.0108989	0.0179023	0.0307362	0.0147975	0.0165068	0.00048442	0.000253623	0.00133452
	P161_RS0117480	0.0130813	0.0116698	0.0121745	0.880587	0.666109	1.41396	1.5045e-05	0	4.97917e-05
	P161_RS0117485	0.00478495	0.00336489	0.0100086	0.432263	0.54571	0.399304	0.00956855	0.0093061	0.0133438
	P161_RS0117490	0.000929802	0.00249396	0.000949492	0.246205	0.123683	0.127955	0.00233095	0.00624224	0.00125444
	P161_RS0117495	0.00538473	0.00615878	0.0151546	0.626111	0.842459	0.709816	0.00543794	0.00186126	0.00204493
	P161_RS0117500	0	0.000235963	8.26997e-05	0.083337	0.0739866	0.0445688	0.00751138	0.00608341	0.00301226
	Muricauda sp. MAR_2010_75
		riBAQ [%] E1	riBAQ [%] E2	riBAQ [%] E3	riBAQ [%] G1	riBAQ [%] G2	riBAQ [%] G3	riBAQ [%] X1	riBAQ [%] X2	riBAQ [%] X3
	FG28_RS04360	0.000476419	0.000578842	0.0015647	0.00144915	0.00143077	0.000848428	0.0015927	0.00237416	0.000934258
	FG28_RS04365	0.0103637	0.00659173	0.018563	0.0170067	0.00646688	0.0114997	0.0130202	0.0175335	0.0106969
	FG28_RS04370	0.0386981	0.0568729	0.0446438	0.0379301	0.0490122	0.0517859	0.0934249	0.0282641	0.0425406
	FG28_RS04375	0.885953	0.497049	1.54508	0.509234	0.275488	0.677666	0.431191	0.596359	0.490816
	FG28_RS04380	0.369903	0.295688	0.465875	0.488688	0.535247	0.46333	0.352731	0.411735	0.321868

## Sheet: Figure S4
	Figure S4
		Polaribacter sp. Hel_I_88						Muricauda sp. MAR_2010_75
		OD600 (mean)	0 h	24 h	48 h	72 h		OD600 (mean)	0 h	24 h	48 h	72 h
		Glycogen	0.05	0.314	0.644	0.786		Glycogen	0.05	0.161	0.261	0.314
		Pullulan	0.05	0.208	0.743	0.801		Pullulan	0.05	0.162	0.171	0.178
		extract	0.05	0.201	0.236	0.253		extract	0.05	0.173	0.295	0.329
		glucose	0.05	0.091	0.421	0.793		glucose	0.05	0.063	0.797	0.784
		no C source	0.05	0.057	0.281	0.208		no C source	0.05	0.041	0.263	0.198

## Sheet: Figure S6
	Figure S6A
		2016-03-17	2016-03-31	2016-04-19	2016-05-03	2016-05-12	2026-05-17			2018-03-20	2018-04-12	2018-04-17	2018-04-26	2018-05-08	2018-05-22	2018-05-24			2020-03-10	2020-03-26	2020-03-30	2020-04-03	2020-04-08	2020-04-15	2020-04-17	2020-04-20	2020-04-24	2020-04-29	2020-05-05	2020-05-06	2020-05-07	2020-05-11	2020-05-20
	chl a (μg/L)	3.96824	4.9638	2.60857	1.96166	1.58972	0.691477		chl a (μg/L)	0.881207	1.44672	2.47654	6.72077	2.95372	2.85089	2.32941		chl a (μg/L)	1.6	4.1	3.3	4.1	4.6	4.8	4.3	2.2	2.4	6.4	4.5	3.6	4.8	3	3.1
	Figure S6B
		2016-03-17	2016-03-31	2016-04-19	2016-05-03	2016-05-12	2026-05-17			2018-03-20	2018-04-12	2018-04-17	2018-04-26	2018-05-08	2018-05-22	2018-05-24			2020-03-10	2020-03-26	2020-03-30	2020-04-03	2020-04-08	2020-04-15	2020-04-17	2020-04-20	2020-04-24	2020-04-29	2020-05-05	2020-05-06	2020-05-07	2020-05-11	2020-05-20
	glg operon (BacNWS%)	0.00154851	0.0240468	0.0156973	0.0158374	0.0082752	0.0150803		glg operon (BacNWS%)	0.0826109	0.0263898	0.0305374	0.164693	0.0328168	0.0196912	0.0276545		glg operon (BacNWS%)	0.0102462	0.0472463	0.0132868	0.01534	0.0199392	0.0211903	0.013214	0.00666799	0.014211	0.0318389	0.0377833	0.0398281	0.0398814	0.0324194	0.020045
	Figure S6C (alpha-glucan)
		2016-03-17	2016-03-31	2016-04-19	2016-05-03	2016-05-12	2026-05-17			2018-03-20	2018-04-12	2018-04-17	2018-04-26	2018-05-08	2018-05-22	2018-05-24			2020-03-10	2020-03-26	2020-03-30	2020-04-03	2020-04-08	2020-04-15	2020-04-17	2020-04-20	2020-04-24	2020-04-29	2020-05-05	2020-05-06	2020-05-07	2020-05-11	2020-05-20
	SusC-like (BacNWS%)	1.17079	1.37363	1.23133	0.954447	0.970563	1.09568		SusC-like (BacNWS%)	0.337559	0.309149	0.346374	0.339455	0.484649	0.425832	0.496255		SusC-like (BacNWS%)	0.668375	2.00956	1.32331	1.53733	1.34888	1.12185	0.991744	0.896159	0.910515	1.2308	1.60736	1.84554	2.15137	1.53136	0.840098
	SusD-like (BacNWS%)	0.29248	0.338003	0.212248	0.202637	0.218702	0.24242		SusD-like (BacNWS%)	0.0786326	0.12279	0.164052	0.121254	0.0765582	0.101955	0.117117		SusD-like (BacNWS%)	0.165553	0.469019	0.309088	0.342451	0.328043	0.28861	0.272096	0.242738	0.217129	0.322541	0.361438	0.426007	0.447442	0.339229	0.185061
	CAZymes (BacNWS%)	0	0.00221416	0	0	0.00236436	0		CAZymes (BacNWS%)	0	0	0	0	0	0	0		CAZymes (BacNWS%)	0	0.000929211	0	0	0	0.000894661	0	0	0	0	0.00509131	0.00668767	0.00254735	0.00113173	0.000258304
	Figure S6D (beta-glucan)
		2016-03-17	2016-03-31	2016-04-19	2016-05-03	2016-05-12	2026-05-17			2018-03-20	2018-04-12	2018-04-17	2018-04-26	2018-05-08	2018-05-22	2018-05-24			2020-03-10	2020-03-26	2020-03-30	2020-04-03	2020-04-08	2020-04-15	2020-04-17	2020-04-20	2020-04-24	2020-04-29	2020-05-05	2020-05-06	2020-05-07	2020-05-11	2020-05-20
	SusC-like (BacNWS%)	0.581431	0.567304	0.471493	0.357595	0.283722	0.328083		SusC-like (BacNWS%)	0.0210109	0.108268	0.310367	0.234188	0.363428	0.50516	0.535887		SusC-like (BacNWS%)	0.0571773	0.668865	0.263852	0.329327	0.347833	0.315107	0.26889	0.163897	0.184418	0.325526	0.651676	0.669041	0.786198	0.586288	0.378621
	SusD-like (BacNWS%)	0.177821	0.175676	0.088379	0.0681594	0.0543797	0.0565308		SusD-like (BacNWS%)	0.00211312	0.0245317	0.0520605	0.0368259	0.041902	0.0434736	0.0453482		SusD-like (BacNWS%)	0.0108053	0.176157	0.0508154	0.0627862	0.0593091	0.0530604	0.0415318	0.0289711	0.0267978	0.0941426	0.223723	0.229558	0.229185	0.169898	0.115302
	CAZymes (BacNWS%)	0.0333153	0.0709551	0.0381801	0.00726826	0.0118217	0.00270656		CAZymes (BacNWS%)	0	0.00391117	0.0216627	0.018437	0.00922353	0.0147669	0.0231442		CAZymes (BacNWS%)	0.000540338	0.311821	0.0463818	0.0662568	0.056346	0.0351798	0.0300333	0.0063571	0.0146439	0.0638522	0.209945	0.231143	0.225296	0.167448	0.0431121

## Sheet: Figure S7
	Figure S7
	mg/L a-glucan
		1	2	3
	18 h	10.1372	11.1889	9.80508
	24 h	13.9432	15.0503	18.4636
	48 h	109.912	55.1141	56.7747

## Sheet: Figure S8
	Figure S8A		riBAQ [%] T1-1	riBAQ [%] T1-2	riBAQ [%] T1-3	riBAQ [%] T2-1	riBAQ [%] T2-2	riBAQ [%] T2-3	riBAQ [%] T3-1	riBAQ [%] T3-2	riBAQ [%] T3-3
	P161_RS0109480		0.0109765	0.0175175	0.0273708	0.00955834	0.0164215	0.0162708	0.00932421	0.000623917	0.00903342
	P161_RS0109490		0.0144646	0.0136974	0.0194584	0.040277	0.0577899	0.0538603	0.0329268	0.0237936	0.0333627
	P161_RS0109495		0.0250962	0.0351725	0.0626113	0.0379345	0.0225557	0.0817591	0.0942755	0.123651	0.0665043
	P161_RS0109500		0.0163472	0.0152677	0.00701947	0.00621982	0.00662938	0.00623872	0.0199628	0.0153911	0.0103062
	Figure S8B		riBAQ [%] T1-1	riBAQ [%] T1-2	riBAQ [%] T1-3	riBAQ [%] T2-1	riBAQ [%] T2-2	riBAQ [%] T2-3	riBAQ [%] T3-1	riBAQ [%] T3-2	riBAQ [%] T3-3
	P161_RS0117335		0.000236779	0.000188029	0	0.00391096	0.000625087	0.020018	0.000580416	0.000889813	0.0149593
	P161_RS0117340		0.0178003	0.0196949	0.0240348	0.0118305	0.0323639	0.0123603	0.0228965	0.0042982	0.00834047
	P161_RS0117345		0.0187998	0.043425	0.0549271	0.0483687	0.0752165	0.0704217	0.0564093	0.0417391	0.00624076
	P161_RS0117350		0.0241931	0.0387027	0.0261482	0.0133413	0.0133752	0.00844155	0.0199276	0.0204765	0.0132655
	P161_RS0117355		0.00901097	0.00801488	0.00915323	0.00246324	0.00785661	0.00542524	0.00313223	0.00243879	0.00090787
	P161_RS0117360		0.084863	0.0860049	0.106271	0.0683888	0.115494	0.0940185	0.0816164	0.163232	0.0994352
	P161_RS19235		0.0699922	0.0907091	0.00649102	0.068899	0.0360318	0.0843011	0.0764497	0.104235	0.0980788
	P161_RS0117370		0.0305246	0.0439616	0.00080306	0.138728	0.0530794	0.140757	0.158907	0.139471	0.0955281
	P161_RS0117375		0.0806278	0.187173	0.216286	0.11867	0.107915	0.114438	0.142335	0.136488	0.0870885
	P161_RS0117380		0.010937	0.0229864	0.0437512	0.00130224	0.000494472	0.000732578	0.000161203	0.00030787	0.000167309
	P161_RS0117385		0.0865935	0.073968	0.0700207	0.0580368	0.0621779	0.0673732	0.0591008	0.136501	0.0768859
	P161_RS0117390		0.310702	0.289635	0.023815	0.849658	0.515135	0.996627	0.783186	0.997946	0.71972
	P161_RS19610		0.349282	0.242371	0.286645	0.361939	0.548443	0.230249	0.457374	0.196294	0.481716
	P161_RS0117405		0.852621	0.457348	0.760975	0.590915	0.717705	0.593107	0.617221	0.513658	0.399805
	P161_RS0117410		0.567176	0.533236	0.55282	0.422527	0.54882	0.478939	0.511168	0.680597	0.395993
	P161_RS0117415		0.00296234	0.00275635	0.0018007	0.00193991	9.41462e-05	0.000310127	0.000900441	0.00471316	8.90072e-05
	Figure S8C		riBAQ [%] T1-1	riBAQ [%] T1-2	riBAQ [%] T1-3	riBAQ [%] T2-1	riBAQ [%] T2-2	riBAQ [%] T2-3	riBAQ [%] T3-1	riBAQ [%] T3-2	riBAQ [%] T3-3
	P161_RS0117430		0	0	0	0	0	0	0	0	0
	P161_RS0117435		0.000212019	0.000168502	0.00743665	0	0	5.73966e-05	1.92529e-05	8.75583e-06	0
	P161_RS0117440		0.000186604	0.000193475	0.000159982	0.000105857	0.00215885	0.00016289	6.60514e-05	8.0771e-05	0.00054404
	P161_RS0117445		0	0	0	0	0	0	0	0	0
	P161_RS0117450		0	0.000128948	0	0.000218104	2.98454e-05	0	0	0	0
	P161_RS0117455		0	0	0	0	0	0	0	0	0
	P161_RS0117460		0.000196445	8.80463e-05	8.91441e-05	0.000197487	0.000213226	0.000150983	0	3.81469e-05	3.4835e-05
	P161_RS0117465		0	0.000330141	0	0.00132379	0	9.22538e-05	0.000588309	0	0
	P161_RS0117470		0	0	0	0	0	0	0	0	0
	P161_RS0117475		0.00336418	0.00538945	0.00120302	0.000464256	0.00078631	0.000250441	0.00194341	0.0003616	0.000155107
	P161_RS0117480		0.00353383	0.00274546	0.00261642	0.0230733	0.0345035	0.0360337	0.0318084	0.046316	0.0271535
	P161_RS0117485		0.000711893	0.00237509	0.00301688	0.0394822	0.0480926	0.0349156	0.041336	0.0466652	0.0180889
	P161_RS0117490		0.000692416	0.017717	0.00265717	0.00668755	0.0083846	0.00857763	0.00382082	0.00754652	0.0179796
	P161_RS0117495		0.0010886	0.00388782	0.00121211	0.00537721	0.00525184	0.0337741	0.0158698	0.0107736	0.0122633
	P161_RS0117500		1.87307e-05	4.38103e-05	4.72636e-05	0.00116167	0.00163268	0.00146915	0.000862915	0.000740097	0.000694993
	Figure S8D		riBAQ [%] T1-1	riBAQ [%] T1-2	riBAQ [%] T1-3	riBAQ [%] T2-1	riBAQ [%] T2-2	riBAQ [%] T2-3	riBAQ [%] T3-1	riBAQ [%] T3-2	riBAQ [%] T3-3
	P161_RS0107490		0.00171638	0.000111807	2.74899e-05	4.05082e-05	0.000167227	4.92922e-05	4.50997e-05	9.58011e-05	6.47098e-05
	P161_RS0107495		0.000372425	2.2821e-05	0	8.43582e-06	7.58131e-06	8.21069e-06	2.1449e-05	3.59604e-05	1.57788e-05
	P161_RS0107500		0	0	0	0	0	0	0	0	0
	P161_RS0107505		0	0	0	0	0	0	0	0	0
	P161_RS0107510		3.61972e-05	0	6.864e-05	0	4.28295e-06	5.19742e-06	1.00566e-05	5.083e-05	1.69986e-05
	P161_RS0107515		0.000322657	0.000729009	0	0	3.72419e-05	3.72498e-05	7.37452e-05	4.53052e-05	0
	P161_RS0107520		0.000501948	0.000614047	0.000179094	7.72639e-05	0.00023973	5.34728e-05	0.000163362	4.04311e-05	2.7539e-05
	P161_RS0107525		0.000241737	0.000114734	0.000280738	0	2.51077e-05	0	0	0	0
	P161_RS0107535		0.000265995	0.000184214	0.000218527	7.70251e-05	0.000112954	8.71605e-05	0.000362598	0.000354919	0.000242406
	P161_RS0107540		0.000172934	6.93243e-05	0.000124504	0	4.82162e-05	0	6.06998e-05	0.000201561	7.42552e-05

## Sheet: Figure S9
	Date	Fraction	1	2	3	mean (-)	4	5	6	mean (+)	release	μg	μg/mL	μg/sample	filter V	filter frac	μg/L
	2020-03-19	3_1	0.356042	0.406922	0.541287	0.434751	0.467595	0.478377	0.38057	0.442181	-0.0074301	0	0	0	15	1.875	0
	2020-03-26	3_2	0.453465	0.450386	0.44543	0.44976	0.38155	0.438276	0.391664	0.40383	0.04593	5.56821	55.6821	278.41	14	1.75	159.092
	2020-04-15	3_3	0.508251	0.538656	0.517891	0.521599	0.581868	0.561091	0.495014	0.545991	-0.024392	0	0	0	12	1.5	0
	2020-04-29	3_4	0.476339	0.506345	0.564754	0.515813	0.566096	0.51155	0.454985	0.510877	0.00493567	0.7925	7.925	39.625	17	2.125	18.6471
	2020-05-05	3_5	0.42918	0.401424	0.406748	0.412451	0.427069	0.444186	0.4216	0.430952	-0.0185011	0	0	0	17	2.125	0
	2020-05-07	3_6	0.419345	0.427957	0.486311	0.444538	0.441101	0.440739	0.408975	0.430272	0.0142663	1.87949	18.7949	93.9743	17	2.125	44.2232
	2020-05-13	3_7	0.373527	0.401591	0.476818	0.417312	0.529873	0.459714	0.500351	0.496646	-0.079334	0	0	0	24	3	0
	2020-05-20	3_8	0.454616	0.464503	0.540189	0.486436	0.529316	0.464436	0.570784	0.521512	-0.0350759	0	0	0	20	2.5	0
			7	8	9	mean (-)	10	11	12	mean (+)	release
	2020-03-19	0.2_1	0.41017	0.437407	0.436828	0.428135	0.534971	0.473891	0.432354	0.480405	-0.0522704	0	0	0	20.5	2.5625	0
	2020-03-26	0.2_2	0.48084	0.464846	0.448484	0.464724	0.416121	0.428818	0.484978	0.443306	0.0214178	2.71262	27.1262	135.631	20	2.5	54.2524
	2020-04-15	0.2_3	0.476591	0.485422	0.458908	0.473641	0.465168	0.427431	0.428676	0.440425	0.0332157	4.08703	40.8703	204.351	20	2.5	81.7406
	2020-04-29	0.2_4	0.487995	0.55068	0.534457	0.524378	0.537898	0.458618	0.463859	0.486792	0.0375857	4.59613	45.9613	229.806	20	2.5	91.9226
	2020-05-05	0.2_5	0.48533	0.478105	0.485055	0.48283	0.473156	0.447668	0.431159	0.450661	0.0321688	3.96508	39.6508	198.254	20	2.5	79.3015
	2020-05-07	0.2_6	0.429867	0.435412	0.471628	0.445635	0.397083	0.413531	0.363922	0.391512	0.0541232	6.52269	65.2269	326.134	15	1.875	173.938
	2020-05-13	0.2_7	0.46001	0.450293	0.430036	0.44678	0.470913	0.441514	0.460214	0.457547	-0.0107677	0	0	0	20	2.5	0
	2020-05-20	0.2_8	0.466036	0.646836	0.53836	0.550411	0.500429	0.426292	0.438711	0.455144	0.0952669	11.3158	113.158	565.79	20	2.5	226.316
