# Supplementary material for: Alpha-glucans from bacterial necromass indicate an intra-population loop within the marine carbon cycle
Source: Nat Commun. 2024 May 14;15:4048. doi: 10.1038/s41467-024-48301-5 (PMC11093988; doi:10.1038/s41467-024-48301-5)
Supplement: Supplementary file 11 — Source data [file 41467_2024_48301_MOESM11_ESM.zip › Source_data/Source_data/Figuer2_basetree.txt]

(contig_5429_F_MB366_8185-9700:1.71318,(Polaribacter_Hel1_33_78_Lam_BLT88_RS02410:1.07048,(Nonlabens_Hel1_33_55_BLO34_RS13770:0.758532,contig_5429_F_MB366_44659-46122:0.732793):1.44):0.120256,((Cellulophaga_RHA_52_JM80_RS14705:1.24201,((IGKFELFM_00738:0.926076,Polaribacter_Hel1_33_78_Lam_BLT88_RS09115:0.609396):0.0486504,(Gramella_MAR_2010_102_Lam_BLT93_RS06685:0.751701,(KJDOBCDN_02854:0.700582,(20100518_9697:0.780003,20100413_21733:0.674729):0.0453731):0.0310041):0.0280487):0.152577):0.0829045,((20120607_56322:1.06497,((contig_4087_D_MB74_281384-282793:0.0327553,(20120524_30742:5e-06,contig_8831_L_MB280_162388-163797:5e-06):0.00983259):0.471967,(GCONKHDF_01554:0.471267,((contig_13850_C_MB186_294463-295851:0.31476,(contig_29357_L_MB10_137871-140597:0.156312,(contig_12205_AJ_MB183_87954-89318:0.0331893,(MGHMNNKL_01158:-0.00110602,contig_1738_D_MB138_1120371-1125531:0.00111602):0.0160814):0.136521):0.0976209):0.092823,((DEJFJPMJ_00081:0.00679488,contig_357_K_MB5_477093-478520:-0.00255697):0.0351595,(contig_31045_AK_MB368_71325-72752:0.0818662,(scaffold_13973_AG_MB483_1675360-1676787:-0.00385584,(IGKFELFM_01950:0.00119,20120503_40996:0.000929073):0.00386084):0.0594996):0.010282):0.306076):0.38841):0.160024):0.432163):0.157977,((((20120416_12737:5e-06,scaffold_12478_AI_MB341_564629-566122:5e-06):0.557271,(20120503_1339:0.359868,(Cellulophaga_Hel1_12_GQ45_RS08625:0.160142,(20100504_2537:5e-06,contig_3674_P_MB288_1638619-1640229:5e-06):0.1704):0.101174):0.239654):0.284447,((Zobellia_uliginosa_MAR_2009_138_FG20_RS13325:0.167711,Arenibacter_palladensis_MAR_2009_79_GQ41_RS19870:0.192672):0.158592,((20100303_12902:0.139949,((20100518_36514:0.00315533,contig_6979_AI_MB94_102904-104451:0.000720854):0.137541,((20100303_41941:5e-06,scaffold_5189_C_MB344_426847-428415:5e-06):0.055953,(20100420_19713:0.00301613,contig_9944_AB_MB169_37410-38960:0.0104662):0.0819165):0.0464193):0.00972216):0.179086,((Muricauda_MAR_2010_75_FG28_RS04380:0.174537,Maribacter_forsetii_DSM_18668_P177_RS17760:0.185436):0.35204,(Dokdonia_Hel1_63_JM84_RS01025:0.37741,(Flavobacteriaceae_bacterium_MAR_2010_188_BLR38_RS13835:0.284395,(Maribacter_Hel1_7_P178_RS0109120:0.0365362,(Maribacter_MAR_2009_72_JM81_RS09530:0.054529,(Maribacter_MAR_2009_60_BLT83_RS18895:0.0239451,Maribacter_dokdonensis_MAR_2009_71_BLW30_RS03540:0.0295141):0.0258728):0.0214622):0.126711):0.0783767):0.0500442):0.0635094):0.0395819):0.432234):0.0845171,(Btheta_BT_RS18660:0.899702,(((Zobellia_uliginosa_MAR_2009_138_FG20_RS06340:0.0986652,Flavobacteriaceae_bacterium_MAR_2009_75_B0O79_1152:0.0818201):0.29178,(Tenacibaculum_MAR_2009_124_BLW23_RS04895:0.195754,(Polaribacter_Hel_I_85_PHEL85_RS04525:0.212351,(Cellulophaga_RHA_52_JM80_RS14750:0.187617,(Lacinutrix_Hel1_90_GQ46_RS11815:0.118516,Olleya_Hel1_94_JM82_RS15265:0.0895983):0.116926):0.00924306):0.0159401):0.20231):0.211625,(((Flavimarina_Hel_1_48_P162_RS13765:0.245306,Aquimarina_MAR_2010_214_ATE84_RS19985:0.361251):0.0874031,(Winogradskyella_RHA_55_BLT74_RS05690:0.18759,((Flavobacteriaceae_bacterium_MAR_2010_105_NA63_RS01945:5e-06,Flavobacteriaceae_bacterium_MAR_2010_119_Ga0052906_0944:5e-06):0.171831,((20100408_3624:0.00126216,contig_3674_P_MB288_35231-36838:0.00609562):0.132413,((MMLONLME_00099:0.0771853,Polaribacter_Hel_1_88_P161_RS0117485:0.124115):0.020506,(Polaribacter_Hel1_33_96_ATE90_RS01800:-0.000995182,(20100423_2042:5e-06,Polaribacter_Hel1_33_49_PHEL49_RS01755:5e-06):0.00281295):0.106106):0.0410057):0.0535813):0.0274188):0.15146):0.161188,((contig_21202_K_MB54_82161-83777:0.573395,((JFDMFFCB_00806:0.362135,contig_9067_K_MB250_237532-242158:0.529534):0.0200488,(20120426_31528:0.398895,(FEFGDILI_00894:0.00548277,20110428_115770:0.00390988):0.350494):0.0462647):0.0940152):0.0287286,(((Nonlabens_Hel1_33_55_BLO34_RS13695:0.338748,Nonlabens_Hel1_38_LY99DRAFT_0136:0.301487):0.116618,((MKHDIEEE_01032:0.378884,Algibacter_sp.RHA_19_AX016_RS15210:0.390358):0.0263909,(contig_31485_AK_MB52_82407-84620:0.425534,(Sedimentibacter_Hel_I_10_P176_RS0111855:0.276006,((Psychroserpens_Hel1_66_GQ40_RS15830:0.201465,Gillisia_Hel_I_86_JM83_RS01090:0.168546):0.0159599,((Gramella_Hel_I_59_JM79_RS06055:0.0844707,Gramella_MAR_2010_147_BLT95_RS01090:0.0751308):0.087823,(Gramella_forsetii_KT0803_GFO_RS10060:0.149714,Salegentibacter_Hel1_6_FG27_RS15780:0.16088):0.0263373):0.0119646):0.0487853):0.00859293):0.0497008):0.00493747):0.0339454,(((contig_26625_AC_MB531_768089-769690:0.122504,contig_13895_V_MB133_682971-684578:0.131174):0.0304288,(20110428_125723:0.0112149,(20110328_3020:5e-06,contig_982_W_MB115_637226-638836:5e-06):0.00892005):0.153542):0.160678,((Polaribacter_KT25b_BLT70_RS09350:0.154569,(20120607_8582:0.00877544,contig_13536_Z_MB359_34670-36565:0.00531594):0.151122):0.0586986,(Formosa_agariphila_KMM3901_BN863_30400:0.19059,(Gramella_echinicola_MAR_2010_102_BLT93_RS12235:0.130194,(Leeuwenhoekiella_MAR_2009_132_P164_RS04850:0.11238,(Gillisia_Hel1_33_143_BLT84_RS15610:0.00250217,Gillisia_Hel1_29_P163_RS04105:-0.000687711):0.107347):0.00842243):0.0554353):0.00875334):0.0348398):0.225205):0.0316894):0.0786168):0.029767):0.0419299):0.286246):0.314722):0.089334):0.157645);
